# Supplementary material for: Alternative splicing during mammalian organ development
Source: Nat Genet. 2021 May 3;53(6):925–34. doi: 10.1038/s41588-021-00851-w (PMC8187152; doi:10.1038/s41588-021-00851-w)
Supplement: Supplementary file 4 — Supplementary Data 1. De novo transcribed-region annotations for mice in GTF format. Supplementary Data 2. De novo transcribed-region annotations for humans in GTF format. Supplementary Data 3. De novo transcribed-region annotations for macaque in GTF format. Supplementary Data 4. De novo transcribed-region annotations for rats in GTF format. Supplementary Data 5. De novo transcribed-region annotations for seven rabbits in GTF format. Supplementary Data 6. De novo transcribed-region annotations for opossums in GTF format. Supplementary Data 7. De novo transcribed-region annotations for chickens in GTF format. Supplementary Data 8. List of 1:1 orthologous segments across species and their genomic coordinates. Supplementary Data 9. Table contains all segments from all species that passed thresholds in at least one organ. The first seven columns give the segment unique ID, Ensembl ID of the genes that host the segment (if available), genome coordinates of the segment and segment type. CE. cassette exon; AA, alternative acceptor site; AD, alternative donor site; RI, retained intron. The next 21 columns provide the developmental patterns. ‘-’, segment did not pass the thresholds in a given organ; ‘n’, segment is not devAS; ‘u’, ‘d’, ‘ud’, ‘du’. denote up, down, up–down and down–up patterns, respectively. The dPSI and Benjamini–Hochberg (BH)-adjusted P values (segments that didn’t pass thresholds are marked by NA) for all seven organs. Supplementary Data 10. List of new cassette exons. For each new cassette exon three exon IDs are provided: seg.id is the id of the new exon; it is not applicable (NA) if the exon is not found in a given species; useg.id and dseg.id are the IDs for the upstream and downstream exons, respectively. Orth.id groups exons into their orthology group. Information about mutations within the new exon or within the 200-nt region around the new exon from the Human Gene Mutation Database51 (HGMD) is provided when available. Supplementary Data 11. List o [file 41588_2021_851_MOESM4_ESM.zip]

Archive with 26 entries (25 files):
- Supplementary_Data/
- __MACOSX/._Supplementary_Data
- Supplementary_Data/Supplementary_Data_3.txt
- __MACOSX/Supplementary_Data/._Supplementary_Data_3.txt
- Supplementary_Data/Supplementary_Data_2.txt
- __MACOSX/Supplementary_Data/._Supplementary_Data_2.txt
- Supplementary_Data/Supplementary_Data_1.txt
- __MACOSX/Supplementary_Data/._Supplementary_Data_1.txt
- Supplementary_Data/Supplementary_Data_5.txt
- __MACOSX/Supplementary_Data/._Supplementary_Data_5.txt
- Supplementary_Data/.DS_Store
- __MACOSX/Supplementary_Data/._.DS_Store
- Supplementary_Data/Supplementary_Data_4.txt
- __MACOSX/Supplementary_Data/._Supplementary_Data_4.txt
- Supplementary_Data/Supplementary_Data_6.txt
- __MACOSX/Supplementary_Data/._Supplementary_Data_6.txt
- Supplementary_Data/Supplementary_Data_7.txt
- __MACOSX/Supplementary_Data/._Supplementary_Data_7.txt
- Supplementary_Data/Supplementary_Data_9.csv
- __MACOSX/Supplementary_Data/._Supplementary_Data_9.csv
- Supplementary_Data/Supplementary_Data_8.csv
- __MACOSX/Supplementary_Data/._Supplementary_Data_8.csv
- Supplementary_Data/Supplementary_Data_11.csv
- __MACOSX/Supplementary_Data/._Supplementary_Data_11.csv
- Supplementary_Data/Supplementary_Data_10.csv
- __MACOSX/Supplementary_Data/._Supplementary_Data_10.csv
