# Supplementary material for: Alternative splicing during mammalian organ development
Source: Nat Genet. 2021 May 3;53(6):925–34. doi: 10.1038/s41588-021-00851-w (PMC8187152; doi:10.1038/s41588-021-00851-w)
Supplement: Supplementary file 4 — Supplementary Data 1. De novo transcribed-region annotations for mice in GTF format. Supplementary Data 2. De novo transcribed-region annotations for humans in GTF format. Supplementary Data 3. De novo transcribed-region annotations for macaque in GTF format. Supplementary Data 4. De novo transcribed-region annotations for rats in GTF format. Supplementary Data 5. De novo transcribed-region annotations for seven rabbits in GTF format. Supplementary Data 6. De novo transcribed-region annotations for opossums in GTF format. Supplementary Data 7. De novo transcribed-region annotations for chickens in GTF format. Supplementary Data 8. List of 1:1 orthologous segments across species and their genomic coordinates. Supplementary Data 9. Table contains all segments from all species that passed thresholds in at least one organ. The first seven columns give the segment unique ID, Ensembl ID of the genes that host the segment (if available), genome coordinates of the segment and segment type. CE. cassette exon; AA, alternative acceptor site; AD, alternative donor site; RI, retained intron. The next 21 columns provide the developmental patterns. ‘-’, segment did not pass the thresholds in a given organ; ‘n’, segment is not devAS; ‘u’, ‘d’, ‘ud’, ‘du’. denote up, down, up–down and down–up patterns, respectively. The dPSI and Benjamini–Hochberg (BH)-adjusted P values (segments that didn’t pass thresholds are marked by NA) for all seven organs. Supplementary Data 10. List of new cassette exons. For each new cassette exon three exon IDs are provided: seg.id is the id of the new exon; it is not applicable (NA) if the exon is not found in a given species; useg.id and dseg.id are the IDs for the upstream and downstream exons, respectively. Orth.id groups exons into their orthology group. Information about mutations within the new exon or within the 200-nt region around the new exon from the Human Gene Mutation Database51 (HGMD) is provided when available. Supplementary Data 11. List o [file 41588_2021_851_MOESM4_ESM.zip › Supplementary_Data/Supplementary_Data_8.csv]

human	macaque	mouse	rat	rabbit	opossum	chicken
hum.61922.s77:8:+:17882870:17882962	mac.66769.s57:8:+:17918410:17918502	mou.43473.s51:8:+:41330633:41330725	rat.15645.s7:16:-:53756023:53756115	rab.19088.s5:2:-:67637081:67637173	opo.36074.s5:5:-:15250351:15250443	chi.22608.s8:4:-:62418787:62418879
hum.45856.s14:3:-:145796903:145797044	mac.47249.s14:2:+:141713040:141713181	mou.47082.s14:9:+:92600741:92600882	rat.38587.s13:8:+:99524702:99524843	rab.10079.s9:14:-:39751588:39751729	opo.46637.s15:7:+:213149344:213149485	chi.28952.s10:9:-:10976518:10976659
hum.61922.s79:8:+:17883057:17883167	mac.66769.s58:8:+:17918593:17918707	mou.43473.s53:8:+:41330806:41330920	rat.15645.s6:16:-:53755827:53755941	rab.19088.s4:2:-:67636878:67636992	opo.36074.s3:5:-:15250088:15250205	chi.22608.s5:4:-:62418537:62418656
hum.45856.s3:3:-:145789064:145789210	mac.47248.s3:2:+:141720839:141720985	mou.47082.s23:9:+:92606508:92606654	rat.38587.s20:8:+:99543698:99543844	rab.10079.s3:14:-:39743082:39743228	opo.46637.s22:7:+:213161527:213161673	chi.28952.s3:9:-:10971201:10971347
hum.45856.s2:3:-:145788829:145788954	mac.47248.s4:2:+:141721095:141721220	mou.47082.s24:9:+:92606764:92606889	rat.38587.s21:8:+:99543954:99544079	rab.10079.s2:14:-:39742857:39742982	opo.46637.s23:7:+:213161784:213161909	chi.28952.s2:9:-:10970855:10970980
hum.37457.s16:2:-:179403673:179403978	mac.26759.s11:12:-:42188845:42189150	mou.25481.s13:2:-:76717173:76717478	rat.25568.s11:3:-:70152087:70152392	rab.27934.s14:7:-:118237109:118237414	opo.30904.s13:4:-:190765868:190766173	chi.26851.s225:7:+:14874046:14874351
hum.66717.s41:9:+:131260692:131260854	mac.34221.s3:15:-:10368986:10369148	mou.24659.s40:2:+:29925940:29926102	rat.24836.s34:3:+:13831327:13831489	rab.41021.s5:GL018847:-:180939:181101	opo.7017.s34:1:+:454281317:454281479	chi.9466.s37:17:+:5126114:5126276
hum.66408.s4:9:+:116750601:116750860	mac.34417.s17:15:-:22136758:22137017	mou.31293.s7:4:+:63079840:63080096	rat.30840.s7:5:+:83029910:83030166	rab.33255.s17:GL018699:-:13590502:13590761	opo.6929.s34:1:-:451805637:451805893	chi.9433.s25:17:-:1121121:1121377
hum.19349.s22:14:-:73140948:73141076	mac.65450.s10:7:-:135763548:135763676	mou.10217.s9:12:-:83272339:83272467	rat.33852.s19:6:-:114858995:114859123	rab.21145.s11:20:+:32390166:32390294	opo.3775.s9:1:+:251710937:251711065	chi.24275.s16:5:+:25909489:25909617
hum.45856.s4:3:-:145790348:145790452	mac.47248.s2:2:+:141719605:141719709	mou.47082.s21:9:+:92605373:92605477	rat.38587.s19:8:+:99529591:99529695	rab.10079.s4:14:-:39744447:39744551	opo.46637.s21:7:+:213159497:213159601	chi.28952.s4:9:-:10972243:10972347
hum.55140.s15:6:-:35930303:35930398	mac.54963.s3:4:-:35717067:35717239	mou.19690.s10:17:-:28650166:28650261	rat.23565.s17:20:-:7929467:7929562	rab.5077.s10:12:-:25972133:25972228	opo.17101.s10:2:-:275067210:275067305	chi.16634.s54:26:-:121725:121820
hum.14328.s11:12:-:57066524:57066593	mac.24447.s6:11:-:53753275:53753344	mou.5566.s5:10:+:128069216:128069285	rat.34561.s3:7:+:2469286:2469355	rab.24455.s19:4:-:40174571:40174640	opo.53667.s12:Un:-:30381414:30381483	chi.38746.s4:LGE22C19W28_E50C23:+:958200:958269
hum.39524.s11:20:+:33859372:33859638	mac.6471.s4:10:-:29275465:29275731	mou.26992.s8:2:+:155813896:155814162	rat.26829.s7:3:+:157716122:157716388	rab.23645.s2:4:-:4535242:4535508	opo.5905.s10:1:+:388669961:388670227	chi.14396.s2:20:-:1603051:1603317
hum.39524.s9:20:+:33857563:33857701	mac.6471.s5:10:-:29277384:29277522	mou.26992.s7:2:+:155812217:155812355	rat.26829.s6:3:+:157714721:157714859	rab.23645.s3:4:-:4536755:4536893	opo.5905.s9:1:+:388667892:388668031	chi.14396.s3:20:-:1605082:1605220
hum.39524.s8:20:+:33855008:33855222	mac.6471.s6:10:-:29279611:29279825	mou.26992.s6:2:+:155810272:155810486	rat.26829.s5:3:+:157712881:157713095	rab.23645.s4:4:-:4540900:4541114	opo.5905.s8:1:+:388667292:388667503	chi.14396.s4:20:-:1606721:1606935
hum.39524.s7:20:+:33851594:33851755	mac.6471.s7:10:-:29283038:29283199	mou.26992.s5:2:+:155807401:155807562	rat.26829.s4:3:+:157709969:157710130	rab.23645.s5:4:-:4544161:4544322	opo.5905.s7:1:+:388665222:388665383	chi.14396.s8:20:-:1619732:1619893
hum.37293.s36:2:+:187540547:187540654	mac.26830.s33:12:+:50289930:50290037	mou.25565.s31:2:+:83801978:83802085	rat.25637.s16:3:+:77726472:77726579	rab.27887.s33:7:+:127060603:127060710	opo.30975.s31:4:+:202598435:202598542	chi.26494.s7:7:-:1300587:1300694
hum.9054.s9:10:+:124802562:124802687	mac.71041.s10:9:+:122633577:122633702	mou.42384.s6:7:+:131431937:131432062	rat.3571.s6:1:+:209039745:209039870	rab.39782.s52:GL018813:+:236512:236637	opo.1382.s7:1:-:84673749:84673874	chi.26305.s13:6:+:30976031:30976156
hum.8655.s14:10:+:105765319:105765449	mac.70664.s11:9:+:103703988:103704118	mou.23906.s13:19:+:47622236:47622366	rat.4856.s10:1:+:274826040:274826170	rab.16400.s10:18:+:51914368:51914498	opo.1626.s14:1:-:107923489:107923619	chi.26104.s12:6:+:23655075:23655205
hum.50912.s34:5:+:14401072:14401173	mac.59857.s32:6:+:14585247:14585348	mou.15747.s47:15:-:27821340:27821441	rat.21121.s39:2:-:100227337:100227438	rab.3846.s31:11:+:39261320:39261421	opo.22454.s34:3:+:112356411:112356512	chi.12793.s48:2:-:76386197:76386298
hum.13252.s21:12:+:14633937:14634119	mac.23438.s23:11:+:14860143:14860325	mou.39051.s21:6:+:136603285:136603467	rat.29694.s23:4:+:234812014:234812196	rab.28891.s5:8:-:25081581:25081764	opo.49577.s9:8:-:109161555:109161743	chi.1120.s19:1:+:48743973:48744158
hum.8673.s10:10:-:105795021:105795131	mac.70665.s7:9:-:103733667:103733777	mou.23912.s7:19:-:47650048:47650158	rat.4857.s7:1:-:274854139:274854249	rab.16419.s7:18:-:51951012:51951122	opo.1625.s51:1:+:107884564:107884674	chi.26107.s9:6:-:23675191:23675304
hum.8673.s9:10:-:105794379:105794525	mac.70665.s6:9:-:103733025:103733171	mou.23912.s6:19:-:47649326:47649472	rat.4857.s6:1:-:274853455:274853601	rab.16419.s6:18:-:51950350:51950496	opo.1625.s52:1:+:107885840:107885986	chi.26107.s8:6:-:23674676:23674828
hum.8673.s8:10:-:105793703:105794092	mac.70665.s5:9:-:103732349:103732735	mou.23912.s5:19:-:47648731:47649090	rat.4857.s5:1:-:274852892:274853233	rab.16419.s5:18:-:51949756:51950100	opo.1625.s53:1:+:107886288:107886674	chi.26107.s7:6:-:23673427:23673849
hum.8673.s6:10:-:105792996:105793133	mac.70665.s4:9:-:103731643:103731780	mou.23912.s4:19:-:47648099:47648227	rat.4857.s4:1:-:274852315:274852443	rab.16419.s4:18:-:51949149:51949286	opo.1625.s55:1:+:107887333:107887470	chi.26107.s6:6:-:23673104:23673244
hum.8673.s5:10:-:105792664:105792726	mac.70665.s3:9:-:103731308:103731370	mou.23912.s3:19:-:47647794:47647856	rat.4857.s3:1:-:274852010:274852072	rab.16419.s3:18:-:51948837:51948899	opo.1625.s57:1:+:107887644:107887697	chi.26107.s5:6:-:23672464:23672526
hum.8673.s4:10:-:105792432:105792512	mac.70665.s2:9:-:103731084:103731164	mou.23912.s2:19:-:47647600:47647680	rat.4857.s2:1:-:274851797:274851877	rab.16419.s2:18:-:51948619:51948699	opo.1625.s59:1:+:107887961:107888041	chi.26107.s4:6:-:23672147:23672218
hum.34648.s4:2:+:55043924:55044022	mac.29067.s3:13:+:55108463:55108561	mou.6185.s47:11:-:29897144:29897242	rat.13352.s48:14:-:114024508:114024606	rab.20035.s53:2:-:131294785:131294883	opo.9679.s45:1:-:639858481:639858579	chi.18004.s64:3:-:2566552:2566650
hum.3843.s27:1:+:158064103:158064180	mac.3707.s25:1:+:136668121:136668198	mou.28885.s3:3:-:87083867:87083944	rat.22125.s2:2:-:205830806:205830883	rab.7357.s2:13:-:35168674:35168751	opo.14379.s5:2:-:168480978:168481055	chi.16314.s14:25:+:343168:343245
hum.8673.s12:10:-:105796250:105796390	mac.70665.s9:9:-:103735027:103735167	mou.23912.s10:19:-:47650726:47650866	rat.4857.s9:1:-:274854836:274854976	rab.16419.s9:18:-:51951729:51951869	opo.1625.s49:1:+:107883129:107883269	chi.26107.s11:6:-:23676378:23676506
hum.46020.s29:3:+:151090355:151090554	mac.47148.s20:2:-:136379426:136379625	mou.28578.s33:3:+:59252196:59252395	rat.21790.s33:2:+:168903839:168904038	rab.10207.s30:14:+:45294144:45294343	opo.46564.s37:7:-:207305669:207305871	chi.29380.s35:9:-:22978019:22978218
hum.46020.s25:3:+:151085938:151086039	mac.47148.s23:2:-:136383798:136383899	mou.28578.s31:3:+:59247849:59247950	rat.21790.s31:2:+:168899922:168900023	rab.10207.s28:14:+:45289984:45290085	opo.46564.s42:7:-:207314115:207314216	chi.29380.s37:9:-:22981224:22981325
hum.16607.s35:13:+:28855452:28855516	mac.39168.s21:17:+:7924505:7924569	mou.36559.s48:5:+:147539742:147539806	rat.9229.s9:12:-:11340589:11340653	rab.36295.s31:GL018735:+:1333653:1333717	opo.32240.s33:4:+:298896393:298896457	chi.4382.s4:1:-:175197339:175197403
hum.66692.s89:9:+:131767426:131767500	mac.34190.s9:15:-:9845040:9845114	mou.24738.s43:2:+:30342373:30342447	rat.24859.s52:3:+:14259420:14259494	rab.44842.s8:GL019134:-:95043:95117	opo.7042.s59:1:+:454819790:454819864	chi.9515.s49:17:+:5427459:5427533
hum.66692.s88:9:+:131765596:131765733	mac.34190.s10:15:-:9847330:9847467	mou.24738.s41:2:+:30341692:30341829	rat.24859.s51:3:+:14258780:14258917	rab.44842.s12:GL019134:-:95940:96077	opo.7042.s58:1:+:454819017:454819154	chi.9515.s48:17:+:5427136:5427273
hum.66692.s87:9:+:131765096:131765254	mac.34190.s11:15:-:9847813:9847971	mou.24738.s40:2:+:30340589:30340747	rat.24859.s50:3:+:14258376:14258534	rab.44842.s14:GL019134:-:96321:96479	opo.7042.s57:1:+:454818220:454818378	chi.9515.s47:17:+:5426193:5426351
hum.46020.s21:3:+:151078262:151078393	mac.47148.s28:2:-:136390658:136390789	mou.28578.s26:3:+:59240589:59240720	rat.21790.s26:2:+:168892724:168892855	rab.10207.s22:14:+:45277155:45277286	opo.46564.s47:7:-:207325311:207325442	chi.29380.s42:9:-:22986975:22987106
hum.52129.s3:5:+:99897758:99897892	mac.60961.s2:6:+:96827806:96827940	mou.1485.s2:1:+:95325109:95325243	rat.40832.s2:9:+:102486415:102486549	rab.3680.s3:11:+:20062893:20063027	opo.21239.s3:3:+:2541448:2541582	chi.39924.s3:Z:-:50635156:50635290
hum.66692.s84:9:+:131763808:131764008	mac.34190.s14:15:-:9848987:9849187	mou.24738.s38:2:+:30339499:30339699	rat.24859.s48:3:+:14257300:14257500	rab.44842.s18:GL019134:-:97428:97628	opo.7042.s53:1:+:454816562:454816762	chi.9515.s45:17:+:5425017:5425217
hum.66692.s83:9:+:131761903:131762084	mac.34190.s15:15:-:9850794:9850975	mou.24738.s37:2:+:30337224:30337405	rat.24859.s46:3:+:14255231:14255412	rab.44842.s20:GL019134:-:98280:98461	opo.7042.s52:1:+:454816289:454816470	chi.9515.s44:17:+:5424499:5424680
hum.66692.s82:9:+:131761459:131761596	mac.34190.s17:15:-:9851284:9851429	mou.24738.s36:2:+:30336932:30337077	rat.24859.s45:3:+:14254849:14254994	rab.44842.s21:GL019134:-:98733:98878	opo.7042.s51:1:+:454815709:454815854	chi.9515.s39:17:+:5423189:5423334
hum.66717.s37:9:+:131258320:131258403	mac.34221.s5:15:-:10371071:10371171	mou.24659.s38:2:+:29923539:29923639	rat.24836.s32:3:+:13829081:13829181	rab.41021.s7:GL018847:-:182833:182933	opo.7017.s32:1:+:454280330:454280430	chi.9466.s35:17:+:5125497:5125597
hum.67556.s15:X:+:14934319:14934448	mac.71398.s13:X:+:12658575:12658704	mou.49975.s7:X:-:164943431:164943560	rat.41651.s15:X:+:31555988:31556117	rab.47310.s13:X:+:801597:801726	opo.44643.s6:7:-:25639575:25639704	chi.3279.s3:1:-:121695268:121695397
hum.49687.s29:4:+:158282690:158282804	mac.59050.s26:5:+:149586525:149586639	mou.28777.s9:3:-:80690404:80690498	rat.22049.s10:2:-:198997024:198997138	rab.11549.s11:15:-:6576788:6576902	opo.37188.s8:5:-:118483126:118483240	chi.21537.s24:4:+:20957828:20957942
hum.11940.s24:11:+:105842641:105842755	mac.33003.s23:14:+:104576752:104576866	mou.45361.s7:9:-:4427030:4427144	rat.37114.s6:8:-:1548676:1548790	rab.1474.s6:1:-:110689559:110689673	opo.31610.s9:4:-:248761293:248761407	chi.4535.s8:1:-:180424651:180424765
hum.51497.s6:5:+:61762958:61763090	mac.60432.s7:6:+:60201391:60201523	mou.13099.s33:13:-:106900685:106900817	rat.20725.s25:2:-:57178555:57178687	rab.4325.s5:11:+:78485180:78485312	opo.21599.s6:3:+:26790682:26790814	chi.39279.s14:Z:+:19365088:19365220
hum.21684.s8:15:-:65746601:65746753	mac.63592.s4:7:-:43944135:43944287	mou.46579.s25:9:+:65075736:65075888	rat.38211.s26:8:+:70264545:70264697	rab.14210.s20:17:+:6840500:6840652	opo.2292.s5:1:-:151391673:151391809	chi.5592.s11:10:-:17523826:17523962
hum.29094.s7:18:-:20932160:20932253	mac.40837.s3:18:-:16375165:16375258	mou.21366.s3:18:-:12043214:12043307	rat.17711.s4:18:-:3494333:3494426	rab.31034.s3:9:-:64573319:64573412	opo.23891.s16:3:+:261404467:261404560	chi.13328.s4:2:-:102650062:102650155
hum.21684.s11:15:-:65756099:65756244	mac.63592.s7:7:-:43951838:43951983	mou.46579.s21:9:+:65066351:65066496	rat.38211.s22:8:+:70255400:70255545	rab.14210.s17:17:+:6835157:6835302	opo.2292.s7:1:-:151396900:151397045	chi.5592.s13:10:-:17525062:17525207
hum.21684.s10:15:-:65748563:65748709	mac.63592.s6:7:-:43946117:43946263	mou.46579.s22:9:+:65074439:65074585	rat.38211.s24:8:+:70263077:70263223	rab.14210.s18:17:+:6839212:6839358	opo.2292.s6:1:-:151392955:151393101	chi.5592.s12:10:-:17524636:17524782
hum.60923.s7:7:+:144068254:144068414	mac.53583.s6:3:+:181687306:181687466	mou.37278.s9:6:+:43279443:43279603	rat.28323.s7:4:+:137428359:137428519	rab.26608.s13:7:-:7869732:7869892	opo.50872.s7:8:+:207316868:207317028	chi.1978.s11:1:-:74572708:74572868
hum.60923.s9:7:+:144068970:144069122	mac.53583.s7:3:+:181688025:181688177	mou.37278.s10:6:+:43280161:43280313	rat.28323.s8:4:+:137429063:137429215	rab.26608.s12:7:-:7869022:7869174	opo.50872.s9:8:+:207317756:207317908	chi.1978.s10:1:-:74570891:74571043
hum.21684.s7:15:-:65744298:65744440	mac.63592.s3:7:-:43941871:43942013	mou.46579.s26:9:+:65077963:65078105	rat.38211.s27:8:+:70266518:70266660	rab.14210.s21:17:+:6843167:6843309	opo.2292.s3:1:-:151390492:151390634	chi.5592.s9:10:-:17521666:17521808
hum.21684.s6:15:-:65743337:65743448	mac.63592.s2:7:-:43940902:43941013	mou.46579.s27:9:+:65078674:65078785	rat.38211.s28:8:+:70267370:70267481	rab.14210.s22:17:+:6843866:6843977	opo.2292.s2:1:-:151389596:151389707	chi.5592.s7:10:-:17520847:17520958
hum.53014.s50:5:-:145539937:145540049	mac.61711.s11:6:-:142616469:142616581	mou.21877.s30:18:-:42243777:42243889	rat.18147.s28:18:-:36228901:36229013	rab.22070.s29:3:-:28126299:28126411	opo.5180.s2:1:-:340226671:340226783	chi.7775.s34:13:-:17274499:17274611
hum.53014.s52:5:-:145543873:145544034	mac.61711.s12:6:-:142619327:142619488	mou.21877.s31:18:-:42244749:42244910	rat.18147.s29:18:-:36230302:36230463	rab.22070.s30:3:-:28127646:28127807	opo.5180.s3:1:-:340227365:340227526	chi.7775.s35:13:-:17275260:17275421
hum.53014.s56:5:-:145551473:145551553	mac.61711.s14:6:-:142626475:142626555	mou.21877.s33:18:-:42250829:42250909	rat.18147.s31:18:-:36235495:36235575	rab.22070.s34:3:-:28138064:28138144	opo.5180.s8:1:-:340237612:340237692	chi.7775.s37:13:-:17276451:17276531
hum.53014.s57:5:-:145552250:145552337	mac.61711.s15:6:-:142627251:142627338	mou.21877.s34:18:-:42251293:42251380	rat.18147.s32:18:-:36235949:36236036	rab.22070.s35:3:-:28138551:28138638	opo.5180.s9:1:-:340239324:340239411	chi.7775.s38:13:-:17277184:17277271
hum.67556.s16:X:+:14936802:14936904	mac.71398.s14:X:+:12661056:12661158	mou.49975.s5:X:-:164939643:164939745	rat.41651.s16:X:+:31558498:31558600	rab.47310.s14:X:+:805421:805523	opo.44643.s4:7:-:25638460:25638559	chi.3279.s2:1:-:121693719:121693821
hum.6752.s57:10:-:17127596:17127758	mac.69128.s2:9:-:17372694:17372856	mou.24299.s52:2:-:13456605:13456767	rat.17511.s55:17:-:82395875:82396037	rab.13406.s4:16:+:44255227:44255389	opo.51507.s16:8:+:256902510:256902672	chi.11423.s17:2:+:19756211:19756373
hum.46293.s2:3:+:169539679:169540729	mac.46925.s6:2:-:117195968:117197018	mou.28103.s2:3:+:30649905:30650952	rat.21410.s6:2:-:136063332:136064379	rab.10402.s2:14:+:64717128:64718189	opo.46884.s6:7:-:232440015:232441092	chi.29173.s5:9:-:19404726:19405840
hum.24618.s15:16:-:67330062:67330162	mac.49595.s9:20:-:65597290:65597390	mou.44671.s9:8:-:105389044:105389147	rat.19425.s10:19:-:48209797:48209900	rab.25652.s9:5:-:22893072:22893175	opo.10144.s11:1:-:684561693:684561796	chi.5823.s11:11:+:1230878:1230981
hum.42400.s2:22:-:39709196:39709315	mac.8060.s4:10:-:83218759:83218878	mou.16662.s2:15:-:80077987:80078106	rat.36544.s4:7:-:121287305:121287424	rab.25008.s9:4:+:84192888:84193007	opo.48789.s10:8:+:64657843:64657962	chi.1218.s20:1:+:50553853:50553972
hum.48268.s10:4:-:69184544:69184580	mac.57969.s19:5:+:61068449:61068485	mou.34770.s20:5:+:86831664:86831700	rat.12277.s9:14:-:22874009:22874045	rab.12439.s10:15:-:81332251:81332287	opo.37518.s6:5:-:154909341:154909377	chi.22337.s25:4:+:51183476:51183512
hum.2208.s26:1:-:62971353:62971487	mac.2198.s22:1:-:65314002:65314136	mou.31636.s20:4:-:98967223:98967357	rat.31109.s21:5:-:121570354:121570488	rab.8659.s40:13:+:104022306:104022440	opo.12394.s4:2:+:28834062:28834196	chi.28441.s33:8:-:26418688:26418822
hum.19956.s11:14:+:94703902:94704023	mac.65879.s4:7:+:157463097:157463218	mou.10683.s12:12:+:103584056:103584177	rat.34202.s9:6:+:136688441:136688557	rab.41744.s10:GL018883:+:230222:230343	opo.3418.s18:1:+:222041709:222041830	chi.24833.s8:5:+:44742137:44742258
hum.19956.s10:14:+:94700899:94701006	mac.65879.s3:7:+:157460415:157460522	mou.10683.s11:12:+:103581379:103581486	rat.34202.s7:6:+:136684799:136684906	rab.41744.s9:GL018883:+:226629:226736	opo.3418.s17:1:+:222038014:222038121	chi.24833.s7:5:+:44738252:44738359
hum.19956.s13:14:+:94708125:94708294	mac.65879.s6:7:+:157467010:157467179	mou.10683.s14:12:+:103586951:103587120	rat.34202.s11:6:+:136691283:136691452	rab.41744.s12:GL018883:+:234045:234214	opo.3418.s20:1:+:222049611:222049780	chi.24833.s11:5:+:44747175:44747344
hum.19956.s12:14:+:94707010:94707132	mac.65879.s5:7:+:157465894:157466016	mou.10683.s13:12:+:103585707:103585829	rat.34202.s10:6:+:136690024:136690146	rab.41744.s11:GL018883:+:232917:233039	opo.3418.s19:1:+:222048075:222048197	chi.24833.s10:5:+:44744789:44744911
hum.19956.s15:14:+:94710972:94711049	mac.65879.s8:7:+:157470579:157470656	mou.10683.s16:12:+:103590779:103590856	rat.34202.s13:6:+:136695002:136695079	rab.41744.s14:GL018883:+:237531:237608	opo.3418.s22:1:+:222053999:222054076	chi.24833.s13:5:+:44750732:44750809
hum.19956.s14:14:+:94708626:94708745	mac.65879.s7:7:+:157467512:157467631	mou.10683.s15:12:+:103587437:103587556	rat.34202.s12:6:+:136691753:136691872	rab.41744.s13:GL018883:+:234539:234658	opo.3418.s21:1:+:222050059:222050178	chi.24833.s12:5:+:44748735:44748854
hum.19956.s17:14:+:94712694:94712876	mac.65879.s10:7:+:157472319:157472501	mou.10683.s18:12:+:103592996:103593178	rat.34202.s15:6:+:136697038:136697220	rab.41744.s16:GL018883:+:239184:239366	opo.3418.s24:1:+:222055337:222055519	chi.24833.s15:5:+:44753298:44753480
hum.19956.s19:14:+:94718086:94718233	mac.65879.s12:7:+:157477670:157477817	mou.10683.s20:12:+:103598101:103598248	rat.34202.s17:6:+:136701335:136701482	rab.41744.s18:GL018883:+:246589:246736	opo.3418.s26:1:+:222075147:222075294	chi.24833.s18:5:+:44757373:44757520
hum.19956.s18:14:+:94716509:94716614	mac.65879.s11:7:+:157476097:157476202	mou.10683.s19:12:+:103596391:103596496	rat.34202.s16:6:+:136699870:136699975	rab.41744.s17:GL018883:+:244261:244366	opo.3418.s25:1:+:222057156:222057261	chi.24833.s17:5:+:44756510:44756615
hum.19654.s6:14:-:80997153:80997230	mac.65652.s6:7:-:143721831:143721908	mou.10412.s5:12:-:91022400:91022477	rat.34054.s5:6:-:124041255:124041332	rab.20985.s30:20:+:24815826:24815903	opo.3597.s24:1:+:240737481:240737558	chi.24702.s4:5:-:39953428:39953505
hum.19654.s5:14:-:80993213:80993326	mac.65652.s5:7:-:143717846:143717959	mou.10412.s4:12:-:91019292:91019405	rat.34054.s4:6:-:124038083:124038196	rab.20985.s31:20:+:24818882:24818995	opo.3597.s25:1:+:240741582:240741695	chi.24702.s3:5:-:39951504:39951617
hum.21367.s19:15:+:57816779:57816949	mac.63383.s24:7:+:35858833:35859003	mou.46721.s16:9:-:71650222:71650392	rat.38347.s18:8:+:74925554:74925724	rab.14333.s11:17:-:14942470:14942640	opo.2472.s8:1:-:163763318:163763488	chi.5239.s57:10:-:6828750:6828920
hum.21367.s18:15:+:57815687:57815839	mac.63383.s22:7:+:35857739:35857891	mou.46721.s18:9:-:71651234:71651386	rat.38347.s17:8:+:74924553:74924705	rab.14333.s12:17:-:14943469:14943621	opo.2472.s9:1:-:163764850:163765002	chi.5239.s58:10:-:6829462:6829590
hum.21367.s17:15:+:57810591:57810695	mac.63383.s21:7:+:35852678:35852782	mou.46721.s19:9:-:71655293:71655397	rat.38347.s16:8:+:74920553:74920657	rab.14333.s13:17:-:14948951:14949055	opo.2472.s10:1:-:163771940:163772044	chi.5239.s60:10:-:6834346:6834450
hum.41303.s3:21:-:46308608:46308810	mac.50444.s5:3:+:1810786:1810988	mou.4389.s14:10:+:77561013:77561215	rat.23901.s3:20:-:13948360:13948559	rab.46143.s17:GL019419:+:19212:19423	opo.21364.s3:2:-:539079520:539079722	chi.26715.s3:7:-:7176640:7176845
hum.21367.s15:15:+:57753878:57754090	mac.63383.s17:7:+:35797263:35797475	mou.46721.s22:9:-:71705148:71705360	rat.38347.s13:8:+:74867264:74867476	rab.14333.s15:17:-:15004044:15004256	opo.2472.s12:1:-:163836669:163836881	chi.5239.s65:10:-:6850675:6850884
hum.21367.s14:15:+:57745881:57746016	mac.63383.s16:7:+:35789027:35789162	mou.46721.s23:9:-:71715323:71715458	rat.38347.s12:8:+:74858171:74858306	rab.14333.s17:17:-:15014497:15014632	opo.2472.s13:1:-:163841505:163841640	chi.5239.s68:10:-:6851737:6851872
hum.21367.s13:15:+:57744339:57744487	mac.63383.s15:7:+:35787494:35787633	mou.46721.s24:9:-:71716408:71716547	rat.38347.s11:8:+:74857020:74857159	rab.14333.s18:17:-:15016228:15016376	opo.2472.s14:1:-:163843067:163843215	chi.5239.s69:10:-:6852399:6852547
hum.43957.s12:3:+:47033330:47033436	mac.46331.s19:2:-:89549717:89549823	mou.47563.s60:9:-:110641771:110641877	rat.38962.s48:8:-:118251763:118251869	rab.30325.s14:9:+:14993314:14993420	opo.42707.s57:6:-:197050115:197050221	chi.10994.s12:2:+:3847037:3847143
hum.57065.s6:6:+:144074891:144075049	mac.56278.s22:4:-:119927981:119928139	mou.3339.s21:10:-:13261766:13261924	rat.142.s14:1:-:9035266:9035424	rab.6448.s8:12:+:134525547:134525705	opo.18754.s7:2:+:421971625:421971783	chi.19366.s10:3:-:51630373:51630531
hum.57065.s7:6:+:144081538:144081777	mac.56278.s21:4:-:119921014:119921253	mou.3339.s18:10:-:13257577:13257762	rat.142.s13:1:-:9031499:9031735	rab.6448.s9:12:+:134530877:134531116	opo.18754.s8:2:+:421978545:421978778	chi.19366.s9:3:-:51620184:51620419
hum.57065.s4:6:+:144033153:144033320	mac.56278.s24:4:-:119976322:119976489	mou.3339.s25:10:-:13291795:13291962	rat.142.s17:1:-:9076271:9076438	rab.6448.s6:12:+:134483377:134483544	opo.18754.s5:2:+:421936167:421936334	chi.19366.s12:3:-:51641230:51641397
hum.57065.s5:6:+:144070122:144070202	mac.56278.s23:4:-:119932794:119932874	mou.3339.s22:10:-:13266973:13267053	rat.142.s16:1:-:9039959:9040039	rab.6448.s7:12:+:134520023:134520103	opo.18754.s6:2:+:421962627:421962707	chi.19366.s11:3:-:51633473:51633553
hum.38251.s3:2:+:233986817:233986967	mac.14549.s3:1099214727212:-:25240:25390	mou.1300.s3:1:+:87665387:87665537	rat.40719.s3:9:+:94514352:94514502	rab.36335.s3:GL018736:+:640434:640584	opo.20505.s25:2:-:520531525:520531675	chi.28563.s5:9:+:656066:656216
hum.28103.s19:17:-:72846378:72846507	mac.38421.s19:16:-:70124710:70124839	mou.8613.s12:11:-:115255686:115255848	rat.7607.s24:10:+:104490850:104490948	rab.43383.s7:GL018989:+:65168:65236	opo.15715.s34:2:+:214764484:214764585	chi.10250.s8:18:-:10774187:10774352
hum.57310.s24:6:+:155532338:155532441	mac.56093.s15:4:-:107746340:107746443	mou.19102.s18:17:+:3477175:3477278	rat.624.s18:1:+:45723074:45723177	rab.6574.s8:12:+:145441099:145441202	opo.18914.s51:2:+:436263527:436263630	chi.19330.s53:3:+:49837465:49837568
hum.20438.s18:14:-:104208127:104208628	mac.66202.s8:7:-:167099697:167100198	mou.10880.s7:12:-:111834802:111835303	rat.34425.s8:6:-:145412632:145413133	rab.37186.s26:GL018751:+:237012:237510	opo.4736.s17:1:+:311962031:311962532	chi.24992.s11:5:-:50402713:50403214
hum.58414.s19:7:-:26233195:26233269	mac.52392.s11:3:+:100077879:100077953	mou.37461.s11:6:-:51464428:51464502	rat.28473.s11:4:-:145904727:145904801	rab.2937.s23:10:-:10992660:10992779	opo.52165.s15:8:+:298227836:298227910	chi.11739.s14:2:-:32319121:32319240
hum.26403.s5:17:+:26449629:26449758	mac.36872.s4:16:+:23296471:23296600	mou.7403.s13:11:-:78626577:78626706	rat.6531.s4:10:+:65746804:65746933	rab.17299.s21:19:-:19906298:19906427	opo.20084.s3:2:+:506028006:506028135	chi.10769.s4:19:+:9277023:9277152
hum.66607.s15:9:+:130230019:130230109	mac.35705.s38:15:-:99112548:99112638	mou.24831.s21:2:-:32951093:32951183	rat.24946.s17:3:-:17334965:17335055	rab.33042.s16:GL018699:-:189049:189139	opo.6970.s58:1:+:453014160:453014250	chi.9285.s21:17:-:1545390:1545480
hum.49642.s5:4:+:156698676:156698794	mac.59039.s22:5:+:147973165:147973283	mou.28776.s11:3:-:82058241:82058359	rat.22047.s12:2:-:200417736:200417854	rab.11534.s11:15:-:8262958:8263076	opo.37184.s12:5:-:120783068:120783186	chi.21500.s6:4:+:20278971:20279089
hum.49642.s4:4:+:156696120:156696220	mac.59039.s21:5:+:147970267:147970367	mou.28776.s12:3:-:82061020:82061120	rat.22047.s13:2:-:200420620:200420720	rab.11534.s12:15:-:8265390:8265490	opo.37184.s13:5:-:120788017:120788117	chi.21500.s5:4:+:20277959:20278059
hum.49642.s3:4:+:156680939:156681012	mac.59039.s20:5:+:147955156:147955229	mou.28776.s13:3:-:82073998:82074071	rat.22047.s14:2:-:200433142:200433215	rab.11534.s13:15:-:8284773:8284846	opo.37184.s15:5:-:120819684:120819757	chi.21500.s3:4:+:20264237:20264310
hum.66607.s11:9:+:130221282:130221350	mac.35705.s41:15:-:99121233:99121301	mou.24831.s24:2:-:32955181:32955249	rat.24946.s25:3:-:17339260:17339328	rab.33042.s19:GL018699:-:196197:196265	opo.6970.s52:1:+:453006636:453006704	chi.9285.s27:17:-:1549021:1549089
hum.1120.s23:1:-:35365669:35365874	mac.1392.s2:1:-:37702737:37702942	mou.32266.s6:4:+:127199673:127199878	rat.31646.s7:5:+:149033814:149034019	rab.33785.s5:GL018704:+:3409434:3409639	opo.35201.s17:4:-:417721215:417721420	chi.15858.s5:23:+:4384441:4384646
hum.1120.s20:1:-:35351079:35351392	mac.1388.s6:1:-:37689090:37689403	mou.32266.s10:4:+:127214683:127214996	rat.31646.s11:5:+:149047635:149047948	rab.33785.s8:GL018704:+:3427700:3428013	opo.35201.s13:4:-:417716590:417716921	chi.15858.s9:23:+:4386168:4386508
hum.42952.s15:3:+:2613100:2613242	mac.45712.s21:2:-:58444749:58444891	mou.38329.s6:6:+:106181683:106181830	rat.29090.s5:4:+:202737136:202737283	rab.33673.s27:GL018703:-:5107406:5107513	opo.43291.s11:6:+:233825985:233826126	chi.7024.s11:12:+:17948279:17948417
hum.67877.s32:X:+:41205482:41205663	mac.71634.s23:X:+:39115199:39115380	mou.48213.s15:X:+:13290179:13290360	rat.41405.s5:X:-:11202579:11202760	rab.47577.s17:X:+:26698849:26699030	opo.29037.s11:4:-:22335508:22335689	chi.3037.s7:1:-:111365306:111365487
hum.42952.s17:3:+:2787206:2787381	mac.45712.s19:2:-:58275957:58276132	mou.38329.s8:6:+:106353605:106353780	rat.29090.s7:4:+:202917492:202917667	rab.33673.s25:GL018703:-:4971722:4971897	opo.43291.s13:6:+:233995245:233995420	chi.7024.s13:12:+:17973876:17974051
hum.42952.s18:3:+:2861170:2861265	mac.45712.s18:2:-:58200728:58200823	mou.38329.s9:6:+:106437868:106437963	rat.29090.s8:4:+:202986683:202986778	rab.33673.s24:GL018703:-:4915063:4915158	opo.43291.s14:6:+:234076120:234076215	chi.7024.s15:12:+:17988420:17988515
hum.52568.s45:5:-:127674625:127674753	mac.61278.s7:6:-:124740011:124740139	mou.22123.s49:18:-:58072554:58072682	rat.18322.s59:18:-:52348647:52348775	rab.21742.s45:3:-:11965140:11965268	opo.21765.s37:3:-:43044392:43044520	chi.40082.s40:Z:-:56642923:56643051
hum.1136.s38:1:-:34082506:34082575	mac.1394.s43:1:-:36427322:36427391	mou.32303.s40:4:+:128480770:128480839	rat.31661.s41:5:+:150394947:150395016	rab.33800.s44:GL018704:+:4688410:4688479	opo.35211.s34:4:-:415882806:415882875	chi.15905.s48:23:+:4749574:4749643
hum.38062.s7:2:-:219513358:219514182	mac.27387.s5:12:-:82497595:82498419	mou.1073.s5:1:-:74575780:74576604	rat.40518.s11:9:-:81618315:81619139	rab.28329.s7:7:-:159925223:159926044	opo.46095.s5:7:+:174075535:174076347	chi.27124.s8:7:+:21973928:21974740
hum.16726.s14:13:+:35684947:35685115	mac.39310.s14:17:+:14384926:14385094	mou.28502.s61:3:-:56035881:56036049	rat.21720.s10:2:-:164870442:164870610	rab.33588.s12:GL018702:+:5937139:5937307	opo.32384.s14:4:+:307860844:307861012	chi.4333.s54:1:-:172639404:172639572
hum.16726.s13:13:+:35683427:35683579	mac.39310.s13:17:+:14383641:14383793	mou.28502.s62:3:-:56037139:56037291	rat.21720.s11:2:-:164871710:164871862	rab.33588.s11:GL018702:+:5935992:5936144	opo.32384.s13:4:+:307856423:307856575	chi.4333.s55:1:-:172640110:172640262
hum.16726.s12:13:+:35672434:35672542	mac.39310.s12:17:+:14372860:14372968	mou.28502.s63:3:-:56040854:56040962	rat.21720.s12:2:-:164878561:164878669	rab.33588.s10:GL018702:+:5923786:5923894	opo.32384.s12:4:+:307849832:307849940	chi.4333.s56:1:-:172642570:172642678
hum.16726.s10:13:+:35644856:35644989	mac.39310.s10:17:+:14350902:14351035	mou.28502.s65:3:-:56057950:56058083	rat.21720.s14:2:-:164897969:164898102	rab.33588.s8:GL018702:+:5899023:5899156	opo.32384.s10:4:+:307831931:307832064	chi.4333.s57:1:-:172652631:172652764
hum.38062.s4:2:-:219505387:219505492	mac.27387.s2:12:-:82489445:82489550	mou.1073.s2:1:-:74568551:74568656	rat.40518.s2:9:-:81610909:81611014	rab.28329.s2:7:-:159916668:159916773	opo.46095.s8:7:+:174081541:174081646	chi.27124.s11:7:+:21979441:21979546
hum.16726.s8:13:+:35632854:35633000	mac.39310.s8:17:+:14336470:14336616	mou.28502.s67:3:-:56079859:56080005	rat.21720.s16:2:-:164914223:164914369	rab.33588.s6:GL018702:+:5864283:5864429	opo.32384.s8:4:+:307821925:307822071	chi.4333.s59:1:-:172660078:172660224
hum.16726.s7:13:+:35630147:35630266	mac.39310.s7:17:+:14333796:14333915	mou.28502.s68:3:-:56082372:56082491	rat.21720.s17:2:-:164916584:164916703	rab.33588.s5:GL018702:+:5862491:5862610	opo.32384.s7:4:+:307821321:307821440	chi.4333.s60:1:-:172662999:172663118
hum.16726.s6:13:+:35624406:35624532	mac.39310.s6:17:+:14327389:14327515	mou.28502.s69:3:-:56085242:56085368	rat.21720.s18:2:-:164919320:164919446	rab.33588.s4:GL018702:+:5856660:5856786	opo.32384.s6:4:+:307816490:307816616	chi.4333.s61:1:-:172671603:172671729
hum.6752.s58:10:-:17130163:17130344	mac.69128.s3:9:-:17375583:17375764	mou.24299.s53:2:-:13458946:13459127	rat.17511.s56:17:-:82398279:82398460	rab.13406.s3:16:+:44252784:44252965	opo.51507.s15:8:+:256892606:256892787	chi.11423.s16:2:+:19755270:19755451
hum.28207.s59:17:+:73492047:73492155	mac.38465.s43:16:+:70801810:70801918	mou.8639.s44:11:+:115795317:115795425	rat.7569.s11:10:-:103945796:103945904	rab.40943.s13:GL018845:-:264499:264607	opo.15638.s19:2:-:213632985:213633093	chi.10355.s32:18:+:11098275:11098383
hum.14691.s14:12:+:71966630:71966701	mac.24658.s13:11:+:68567332:68567403	mou.5216.s8:10:-:115460813:115460884	rat.35579.s8:7:-:58468727:58468798	rab.24613.s16:4:+:50621279:50621350	opo.48529.s13:8:+:39233496:39233567	chi.773.s15:1:+:36262769:36262840
hum.14691.s17:12:+:71971705:71971776	mac.24658.s14:11:+:68572254:68572325	mou.5216.s6:10:-:115458641:115458712	rat.35579.s7:7:-:58466740:58466811	rab.24613.s17:4:+:50626312:50626383	opo.48529.s14:8:+:39237905:39237976	chi.773.s16:1:+:36264300:36264371
hum.25892.s54:17:+:11783395:11783517	mac.36527.s9:16:+:11628528:11628650	mou.6976.s17:11:-:65906840:65906962	rat.6152.s22:10:-:52166018:52166140	rab.16821.s16:19:-:7777056:7777178	opo.16182.s43:2:+:246401361:246401483	chi.9814.s56:18:+:1139298:1139420
hum.14691.s11:12:+:71960621:71960692	mac.24658.s11:11:+:68561336:68561407	mou.5216.s11:10:-:115466130:115466201	rat.35579.s11:7:-:58472646:58472717	rab.24613.s14:4:+:50616173:50616244	opo.48529.s11:8:+:39222135:39222206	chi.773.s13:1:+:36260582:36260653
hum.477.s8:1:-:20072949:20073092	mac.878.s9:1:-:22399235:22399378	mou.32779.s14:4:+:139020046:139020189	rat.32060.s10:5:+:161209608:161209751	rab.9288.s9:13:+:133238271:133238414	opo.33244.s9:4:+:358993316:358993459	chi.15292.s10:21:-:4804137:4804280
hum.65461.s10:9:-:85905518:85905642	mac.35473.s4:15:-:91986259:91986383	mou.31376.s13:4:+:74170638:74170762	rat.30876.s3:5:-:94137168:94137292	rab.35778.s11:GL018728:-:384839:384963	opo.41674.s14:6:+:128542664:128542788	chi.39698.s2:Z:-:39686861:39686982
hum.65461.s11:9:-:85913663:85913731	mac.35473.s5:15:-:91994325:91994393	mou.31376.s12:4:+:74162049:74162117	rat.30876.s4:5:-:94151339:94151407	rab.35778.s13:GL018728:-:391383:391451	opo.41674.s13:6:+:128538486:128538554	chi.39698.s3:Z:-:39691981:39692049
hum.65461.s12:9:-:85914027:85914101	mac.35473.s6:15:-:91994687:91994761	mou.31376.s11:4:+:74161699:74161773	rat.30876.s5:5:-:94151683:94151757	rab.35778.s14:GL018728:-:392434:392508	opo.41674.s12:6:+:128537219:128537293	chi.39698.s4:Z:-:39692611:39692685
hum.12167.s12:11:+:113205688:113205759	mac.33126.s15:14:+:111798888:111798959	mou.46140.s15:9:-:49460390:49460461	rat.37850.s15:8:-:52412841:52412912	rab.1366.s24:1:-:103026782:103026853	opo.31446.s17:4:-:239107138:239107209	chi.16266.s21:24:-:5798693:5798764
hum.38291.s50:2:+:233714972:233715119	mac.27643.s37:12:+:96742308:96742455	mou.1296.s41:1:+:87446312:87446459	rat.40709.s14:9:+:94268871:94269018	rab.36331.s10:GL018736:+:425928:426075	opo.20546.s2:2:-:520750397:520750544	chi.28554.s38:9:+:560478:560625
hum.24618.s13:16:-:67329166:67329308	mac.49595.s8:20:-:65596394:65596536	mou.44671.s8:8:-:105388465:105388607	rat.19425.s9:19:-:48209210:48209352	rab.25652.s8:5:-:22892458:22892600	opo.10144.s10:1:-:684560817:684560959	chi.5823.s12:11:+:1231266:1231408
hum.36536.s16:2:+:149541166:149541325	mac.26221.s13:12:+:12345014:12345173	mou.25029.s14:2:+:49547446:49547605	rat.25164.s12:3:+:38894602:38894761	rab.27438.s18:7:+:87425489:87425648	opo.30453.s18:4:+:150410593:150410752	chi.27385.s12:7:+:34260722:34260881
hum.20949.s13:15:+:41020909:41021022	mac.62889.s9:7:+:19098935:19099048	mou.26127.s8:2:+:119131504:119131617	rat.26063.s8:3:+:117489767:117489880	rab.14660.s4:17:-:31332503:31332616	opo.3081.s11:1:+:197632646:197632759	chi.23430.s9:5:+:955485:955598
hum.36536.s17:2:+:149542237:149542570	mac.26221.s14:12:+:12346089:12346422	mou.25029.s15:2:+:49548431:49548764	rat.25164.s13:3:+:38895320:38895653	rab.27438.s20:7:+:87426521:87426854	opo.30453.s19:4:+:150412794:150413127	chi.27385.s13:7:+:34262592:34262925
hum.66426.s35:9:-:123232389:123232495	mac.34355.s9:15:+:15535840:15535946	mou.31364.s31:4:-:70300566:70300675	rat.30871.s26:5:-:90548250:90548359	rab.33202.s18:GL018699:+:6799227:6799336	opo.6324.s27:1:-:412962895:412963004	chi.9383.s26:17:-:4534189:4534304
hum.66426.s34:9:-:123230138:123230275	mac.34355.s10:15:+:15538061:15538198	mou.31364.s30:4:-:70298820:70298948	rat.30871.s24:5:-:90546437:90546565	rab.33202.s19:GL018699:+:6801333:6801461	opo.6324.s25:1:-:412961171:412961290	chi.9383.s25:17:-:4532556:4532684
hum.28207.s8:17:+:73481509:73481628	mac.38465.s10:16:+:70790293:70790412	mou.8639.s9:11:+:115785440:115785559	rat.7569.s42:10:-:103955350:103955469	rab.40943.s42:GL018845:-:274288:274407	opo.15638.s49:2:-:213644542:213644661	chi.10355.s6:18:+:11075764:11075883
hum.28207.s9:17:+:73481952:73482079	mac.38465.s11:16:+:70790720:70790847	mou.8639.s10:11:+:115785815:115785942	rat.7569.s41:10:-:103954938:103955065	rab.40943.s38:GL018845:-:273697:273824	opo.15638.s48:2:-:213643699:213643826	chi.10355.s7:18:+:11076569:11076696
hum.11876.s7:11:+:101946604:101946776	mac.32956.s5:14:+:100666378:100666550	mou.45389.s5:9:-:8025962:8026134	rat.37209.s10:8:-:6221669:6221841	rab.1502.s6:1:-:114720940:114721107	opo.31676.s10:4:+:258403706:258403878	chi.4555.s15:1:-:181970384:181970556
hum.11876.s8:11:+:101951946:101952012	mac.32956.s6:14:+:100672355:100672421	mou.45389.s3:9:-:8023900:8023966	rat.37209.s4:8:-:6219213:6219279	rab.1502.s2:1:-:114713715:114713781	opo.31676.s11:4:+:258405224:258405290	chi.4555.s14:1:-:181964812:181964878
hum.11876.s4:11:+:101929611:101929686	mac.32956.s3:14:+:100649067:100649142	mou.45389.s7:9:-:8037460:8037535	rat.37209.s12:8:-:6229804:6229879	rab.1502.s8:1:-:114728224:114728299	opo.31676.s8:4:+:258390473:258390548	chi.4555.s17:1:-:181977209:181977281
hum.11876.s5:11:+:101937216:101937382	mac.32956.s4:14:+:100657075:100657241	mou.45389.s6:9:-:8027101:8027267	rat.37209.s11:8:-:6222775:6222941	rab.1502.s7:1:-:114724412:114724578	opo.31676.s9:4:+:258400639:258400805	chi.4555.s16:1:-:181972796:181972962
hum.28207.s27:17:+:73486315:73486431	mac.38465.s22:16:+:70796038:70796154	mou.8639.s22:11:+:115789244:115789360	rat.7569.s33:10:-:103951599:103951715	rab.40943.s32:GL018845:-:270030:270146	opo.15638.s41:2:-:213640841:213640957	chi.10355.s14:18:+:11081223:11081339
hum.66426.s41:9:-:123249572:123249715	mac.34355.s3:15:+:15518800:15518943	mou.31364.s34:4:-:70315324:70315464	rat.30871.s29:5:-:90562985:90563125	rab.33202.s15:GL018699:+:6775988:6776131	opo.6324.s30:1:-:412973620:412973784	chi.9383.s29:17:-:4545012:4545185
hum.66426.s40:9:-:123239628:123239728	mac.34355.s4:15:+:15528722:15528822	mou.31364.s33:4:-:70307195:70307289	rat.30871.s28:5:-:90554722:90554819	rab.33202.s16:GL018699:+:6790070:6790167	opo.6324.s29:1:-:412966646:412966743	chi.9383.s28:17:-:4538595:4538692
hum.66426.s37:9:-:123234026:123234140	mac.34355.s7:15:+:15534209:15534323	mou.31364.s32:4:-:70302084:70302214	rat.30871.s27:5:-:90549804:90549928	rab.33202.s17:GL018699:+:6796899:6797029	opo.6324.s28:1:-:412964171:412964301	chi.9383.s27:17:-:4535867:4535997
hum.20118.s8:14:+:99959851:99959932	mac.65949.s6:7:+:162757236:162757317	mou.10703.s10:12:+:108187179:108187260	rat.34291.s8:6:+:141268276:141268357	rab.37679.s18:GL018761:-:163515:163596	opo.4910.s14:1:-:319989355:319989436	chi.24879.s7:5:+:47910069:47910150
hum.24540.s13:16:+:69689512:69689702	mac.49708.s9:20:+:68040073:68040263	mou.44732.s18:8:+:107347667:107347857	rat.19493.s42:19:-:49345721:49345878	rab.25772.s20:5:+:25087606:25087796	opo.10536.s14:1:+:699596299:699596489	chi.6351.s20:11:+:18452355:18452545
hum.20118.s12:14:+:99967693:99967750	mac.65951.s3:7:+:162764824:162764881	mou.10703.s14:12:+:108194342:108194399	rat.34291.s11:6:+:141275032:141275089	rab.37679.s14:GL018761:-:156765:156822	opo.4910.s9:1:-:319980242:319980299	chi.24879.s10:5:+:47911818:47911875
hum.20118.s15:14:+:99968569:99968713	mac.65951.s4:7:+:162765664:162765833	mou.10703.s17:12:+:108195092:108195236	rat.34291.s13:6:+:141275880:141276024	rab.37679.s13:GL018761:-:155824:155993	opo.4910.s8:1:-:319977567:319977736	chi.24879.s11:5:+:47913282:47913451
hum.36294.s17:2:-:128480532:128480618	mac.30462.s14:13:-:134185094:134185180	mou.21599.s23:18:+:31886017:31886103	rat.17914.s19:18:+:24384470:24384556	rab.27217.s18:7:-:59444592:59444678	opo.30140.s16:4:+:110223040:110223126	chi.28581.s16:9:-:924252:924338
hum.20118.s16:14:+:99969056:99969321	mac.65951.s5:7:+:162766176:162766441	mou.10703.s19:12:+:108195583:108195851	rat.34291.s16:6:+:141276354:141276607	rab.37679.s12:GL018761:-:154446:154756	opo.4910.s7:1:-:319976909:319977180	chi.24879.s12:5:+:47913909:47914192
hum.36294.s16:2:-:128480210:128480304	mac.30462.s12:13:-:134184552:134184691	mou.21599.s24:18:+:31886655:31886794	rat.17914.s20:18:+:24384800:24384939	rab.27217.s16:7:-:59444236:59444375	opo.30140.s17:4:+:110223652:110223791	chi.28581.s15:9:-:923865:924004
hum.36294.s13:2:-:128479410:128479562	mac.30462.s11:13:-:134183803:134183955	mou.21599.s25:18:+:31887697:31887849	rat.17914.s21:18:+:24385777:24385929	rab.27217.s15:7:-:59443497:59443649	opo.30140.s18:4:+:110230493:110230645	chi.28581.s14:9:-:923070:923222
hum.36294.s12:2:-:128476839:128477927	mac.30462.s10:13:-:134180814:134181902	mou.21599.s26:18:+:31888070:31889140	rat.17914.s22:18:+:24386173:24387243	rab.27217.s14:7:-:59441418:59442506	opo.30140.s19:4:+:110231517:110232614	chi.28581.s13:9:-:921715:922737
hum.36294.s11:2:-:128474729:128474837	mac.30462.s9:13:-:134178722:134178830	mou.21599.s27:18:+:31892990:31893098	rat.17914.s23:18:+:24391138:24391246	rab.27217.s13:7:-:59437780:59437888	opo.30140.s20:4:+:110234937:110235045	chi.28581.s11:9:-:918630:918732
hum.5030.s2:1:+:201263070:201263173	mac.4553.s4:1:-:169205029:169205132	mou.2049.s14:1:-:135908876:135908982	rat.10833.s13:13:-:57790373:57790479	rab.13937.s12:16:-:70198804:70198910	opo.13402.s2:2:+:104839439:104839542	chi.16684.s14:26:-:837282:837382
hum.5030.s3:1:+:201282294:201282688	mac.4553.s3:1:-:169186087:169186481	mou.2049.s13:1:-:135889692:135890086	rat.10833.s12:13:-:57771229:57771623	rab.13937.s11:16:-:70182551:70182942	opo.13402.s3:2:+:104878793:104879187	chi.16684.s13:26:-:829128:829552
hum.5030.s7:1:+:201289395:201289509	mac.4552.s8:1:-:169179351:169179465	mou.2049.s8:1:-:135882481:135882595	rat.10833.s8:13:-:57763589:57763703	rab.13937.s7:16:-:70176463:70176577	opo.13402.s7:2:+:104895152:104895266	chi.16684.s9:26:-:819085:819199
hum.5030.s4:1:+:201285681:201285825	mac.4553.s2:1:-:169182883:169183027	mou.2049.s12:1:-:135886733:135886877	rat.10833.s11:13:-:57768347:57768491	rab.13937.s10:16:-:70180059:70180203	opo.13402.s4:2:+:104881887:104882031	chi.16684.s12:26:-:823073:823217
hum.5030.s9:1:+:201292141:201292317	mac.4552.s6:1:-:169176565:169176741	mou.2049.s6:1:-:135879846:135880022	rat.10833.s6:13:-:57760976:57761152	rab.13937.s5:16:-:70175108:70175284	opo.13402.s9:2:+:104898868:104899044	chi.16684.s7:26:-:818385:818561
hum.20438.s27:14:-:104219337:104219533	mac.66202.s14:7:-:167112091:167112287	mou.10880.s12:12:-:111843545:111843741	rat.34425.s15:6:-:145422673:145422869	rab.37186.s18:GL018751:+:229580:229776	opo.4736.s10:1:+:311936518:311936714	chi.24992.s20:5:-:50411653:50411849
hum.46586.s9:3:-:185782206:185782265	mac.46624.s9:2:+:100565791:100565850	mou.17913.s5:16:-:22399320:22399379	rat.8767.s12:11:+:85323568:85323627	rab.10568.s17:14:+:79516856:79516915	opo.20715.s5:2:-:524510356:524510415	chi.28745.s9:9:-:4623090:4623149
hum.1136.s34:1:-:34067969:34068146	mac.1394.s39:1:-:36412256:36412433	mou.32303.s44:4:+:128496021:128496198	rat.31661.s46:5:+:150410287:150410464	rab.33800.s48:GL018704:+:4699231:4699408	opo.35211.s30:4:-:415834249:415834426	chi.15905.s52:23:+:4757382:4757559
hum.29804.s32:18:+:59941213:59941319	mac.41388.s25:18:+:55642746:55642852	mou.1615.s26:1:+:105734518:105734624	rat.10444.s27:13:+:30892987:30893093	rab.31411.s24:9:+:102585095:102585201	opo.22631.s23:3:+:141944847:141944953	chi.12650.s14:2:-:68347960:68348066
hum.12233.s4:11:-:119547812:119547929	mac.33326.s4:14:-:118085907:118086024	mou.45972.s9:9:+:43792448:43792565	rat.37697.s4:8:+:46762298:46762415	rab.1275.s4:1:+:98304017:98304134	opo.31225.s4:4:+:229983723:229983840	chi.16153.s11:24:+:4060221:4060338
hum.24535.s25:16:+:69354992:69355173	mac.49692.s9:20:+:67698275:67698494	mou.44711.s9:8:+:107042912:107043131	rat.19472.s10:19:+:50104267:50104486	rab.25750.s10:5:+:24724187:24724406	opo.10522.s22:1:+:699162860:699163079	chi.6334.s8:11:+:18373525:18373744
hum.38389.s10:2:-:234396885:234396950	mac.27673.s11:12:-:97385809:97385874	mou.1326.s7:1:-:87951643:87951708	rat.40739.s6:9:-:94797254:94797319	rab.36368.s8:GL018736:-:985550:985615	opo.20639.s10:2:-:523406912:523406977	chi.26594.s34:7:+:5927736:5927801
hum.24535.s21:16:+:69354044:69354192	mac.49692.s7:20:+:67697376:67697524	mou.44711.s7:8:+:107042192:107042340	rat.19472.s8:19:+:50103212:50103360	rab.25750.s8:5:+:24723416:24723564	opo.10522.s19:1:+:699160317:699160465	chi.6334.s6:11:+:18373010:18373158
hum.38389.s7:2:-:234394413:234394623	mac.27673.s10:12:-:97380510:97380720	mou.1326.s5:1:-:87950159:87950369	rat.40739.s4:9:-:94795744:94795954	rab.36368.s6:GL018736:-:968963:969173	opo.20639.s8:2:-:523403878:523404088	chi.26594.s35:7:+:5928053:5928263
hum.38389.s6:2:-:234394177:234394272	mac.27673.s9:12:-:97380274:97380369	mou.1326.s4:1:-:87949932:87950027	rat.40739.s3:9:-:94795566:94795661	rab.36368.s5:GL018736:-:968752:968847	opo.20639.s7:2:-:523403628:523403723	chi.26594.s37:7:+:5928976:5929071
hum.38389.s5:2:-:234389849:234389943	mac.27673.s8:12:-:97375334:97375428	mou.1326.s3:1:-:87948502:87948596	rat.40739.s2:9:-:94794325:94794419	rab.36368.s4:GL018736:-:966729:966823	opo.20639.s5:2:-:523402380:523402474	chi.26594.s39:7:+:5930220:5930314
hum.24535.s16:16:+:69350128:69350275	mac.49692.s3:20:+:67693807:67693954	mou.44711.s3:8:+:107036843:107036990	rat.19472.s3:19:+:50099007:50099154	rab.25750.s3:5:+:24719884:24720031	opo.10522.s14:1:+:699158150:699158297	chi.6334.s2:11:+:18371819:18371966
hum.34588.s51:2:+:44003921:44004038	mac.28887.s4:13:+:43879366:43879483	mou.21035.s2:17:+:84628285:84628402	rat.32640.s3:6:+:7839702:7839819	rab.20172.s13:2:-:142488134:142488251	opo.9817.s15:1:-:655132308:655132425	chi.18636.s3:3:+:24548398:24548515
hum.50625.s7:5:+:10387106:10387178	mac.59816.s8:6:+:10318184:10318256	mou.15757.s22:15:-:31500916:31500988	rat.21130.s23:2:-:104251895:104251967	rab.3808.s10:11:+:35367513:35367585	opo.22375.s10:3:+:106313235:106313307	chi.12814.s27:2:-:78290831:78290903
hum.51122.s52:5:-:39021141:39021238	mac.60118.s27:6:-:38850845:38850942	mou.15484.s3:15:+:6735365:6735462	rat.20923.s2:2:+:75784128:75784225	rab.4054.s40:11:-:60049261:60049358	opo.23645.s10:3:+:236482682:236482779	chi.39128.s38:Z:-:12102767:12102864
hum.4983.s32:1:+:198713183:198713332	mac.4600.s8:1:-:171753156:171753305	mou.2121.s8:1:-:138078446:138078595	rat.10893.s8:13:-:60107705:60107854	rab.13996.s8:16:-:72490220:72490369	opo.13289.s26:2:+:99672625:99672774	chi.27510.s10:8:-:2024753:2024902
hum.53676.s2:5:-:176308303:176308536	mac.62309.s2:6:-:173373933:173374166	mou.12055.s2:13:-:55006403:55006636	rat.16394.s19:17:+:12261004:12261237	rab.22502.s2:3:-:57364021:57364254	opo.5737.s2:1:-:382264680:382264913	chi.7451.s21:13:+:9652409:9652642
hum.53676.s3:5:-:176308693:176308848	mac.62309.s3:6:-:173374323:173374478	mou.12055.s4:13:-:55006806:55006961	rat.16394.s18:17:+:12260697:12260852	rab.22502.s3:3:-:57364430:57364585	opo.5737.s3:1:-:382265043:382265198	chi.7451.s20:13:+:9652139:9652294
hum.53676.s4:5:-:176308945:176309128	mac.62309.s4:6:-:173374579:173374762	mou.12055.s5:13:-:55007072:55007255	rat.16394.s17:17:+:12260417:12260600	rab.22502.s4:3:-:57364672:57364855	opo.5737.s4:1:-:382265345:382265528	chi.7451.s19:13:+:9651877:9652060
hum.53676.s7:5:-:176310771:176310870	mac.62309.s5:6:-:173376238:173376337	mou.12055.s6:13:-:55008675:55008774	rat.16394.s16:17:+:12258775:12258874	rab.22502.s5:3:-:57366199:57366298	opo.5737.s6:1:-:382279433:382279532	chi.7451.s18:13:+:9651671:9651770
hum.4983.s33:1:+:198717238:198717328	mac.4600.s7:1:-:171749095:171749185	mou.2121.s7:1:-:138073604:138073694	rat.10893.s7:13:-:60102906:60102996	rab.13996.s7:16:-:72486360:72486450	opo.13289.s27:2:+:99675688:99675778	chi.27510.s9:8:-:2024304:2024394
hum.53014.s43:5:-:145532737:145532790	mac.61711.s5:6:-:142609586:142609639	mou.21877.s24:18:-:42235485:42235538	rat.18147.s22:18:-:36223411:36223464	rab.22070.s22:3:-:28117999:28118052	opo.5179.s21:1:-:340219654:340219707	chi.7775.s27:13:-:17271749:17271802
hum.53014.s44:5:-:145533297:145533373	mac.61711.s6:6:-:142610135:142610211	mou.21877.s25:18:-:42236583:42236659	rat.18147.s23:18:-:36224443:36224519	rab.22070.s23:3:-:28119256:28119332	opo.5179.s22:1:-:340221751:340221827	chi.7775.s29:13:-:17272454:17272530
hum.53014.s40:5:-:145529185:145529262	mac.61711.s3:6:-:142605767:142605844	mou.21877.s22:18:-:42233800:42233877	rat.18147.s20:18:-:36221796:36221873	rab.22070.s20:3:-:28113984:28114061	opo.5179.s19:1:-:340217223:340217300	chi.7775.s25:13:-:17269917:17269994
hum.53014.s41:5:-:145531425:145531565	mac.61711.s4:6:-:142607973:142608113	mou.21877.s23:18:-:42234581:42234721	rat.18147.s21:18:-:36222557:36222697	rab.22070.s21:3:-:28116116:28116256	opo.5179.s20:1:-:340218575:340218715	chi.7775.s26:13:-:17270659:17270799
hum.64727.s18:9:-:34385635:34385779	mac.34855.s15:15:+:43132355:43132499	mou.30802.s9:4:-:41511432:41511576	rat.30449.s9:5:-:62417827:62417971	rab.391.s2:1:+:19446885:19447029	opo.41606.s3:6:+:124882520:124882667	chi.38998.s7:Z:-:7525424:7525571
hum.67928.s16:X:-:46521973:46522078	mac.71688.s11:X:-:44488282:44488387	mou.48261.s14:X:-:20166008:20166113	rat.41339.s6:X:+:3339895:3340000	rab.47624.s16:X:-:31778635:31778740	opo.44879.s6:7:+:52957704:52957809	chi.3417.s7:1:+:129626532:129626637
hum.46020.s23:3:+:151083638:151083779	mac.47148.s25:2:-:136386042:136386183	mou.28578.s29:3:+:59245741:59245882	rat.21790.s29:2:+:168897930:168898071	rab.10207.s25:14:+:45287309:45287450	opo.46564.s44:7:-:207317709:207317850	chi.29380.s39:9:-:22983040:22983181
hum.12167.s17:11:+:113212559:113212647	mac.33126.s20:14:+:111805797:111805885	mou.46140.s11:9:-:49455861:49455949	rat.37850.s11:8:-:52408607:52408695	rab.1366.s20:1:-:103019485:103019573	opo.31446.s13:4:-:239101642:239101730	chi.16266.s15:24:-:5795622:5795710
hum.16607.s37:13:+:28862121:28862259	mac.39168.s23:17:+:7931330:7931468	mou.36559.s50:5:+:147543070:147543208	rat.9229.s8:12:-:11337847:11337985	rab.36295.s33:GL018735:+:1339442:1339580	opo.32240.s34:4:+:298899192:298899330	chi.4382.s3:1:-:175196480:175196618
hum.13558.s28:12:-:30829432:30829521	mac.23676.s27:11:-:30979571:30979660	mou.39290.s23:6:-:148812067:148812156	rat.29873.s4:4:-:247407916:247408005	rab.28718.s7:8:+:9937071:9937160	opo.47562.s32:8:-:7822022:7822111	chi.1541.s6:1:+:59769827:59769916
hum.30968.s10:19:-:15083518:15083729	mac.42795.s9:19:-:14552163:14552374	mou.4438.s2:10:+:78787762:78787964	rat.34955.s11:7:-:13914816:13915018	rab.40436.s4:GL018829:+:858940:859201	opo.27058.s9:3:-:477280975:477281245	chi.17471.s18:28:-:711741:711982
hum.13558.s29:12:-:30833416:30833572	mac.23676.s29:11:-:30984192:30984348	mou.39290.s24:6:-:148816485:148816641	rat.29873.s5:4:-:247412052:247412208	rab.28718.s6:8:+:9934438:9934594	opo.47562.s33:8:-:7822594:7822750	chi.1541.s5:1:+:59768701:59768857
hum.16726.s9:13:+:35644045:35644242	mac.39310.s9:17:+:14350091:14350288	mou.28502.s66:3:-:56058633:56058830	rat.21720.s15:2:-:164898656:164898853	rab.33588.s7:GL018702:+:5898226:5898423	opo.32384.s9:4:+:307831029:307831226	chi.4333.s58:1:-:172653524:172653721
hum.46020.s22:3:+:151082767:151082994	mac.47148.s26:2:-:136386818:136387042	mou.28578.s28:3:+:59244756:59244980	rat.21790.s28:2:+:168897087:168897311	rab.10207.s24:14:+:45286468:45286692	opo.46564.s45:7:-:207319183:207319407	chi.29380.s40:9:-:22985142:22985366
hum.56319.s22:6:-:101094491:101094645	mac.55956.s21:4:-:96570079:96570233	mou.3851.s24:10:+:50718292:50718446	rat.24592.s26:20:+:57013940:57014094	rab.5884.s21:12:-:88442214:88442368	opo.18173.s22:2:-:362784807:362784961	chi.19810.s27:3:+:70270206:70270360
hum.46020.s20:3:+:151075001:151075164	mac.47148.s29:2:-:136393895:136394058	mou.28578.s25:3:+:59235045:59235208	rat.21790.s25:2:+:168889885:168890048	rab.10207.s21:14:+:45275258:45275421	opo.46564.s48:7:-:207327761:207327924	chi.29380.s43:9:-:22987564:22987727
hum.43213.s12:3:+:14487225:14487359	mac.24861.s6:11:+:84130826:84130960	mou.38196.s11:6:+:91724842:91724976	rat.28989.s23:4:-:188205992:188206126	rab.30143.s6:9:+:9967456:9967590	opo.43485.s18:6:-:248746666:248746800	chi.6891.s22:12:+:10970230:10970364
hum.43213.s9:3:+:14485132:14485371	mac.24861.s4:11:+:84129086:84129325	mou.38196.s10:6:+:91723282:91723521	rat.28989.s24:4:-:188207421:188207660	rab.30143.s5:9:+:9966110:9966349	opo.43485.s19:6:-:248748183:248748425	chi.6891.s21:12:+:10969338:10969577
hum.33455.s39:2:-:3604379:3604494	mac.28073.s18:13:-:3059826:3059941	mou.9296.s2:12:+:28652025:28652140	rat.33185.s5:6:+:56621114:56621229	rab.35243.s14:GL018721:-:222829:222944	opo.8432.s3:1:+:539537415:539537530	chi.20290.s11:3:-:93300743:93300867
hum.43213.s17:3:+:14499458:14499590	mac.24861.s8:11:+:84142854:84142986	mou.38196.s13:6:+:91735091:91735223	rat.28989.s21:4:-:188196968:188197100	rab.30143.s9:9:+:9974618:9974750	opo.43485.s15:6:-:248719639:248719771	chi.6891.s24:12:+:10978118:10978250
hum.43213.s14:3:+:14489090:14489324	mac.24861.s7:11:+:84132562:84132796	mou.38196.s12:6:+:91726012:91726246	rat.28989.s22:4:-:188204867:188205101	rab.30143.s8:9:+:9968559:9968793	opo.43485.s17:6:-:248737904:248738138	chi.6891.s23:12:+:10972634:10972868
hum.35129.s14:2:+:75107392:75107696	mac.29489.s11:13:+:75124876:75125180	mou.37886.s12:6:-:82736530:82736834	rat.28750.s9:4:-:178248762:178249066	rab.19707.s9:2:-:111673527:111673831	opo.8709.s10:1:+:564775909:564776213	chi.38240.s18:JH376259.1:+:8480:8784
hum.34990.s17:2:-:61431391:61431515	mac.29163.s6:13:-:61387586:61387710	mou.6147.s76:11:+:23473170:23473294	rat.13239.s81:14:+:105086032:105086156	rab.19971.s86:2:+:125029147:125029271	opo.9586.s72:1:+:631450064:631450188	chi.17997.s10:3:-:2184710:2184834
hum.34990.s19:2:-:61433152:61433259	mac.29163.s8:13:-:61389350:61389457	mou.6147.s74:11:+:23471482:23471589	rat.13239.s79:14:+:105084528:105084635	rab.19971.s84:2:+:125027381:125027488	opo.9586.s70:1:+:631448887:631448994	chi.17997.s13:3:-:2186130:2186237
hum.34990.s18:2:-:61431632:61431736	mac.29163.s7:13:-:61387827:61387931	mou.6147.s75:11:+:23472950:23473054	rat.13239.s80:14:+:105085812:105085916	rab.19971.s85:2:+:125028927:125029031	opo.9586.s71:1:+:631449828:631449932	chi.17997.s11:3:-:2184954:2185058
hum.34990.s23:2:-:61436034:61436103	mac.29163.s11:13:-:61392235:61392313	mou.6147.s72:11:+:23468805:23468883	rat.13239.s77:14:+:105081642:105081720	rab.19971.s82:2:+:125025266:125025335	opo.9586.s68:1:+:631447205:631447283	chi.17997.s15:3:-:2190277:2190355
hum.45015.s5:3:+:113588354:113588438	mac.45310.s7:2:+:33878891:33878975	mou.18314.s18:16:-:44040074:44040158	rat.8461.s5:11:+:65729651:65729735	rab.10954.s24:14:-:105377486:105377570	opo.29636.s3:4:+:75617697:75617781	chi.2317.s32:1:-:82501564:82501648
hum.34990.s26:2:-:61438907:61439064	mac.29163.s12:13:-:61395103:61395260	mou.6147.s71:11:+:23467146:23467303	rat.13239.s76:14:+:105079748:105079905	rab.19971.s80:2:+:125021675:125021832	opo.9586.s66:1:+:631443902:631444059	chi.17997.s16:3:-:2191290:2191447
hum.27319.s79:17:+:45748068:45748198	mac.37172.s18:16:+:31879367:31879497	mou.7928.s13:11:-:97169902:97170032	rat.7006.s12:10:-:84895731:84895861	rab.17770.s12:19:-:39624481:39624611	opo.15219.s12:2:+:199856487:199856617	chi.36609.s23:JH375221.1:-:46492:46622
hum.45015.s9:3:+:113601599:113601679	mac.45310.s11:2:+:33891748:33891828	mou.18314.s15:16:-:44028679:44028759	rat.8461.s8:11:+:65741818:65741898	rab.10954.s20:14:-:105337099:105337179	opo.29636.s7:4:+:75631467:75631547	chi.2317.s29:1:-:82493664:82493744
hum.45015.s6:3:+:113594331:113594434	mac.45310.s9:2:+:33884505:33884608	mou.18314.s17:16:-:44030980:44031083	rat.8461.s6:11:+:65739492:65739595	rab.10954.s23:14:-:105343501:105343604	opo.29636.s4:4:+:75625298:75625401	chi.2317.s31:1:-:82496101:82496204
hum.45015.s7:3:+:113595012:113595107	mac.45310.s10:2:+:33885181:33885276	mou.18314.s16:16:-:44030294:44030389	rat.8461.s7:11:+:65740129:65740224	rab.10954.s22:14:-:105342836:105342931	opo.29636.s5:4:+:75626694:75626789	chi.2317.s30:1:-:82494879:82494974
hum.17635.s60:13:+:76412276:76412332	mac.39860.s9:17:+:56288801:56288857	mou.15194.s44:14:+:101915688:101915744	rat.14599.s46:15:+:87977834:87977890	rab.29645.s59:8:+:77441316:77441372	opo.45682.s40:7:+:135589763:135589819	chi.3945.s25:1:-:154080143:154080199
hum.6217.s64:1:+:237814711:237814801	mac.5435.s77:1:-:219402853:219402943	mou.11296.s86:13:-:11707782:11707872	rat.17316.s57:17:-:67434911:67435001	rab.13189.s55:16:+:27432560:27432650	opo.14142.s66:2:-:151943123:151943213	chi.18996.s74:3:-:36602906:36602996
hum.11395.s49:11:+:71946340:71946449	mac.32522.s37:14:+:70296522:70296631	mou.41700.s11:7:-:101826552:101826661	rat.2950.s10:1:-:173091403:173091558	rab.1872.s7:1:-:144176627:144176736	opo.32982.s9:4:-:347974631:347974786	chi.20842.s6:4:-:1208844:1208999
hum.11395.s48:11:+:71946160:71946247	mac.32522.s36:14:+:70296343:70296430	mou.41700.s13:7:-:101826754:101826841	rat.2950.s11:1:-:173091651:173091738	rab.1872.s8:1:-:144176836:144176923	opo.32982.s10:4:-:347975087:347975174	chi.20842.s7:4:-:1209067:1209154
hum.63300.s20:8:+:101251468:101251632	mac.68001.s18:8:+:102756407:102756571	mou.15828.s35:15:+:36233203:36233343	rat.35859.s19:7:+:75199882:75200025	rab.23103.s7:3:+:115890656:115890820	opo.24960.s21:3:+:365410698:365410862	chi.13954.s19:2:+:128206149:128206313
hum.63300.s19:8:+:101245639:101245765	mac.68001.s17:8:+:102750569:102750695	mou.15828.s34:15:+:36227136:36227262	rat.35859.s18:7:+:75196350:75196476	rab.23103.s6:3:+:115885557:115885683	opo.24960.s20:3:+:365406699:365406825	chi.13954.s18:2:+:128203801:128203927
hum.3501.s28:1:-:150790396:150790506	mac.3410.s28:1:-:129221703:129221813	mou.29178.s26:3:+:95489592:95489701	rat.22428.s35:2:+:216144133:216144243	rab.7653.s4:13:+:41335395:41335505	opo.19813.s31:2:-:495993928:495994038	chi.16617.s12:25:-:1713359:1713469
hum.63300.s21:8:+:101252631:101252999	mac.68001.s19:8:+:102757574:102757945	mou.15828.s36:15:+:36234301:36234669	rat.35859.s20:7:+:75201026:75201370	rab.23103.s8:3:+:115891571:115891942	opo.24960.s22:3:+:365412410:365412778	chi.13954.s20:2:+:128208421:128208792
hum.27319.s85:17:+:45754386:45754493	mac.37172.s23:16:+:31886263:31886370	mou.7928.s8:11:-:97165376:97165483	rat.7006.s7:10:-:84890526:84890633	rab.17770.s7:19:-:39617486:39617593	opo.15219.s17:2:+:199861239:199861346	chi.36609.s16:JH375221.1:-:41459:41566
hum.11395.s41:11:+:71944119:71944207	mac.32522.s28:14:+:70294340:70294428	mou.41700.s22:7:-:101828761:101828849	rat.2950.s16:1:-:173093400:173093488	rab.1872.s13:1:-:144178668:144178756	opo.32982.s15:4:-:347983079:347983167	chi.20842.s12:4:-:1210108:1210196
hum.11395.s40:11:+:71943919:71944018	mac.32522.s27:14:+:70294140:70294239	mou.41700.s23:7:-:101828949:101829048	rat.2950.s17:1:-:173093571:173093670	rab.1872.s14:1:-:144178856:144178955	opo.32982.s16:4:-:347983577:347983676	chi.20842.s13:4:-:1210484:1210583
hum.1254.s62:1:-:21191609:21191755	mac.913.s5:1:-:23526364:23526510	mou.32908.s38:4:+:138170477:138170623	rat.32068.s49:5:+:160279485:160279631	rab.9293.s35:13:+:132246435:132246581	opo.33280.s36:4:+:357514109:357514255	chi.15400.s27:21:+:6684104:6684250
hum.11395.s45:11:+:71944699:71944788	mac.32522.s31:14:+:70294920:70295009	mou.41700.s20:7:-:101828199:101828288	rat.2950.s14:1:-:173092834:173092923	rab.1872.s11:1:-:144178152:144178241	opo.32982.s13:4:-:347980947:347981036	chi.20842.s10:4:-:1209648:1209737
hum.9088.s15:10:-:123724801:123724900	mac.70989.s10:9:-:121581312:121581411	mou.42367.s7:7:-:130539011:130539110	rat.3539.s8:1:-:208133342:208133441	rab.16683.s11:18:-:68880335:68880434	opo.1425.s12:1:+:86160469:86160568	chi.26318.s26:6:-:30626057:30626156
hum.9088.s14:10:-:123722753:123722843	mac.70989.s9:9:-:121579265:121579355	mou.42367.s6:7:-:130538162:130538252	rat.3539.s7:1:-:208132512:208132602	rab.16683.s10:18:-:68879405:68879495	opo.1425.s14:1:+:86163235:86163325	chi.26318.s23:6:-:30625190:30625279
hum.9088.s17:10:-:123730454:123730584	mac.70989.s12:9:-:121587140:121587270	mou.42367.s9:7:-:130542680:130542810	rat.3539.s11:1:-:208138129:208138259	rab.16683.s14:18:-:68884988:68885118	opo.1425.s7:1:+:86142721:86142851	chi.26318.s28:6:-:30628150:30628280
hum.1254.s61:1:-:21190969:21191205	mac.913.s4:1:-:23525714:23525950	mou.32908.s39:4:+:138171055:138171291	rat.32068.s50:5:+:160279980:160280216	rab.9293.s36:13:+:132246941:132247177	opo.33280.s37:4:+:357514938:357515174	chi.15400.s28:21:+:6684533:6684769
hum.36860.s5:2:+:171070889:171070993	mac.26534.s5:12:+:33873482:33873586	mou.25278.s3:2:+:70105377:70105481	rat.25370.s3:3:+:62992590:62992694	rab.27678.s4:7:+:109916846:109916950	opo.30737.s4:4:+:180009370:180009474	chi.27043.s42:7:-:17935701:17935805
hum.36860.s7:2:+:171073829:171073905	mac.26534.s7:12:+:33876472:33876548	mou.25278.s5:2:+:70108622:70108698	rat.25370.s5:3:+:62995749:62995825	rab.27678.s7:7:+:109921254:109921330	opo.30737.s6:4:+:180014122:180014198	chi.27043.s40:7:-:17931694:17931770
hum.36860.s8:2:+:171092501:171092646	mac.26534.s9:12:+:33894938:33895083	mou.25278.s6:2:+:70126847:70126992	rat.25370.s6:3:+:63015059:63015204	rab.27678.s8:7:+:109942103:109942248	opo.30737.s7:4:+:180060808:180060953	chi.27043.s37:7:-:17918806:17918951
hum.1659.s4:1:+:52117663:52117713	mac.1926.s6:1:+:54477949:54477999	mou.31819.s46:4:-:109172274:109172324	rat.31265.s10:5:-:132652829:132652879	rab.8828.s43:13:-:115088932:115088982	opo.11754.s43:2:-:3596375:3596425	chi.28377.s4:8:+:23027370:23027420
hum.50912.s38:5:+:14419887:14420130	mac.59857.s35:6:+:14602661:14602904	mou.15747.s42:15:-:27805630:27805873	rat.21121.s35:2:-:100212126:100212369	rab.3846.s34:11:+:39279323:39279566	opo.22454.s37:3:+:112388635:112388878	chi.12793.s44:2:-:76374798:76375041
hum.27319.s81:17:+:45750856:45750927	mac.37172.s20:16:+:31882774:31882845	mou.7928.s11:11:-:97168865:97168936	rat.7006.s10:10:-:84894680:84894751	rab.17770.s10:19:-:39621507:39621578	opo.15219.s14:2:+:199858323:199858394	chi.36609.s20:JH375221.1:-:45153:45224
hum.24887.s8:16:+:22320749:22320831	mac.48861.s16:20:+:20726801:20726883	mou.42024.s9:7:+:120928428:120928510	rat.3310.s6:1:+:197789787:197789869	rab.26251.s8:6:+:13025216:13025298	opo.40557.s9:6:+:61649884:61649966	chi.8247.s9:14:+:8672071:8672153
hum.65738.s22:9:-:95015644:95015735	mac.35764.s18:15:-:104156239:104156330	mou.11937.s26:13:+:49719578:49719669	rat.16609.s14:17:-:17430653:17430744	rab.844.s15:1:-:70100054:70100145	opo.52939.s18:Un:-:13937576:13937667	chi.6639.s26:12:+:3563209:3563300
hum.65738.s26:9:-:95018962:95019082	mac.35764.s26:15:-:104159643:104159763	mou.11937.s25:13:+:49717906:49718026	rat.16609.s15:17:-:17432033:17432153	rab.844.s16:1:-:70102533:70102653	opo.52939.s19:Un:-:13937902:13938022	chi.6639.s25:12:+:3560409:3560529
hum.68914.s7:X:+:110928193:110928331	mac.72641.s6:X:+:110343397:110343535	mou.49736.s4:X:+:144322012:144322150	rat.42453.s6:X:+:114018944:114019082	rab.48017.s7:X:+:60131790:60131933	opo.57390.s2:X:-:69266071:69266209	chi.21311.s33:4:-:13140441:13140579
hum.65738.s15:9:-:95012140:95012223	mac.35764.s13:15:-:104152757:104152840	mou.11937.s30:13:+:49722993:49723076	rat.16609.s10:17:-:17427022:17427105	rab.844.s11:1:-:70095412:70095495	opo.52939.s13:Un:-:13931122:13931205	chi.6639.s30:12:+:3567587:3567670
hum.65738.s17:9:-:95012469:95012571	mac.35764.s14:15:-:104153089:104153191	mou.11937.s29:13:+:49722670:49722772	rat.16609.s11:17:-:17427311:17427413	rab.844.s12:1:-:70095744:70095846	opo.52939.s15:Un:-:13931353:13931455	chi.6639.s29:12:+:3567263:3567365
hum.65738.s18:9:-:95012995:95013116	mac.35764.s15:15:-:104153616:104153737	mou.11937.s28:13:+:49722146:49722267	rat.16609.s12:17:-:17428113:17428234	rab.844.s13:1:-:70096241:70096362	opo.52939.s16:Un:-:13936330:13936451	chi.6639.s28:12:+:3564233:3564354
hum.65738.s20:9:-:95014090:95014167	mac.35764.s16:15:-:104154701:104154778	mou.11937.s27:13:+:49721081:49721158	rat.16609.s13:17:-:17429083:17429160	rab.844.s14:1:-:70097735:70097812	opo.52939.s17:Un:-:13936913:13936990	chi.6639.s27:12:+:3563702:3563779
hum.3611.s3:1:-:150636108:150636239	mac.3402.s29:1:-:129068116:129068247	mou.29241.s23:3:+:95607906:95608037	rat.22433.s20:2:+:217225555:217225686	rab.7657.s11:13:+:41451812:41451943	opo.19808.s6:2:-:495849046:495849177	chi.16494.s5:25:+:1502338:1502469
hum.62488.s8:8:-:53543030:53543088	mac.67311.s7:8:-:55199252:55199310	mou.48.s28:1:+:6268698:6268756	rat.30027.s6:5:-:17811976:17812034	rab.22608.s9:3:-:67570585:67570643	opo.23109.s17:3:+:188118089:188118147	chi.13489.s5:2:-:109644907:109644965
hum.65738.s30:9:-:95022433:95022516	mac.35764.s28:15:-:104163079:104163162	mou.11937.s23:13:+:49714814:49714897	rat.16609.s18:17:-:17434694:17434777	rab.844.s18:1:-:70110560:70110643	opo.52939.s21:Un:-:13945362:13945445	chi.6639.s23:12:+:3553945:3554028
hum.65738.s31:9:-:95025251:95025337	mac.35764.s29:15:-:104165871:104165958	mou.11937.s22:13:+:49711750:49711836	rat.16609.s19:17:-:17437018:17437104	rab.844.s19:1:-:70111970:70112056	opo.52939.s22:Un:-:13946152:13946238	chi.6639.s22:12:+:3553267:3553353
hum.68914.s17:X:+:110952193:110952276	mac.72641.s11:X:+:110367041:110367124	mou.49736.s9:X:+:144337092:144337175	rat.42453.s10:X:+:114037108:114037191	rab.48017.s15:X:+:60156925:60157008	opo.57391.s26:X:-:69231702:69231785	chi.21311.s30:4:-:13135600:13135683
hum.8743.s9:10:+:111860383:111860606	mac.70741.s8:9:+:109787951:109788174	mou.23965.s9:19:+:53216801:53217015	rat.4903.s6:1:+:281344177:281344388	rab.16476.s10:18:+:57742906:57743129	opo.1591.s17:1:-:102023734:102023957	chi.26114.s20:6:+:25326007:25326230
hum.24889.s4:16:+:22410624:22410778	mac.48858.s3:20:+:20808450:20808604	mou.42028.s12:7:+:120995380:120995534	rat.3312.s5:1:+:197853270:197853424	rab.26263.s13:6:+:13219084:13219238	opo.40559.s4:6:+:61724494:61724648	chi.8293.s8:14:+:8712304:8712458
hum.45131.s4:3:+:119305132:119305492	mac.45334.s3:2:+:39622319:39622679	mou.18264.s2:16:-:38447248:38447608	rat.8475.s5:11:-:67243193:67243553	rab.10922.s3:14:-:99189297:99189657	opo.29698.s7:4:+:83302603:83302963	chi.2632.s3:1:-:91604264:91604624
hum.18515.s30:14:+:31191700:31191765	mac.64766.s24:7:+:93654176:93654241	mou.9674.s24:12:+:51445671:51445736	rat.33400.s24:6:+:81759829:81759894	rab.15079.s32:17:+:50645344:50645409	opo.3285.s4:1:-:208704700:208704765	chi.24483.s70:5:+:33478237:33478302
hum.48517.s72:4:+:79440485:79440635	mac.57790.s12:5:-:51085097:51085247	mou.34976.s70:5:+:96769506:96769656	rat.12119.s8:14:-:14393375:14393525	rab.12274.s8:15:-:71884372:71884522	opo.36713.s10:5:-:61521784:61521934	chi.21842.s15:4:-:34209672:34209822
hum.33639.s27:2:-:11354966:11355212	mac.28233.s23:13:-:11295229:11295475	mou.9197.s29:12:+:16958628:16958874	rat.33125.s17:6:+:51981512:51981758	rab.39193.s30:GL018795:-:760305:760551	opo.8651.s25:1:-:560516606:560516852	chi.20381.s26:3:-:96765597:96765843
hum.33639.s28:2:-:11355447:11355538	mac.28233.s24:13:-:11295713:11295804	mou.9197.s28:12:+:16958340:16958431	rat.33125.s16:6:+:51981213:51981304	rab.39193.s31:GL018795:-:760769:760860	opo.8651.s26:1:-:560517655:560517746	chi.20381.s27:3:-:96766095:96766186
hum.33639.s25:2:-:11351807:11351966	mac.28233.s21:13:-:11292014:11292173	mou.9197.s31:12:+:16961616:16961775	rat.33125.s19:6:+:51984109:51984268	rab.39193.s28:GL018795:-:758126:758285	opo.8651.s23:1:-:560514846:560515005	chi.20381.s24:3:-:96764194:96764353
hum.33639.s23:2:-:11347852:11348036	mac.28233.s19:13:-:11287945:11288129	mou.9197.s33:12:+:16965468:16965652	rat.33125.s21:6:+:51987913:51988097	rab.39193.s26:GL018795:-:754637:754821	opo.8651.s20:1:-:560510301:560510485	chi.20381.s22:3:-:96761085:96761269
hum.33639.s24:2:-:11348413:11348573	mac.28233.s20:13:-:11288502:11288662	mou.9197.s32:12:+:16965011:16965171	rat.33125.s20:6:+:51987422:51987582	rab.39193.s27:GL018795:-:755213:755373	opo.8651.s21:1:-:560511296:560511456	chi.20381.s23:3:-:96762958:96763118
hum.33639.s22:2:-:11342178:11342247	mac.28233.s18:13:-:11281650:11281719	mou.9197.s34:12:+:16966624:16966693	rat.33125.s22:6:+:51988796:51988865	rab.39193.s25:GL018795:-:747583:747652	opo.8651.s19:1:-:560507958:560508027	chi.20381.s20:3:-:96760032:96760101
hum.51782.s5:5:-:77316516:77316613	mac.60666.s7:6:-:74244295:74244392	mou.12834.s27:13:+:94542779:94542876	rat.20502.s26:2:+:43375916:43376013	rab.40027.s32:GL018820:+:448477:448574	opo.21713.s30:3:+:38391042:38391139	chi.39349.s26:Z:+:22790172:22790269
hum.53382.s4:5:+:161277802:161277890	mac.62018.s3:6:+:158267853:158267941	mou.6389.s9:11:-:42179560:42179648	rat.5627.s9:10:-:27207075:27207163	rab.22312.s5:3:+:43285124:43285212	opo.5413.s3:1:+:358041435:358041519	chi.7285.s13:13:-:6572803:6572890
hum.53382.s5:5:+:161281164:161281276	mac.62018.s4:6:+:158271202:158271314	mou.6389.s8:11:-:42175902:42176011	rat.5627.s8:10:-:27203366:27203475	rab.22312.s6:3:+:43288470:43288582	opo.5413.s4:1:+:358044525:358044637	chi.7285.s12:13:-:6568854:6568966
hum.51782.s9:5:-:77385217:77385323	mac.60666.s12:6:-:74314639:74314745	mou.12834.s23:13:+:94501918:94502024	rat.20502.s23:2:+:43331499:43331605	rab.40027.s29:GL018820:+:384437:384543	opo.21713.s27:3:+:38325355:38325461	chi.39349.s23:Z:+:22760870:22760976
hum.51782.s11:5:-:77406031:77406178	mac.60666.s14:6:-:74333479:74333626	mou.12834.s21:13:+:94483213:94483360	rat.20502.s21:2:+:43315934:43316075	rab.40027.s27:GL018820:+:364885:365032	opo.21713.s25:3:+:38306971:38307106	chi.39349.s21:Z:+:22753081:22753255
hum.51782.s12:5:-:77409576:77409747	mac.60666.s15:6:-:74336943:74337114	mou.12834.s20:13:+:94479727:94479874	rat.20502.s20:2:+:43312616:43312769	rab.40027.s26:GL018820:+:361971:362124	opo.21713.s24:3:+:38304381:38304528	chi.39349.s20:Z:+:22749722:22749872
hum.53382.s10:5:+:161317904:161318056	mac.62018.s9:6:+:158311524:158311676	mou.6389.s3:11:-:42140249:42140401	rat.5627.s3:10:-:27163685:27163837	rab.22312.s16:3:+:43328197:43328349	opo.5413.s9:1:+:358117386:358117538	chi.7285.s7:13:-:6542311:6542463
hum.53382.s11:5:+:161322672:161322874	mac.62018.s10:6:+:158315926:158316128	mou.6389.s2:11:-:42135408:42135610	rat.5627.s2:10:-:27158862:27159064	rab.22312.s17:3:+:43334344:43334546	opo.5413.s10:1:+:358119892:358120094	chi.7285.s6:13:-:6539467:6539669
hum.67612.s11:X:-:19613067:19613118	mac.71458.s8:X:-:17339789:17339840	mou.49919.s21:X:+:159913989:159914040	rat.41711.s11:X:-:38161787:38161838	rab.47358.s9:X:-:5302724:5302775	opo.29314.s19:4:+:49208931:49208982	chi.3196.s16:1:+:119590818:119590869
hum.67612.s9:X:-:19610185:19610265	mac.71458.s7:X:-:17336931:17337011	mou.49919.s23:X:+:159917236:159917316	rat.41711.s10:X:-:38158512:38158592	rab.47358.s8:X:-:5298930:5299010	opo.29314.s21:4:+:49212541:49212621	chi.3196.s17:1:+:119594846:119594926
hum.53382.s6:5:+:161292727:161292794	mac.62018.s5:6:+:158284837:158284904	mou.6389.s7:11:-:42162554:42162621	rat.5627.s7:10:-:27190728:27190795	rab.22312.s12:3:+:43302055:43302122	opo.5413.s5:1:+:358056231:358056298	chi.7285.s11:13:-:6560128:6560195
hum.53382.s7:5:+:161300123:161300343	mac.62018.s6:6:+:158292417:158292637	mou.6389.s6:11:-:42154809:42155029	rat.5627.s6:10:-:27183017:27183237	rab.22312.s13:3:+:43311412:43311632	opo.5413.s6:1:+:358064873:358065093	chi.7285.s10:13:-:6554788:6555008
hum.53382.s8:5:+:161302566:161302648	mac.62018.s7:6:+:158294852:158294934	mou.6389.s5:11:-:42153334:42153416	rat.5627.s5:10:-:27180718:27180800	rab.22312.s14:3:+:43312859:43312941	opo.5413.s7:1:+:358068852:358068934	chi.7285.s9:13:-:6552968:6553050
hum.53382.s9:5:+:161309564:161309707	mac.62018.s8:6:+:158302180:158302323	mou.6389.s4:11:-:42147090:42147233	rat.5627.s4:10:-:27174185:27174328	rab.22312.s15:3:+:43318767:43318910	opo.5413.s8:1:+:358093600:358093743	chi.7285.s8:13:-:6547630:6547773
hum.48576.s2:4:-:88085030:88085231	mac.58173.s2:5:-:80117272:80117473	mou.35080.s2:5:-:103864202:103864403	rat.11945.s13:14:+:7202720:7202921	rab.12218.s4:15:-:66906157:66906358	opo.36602.s14:5:+:54107769:54107970	chi.22136.s13:4:+:45156987:45157188
hum.29094.s8:18:-:20936558:20936627	mac.40837.s4:18:-:16379216:16379285	mou.21366.s4:18:-:12047565:12047634	rat.17711.s5:18:-:3500123:3500192	rab.31034.s4:9:-:64576877:64576946	opo.23891.s15:3:+:261401492:261401561	chi.13328.s5:2:-:102653100:102653169
hum.48761.s72:4:-:85731040:85731497	mac.57706.s2:5:+:44716580:44717037	mou.35071.s69:5:-:101937282:101937739	rat.12040.s9:14:+:9243816:9244273	rab.12203.s72:15:-:64487159:64487616	opo.36776.s65:5:-:57143457:57143914	chi.22326.s16:4:+:46329369:46329826
hum.48576.s4:4:-:88091599:88091767	mac.58173.s4:5:-:80123765:80123933	mou.35080.s4:5:-:103867845:103868013	rat.11945.s11:14:+:7199556:7199724	rab.12218.s8:15:-:66911209:66911377	opo.36602.s11:5:+:54095258:54095426	chi.22136.s11:4:+:45156154:45156322
hum.48576.s3:4:-:88091231:88091390	mac.58173.s3:5:-:80123397:80123556	mou.35080.s3:5:-:103867493:103867652	rat.11945.s12:14:+:7199922:7200081	rab.12218.s5:15:-:66910837:66910996	opo.36602.s12:5:+:54095859:54096018	chi.22136.s12:4:+:45156422:45156581
hum.60923.s4:7:+:144063448:144063505	mac.53583.s3:3:+:181682718:181682775	mou.37278.s5:6:+:43275940:43275997	rat.28323.s4:4:+:137424408:137424465	rab.26608.s16:7:-:7873385:7873442	opo.50872.s4:8:+:207314528:207314585	chi.1978.s14:1:-:74574679:74574739
hum.48761.s64:4:-:85719149:85719261	mac.57706.s6:5:+:44728969:44729081	mou.35071.s65:5:-:101926424:101926536	rat.12040.s14:14:+:9255131:9255243	rab.12203.s67:15:-:64475757:64475869	opo.36776.s61:5:-:57105181:57105293	chi.22326.s21:4:+:46336870:46336982
hum.48761.s63:4:-:85717674:85717905	mac.57706.s7:5:+:44730724:44730955	mou.35071.s64:5:-:101923856:101924087	rat.12040.s15:14:+:9257494:9257725	rab.12203.s66:15:-:64473119:64473350	opo.36776.s60:5:-:57103002:57103233	chi.22326.s22:4:+:46339566:46339797
hum.48761.s67:4:-:85724443:85724529	mac.57706.s4:5:+:44723461:44723638	mou.35071.s67:5:-:101930828:101931005	rat.12040.s12:14:+:9250777:9250954	rab.12203.s69:15:-:64480220:64480397	opo.36776.s63:5:-:57133533:57133710	chi.22326.s19:4:+:46334284:46334418
hum.48761.s66:4:-:85722803:85723017	mac.57706.s5:5:+:44725035:44725249	mou.35071.s66:5:-:101929881:101930095	rat.12040.s13:14:+:9251688:9251902	rab.12203.s68:15:-:64479204:64479418	opo.36776.s62:5:-:57110372:57110586	chi.22326.s20:4:+:46334807:46335021
hum.48761.s60:4:-:85710879:85711060	mac.57706.s10:5:+:44737484:44737665	mou.35071.s61:5:-:101919396:101919577	rat.12040.s18:14:+:9260078:9260259	rab.12203.s63:15:-:64462081:64462262	opo.36776.s57:5:-:57097397:57097578	chi.22326.s25:4:+:46345650:46345831
hum.48761.s59:4:-:85708635:85708866	mac.57706.s11:5:+:44739632:44739863	mou.35071.s60:5:-:101917400:101917631	rat.12040.s19:14:+:9262191:9262422	rab.12203.s61:15:-:64459734:64459965	opo.36776.s56:5:-:57095716:57095947	chi.22326.s26:4:+:46346477:46346708
hum.48761.s62:4:-:85716032:85716132	mac.57706.s8:5:+:44732503:44732603	mou.35071.s63:5:-:101922755:101922855	rat.12040.s16:14:+:9258720:9258820	rab.12203.s65:15:-:64469297:64469397	opo.36776.s59:5:-:57101937:57102037	chi.22326.s23:4:+:46341647:46341747
hum.48761.s61:4:-:85715672:85715890	mac.57706.s9:5:+:44732746:44732964	mou.35071.s62:5:-:101922414:101922632	rat.12040.s17:14:+:9258943:9259161	rab.12203.s64:15:-:64468940:64469158	opo.36776.s58:5:-:57101390:57101608	chi.22326.s24:4:+:46342775:46342993
hum.1465.s15:1:+:44683983:44684141	mac.1743.s9:1:+:47142884:47143042	mou.31989.s12:4:-:117676609:117676767	rat.31338.s8:5:-:140325107:140325265	rab.8980.s11:13:-:122410026:122410184	opo.11971.s4:2:-:10287139:10287297	chi.28155.s6:8:+:19331601:19331759
hum.1465.s12:1:+:44680375:44680570	mac.1743.s7:1:+:47139242:47139437	mou.31989.s14:4:-:117680843:117681038	rat.31338.s9:5:-:140329815:140330010	rab.8980.s12:13:-:122412134:122412329	opo.11971.s5:2:-:10295076:10295271	chi.28155.s5:8:+:19326992:19327187
hum.1465.s8:1:+:44680022:44680113	mac.1743.s5:1:+:47138889:47138980	mou.31989.s15:4:-:117681274:117681365	rat.31338.s10:5:-:140330247:140330338	rab.8980.s13:13:-:122412502:122412593	opo.11971.s6:2:-:10295597:10295688	chi.28155.s4:8:+:19326104:19326195
hum.29094.s9:18:-:20945598:20945632	mac.40837.s5:18:-:16388310:16388344	mou.21366.s5:18:-:12058926:12058960	rat.17711.s6:18:-:3508287:3508321	rab.31034.s5:9:-:64588687:64588721	opo.23891.s13:3:+:261383568:261383602	chi.13328.s6:2:-:102654409:102654443
hum.1465.s18:1:+:44684728:44684913	mac.1743.s11:1:+:47143622:47143807	mou.31989.s9:4:-:117675950:117676135	rat.31338.s5:5:-:140324464:140324649	rab.8980.s9:13:-:122409386:122409571	opo.11971.s2:2:-:10286301:10286486	chi.28155.s8:8:+:19334125:19334310
hum.1465.s17:1:+:44684260:44684427	mac.1743.s10:1:+:47143154:47143321	mou.31989.s11:4:-:117676350:117676517	rat.31338.s6:5:-:140324846:140325013	rab.8980.s10:13:-:122409750:122409917	opo.11971.s3:2:-:10286794:10286961	chi.28155.s7:8:+:19332715:19332882
hum.54489.s6:6:+:24134547:24134744	mac.54359.s6:4:+:24141933:24142130	mou.11432.s2:13:-:25262200:25262399	rat.16990.s4:17:+:43679253:43679452	rab.4710.s2:12:-:12817536:12817733	opo.24421.s2:3:-:314684927:314685124	chi.12387.s2:2:-:58024650:58024847
hum.41325.s13:21:-:46689754:46689934	mac.50434.s17:3:+:1454969:1455149	mou.4380.s9:10:+:77266913:77267093	rat.23905.s4:20:-:14284314:14284494	rab.43014.s5:GL018964:+:79767:79947	opo.54538.s11:Un:-:50547707:50547887	chi.26627.s9:7:+:6891147:6891327
hum.34503.s24:2:+:46803700:46803795	mac.28942.s5:13:+:46701823:46701918	mou.21088.s4:17:+:86995004:86995099	rat.32689.s4:6:+:20552015:20552110	rab.20125.s16:2:-:139687826:139687921	opo.9790.s2:1:-:651240016:651240111	chi.18649.s6:3:+:26090156:26090251
hum.24207.s11:16:+:56504399:56504703	mac.49422.s10:20:+:54783085:54783386	mou.44396.s12:8:+:94058050:94058363	rat.19011.s4:19:-:11405864:11406177	rab.25488.s14:5:+:12799980:12800185	opo.6789.s11:1:+:447359042:447359233	chi.5871.s4:11:-:2141638:2141927
hum.60923.s5:7:+:144063939:144064003	mac.53583.s4:3:+:181683204:181683268	mou.37278.s7:6:+:43276537:43276598	rat.28323.s5:4:+:137424995:137425059	rab.26608.s15:7:-:7872889:7872953	opo.50872.s5:8:+:207315046:207315110	chi.1978.s13:1:-:74574243:74574307
hum.62432.s19:8:-:52773421:52773806	mac.67286.s8:8:-:54406860:54407261	mou.54.s2:1:+:7120194:7120599	rat.30023.s15:5:-:16950874:16951276	rab.22598.s11:3:-:66631697:66632130	opo.23120.s4:3:+:189146462:189146888	chi.13473.s7:2:-:109196003:109196426
hum.58239.s16:7:-:17855805:17855912	mac.52491.s25:3:+:108327959:108328066	mou.9538.s21:12:+:35122918:35123025	rat.33292.s21:6:+:64194834:64194941	rab.2764.s9:10:-:3048359:3048466	opo.52311.s26:8:+:305413450:305413557	chi.11627.s9:2:-:29107490:29107597
hum.58239.s17:7:-:17861132:17861271	mac.52491.s24:3:+:108322511:108322650	mou.9538.s20:12:+:35119766:35119905	rat.33292.s20:6:+:64191079:64191218	rab.2764.s10:10:-:3053774:3053913	opo.52311.s25:8:+:305407260:305407399	chi.11627.s10:2:-:29109401:29109540
hum.58239.s15:7:-:17854457:17854567	mac.52491.s26:3:+:108329313:108329423	mou.9538.s22:12:+:35124430:35124540	rat.33292.s22:6:+:64196328:64196438	rab.2764.s8:10:-:3046426:3046536	opo.52311.s27:8:+:305414951:305415061	chi.11627.s8:2:-:29106515:29106625
hum.47142.s11:4:-:4458918:4458984	mac.57202.s6:5:+:4302268:4302334	mou.34151.s7:5:+:38106826:38106892	rat.12783.s7:14:-:77408643:77408709	rab.18264.s7:2:+:183401:183467	opo.38135.s13:5:-:221172103:221172169	chi.22975.s11:4:-:78195559:78195625
hum.47142.s13:4:-:4459150:4459227	mac.57202.s5:5:+:4302025:4302102	mou.34151.s6:5:+:38106564:38106641	rat.12783.s8:14:-:77408874:77408951	rab.18264.s6:2:+:183190:183267	opo.38135.s14:5:-:221172318:221172395	chi.22975.s13:4:-:78195736:78195813
hum.47142.s14:4:-:4461099:4461214	mac.57202.s4:5:+:4300030:4300145	mou.34151.s5:5:+:38104878:38104993	rat.12783.s9:14:-:77410469:77410584	rab.18264.s5:2:+:182155:182270	opo.38135.s15:5:-:221186264:221186379	chi.22975.s14:4:-:78197213:78197328
hum.47142.s16:4:-:4473366:4473433	mac.57202.s3:5:+:4287086:4287153	mou.34151.s4:5:+:38092513:38092580	rat.12783.s10:14:-:77422652:77422719	rab.18264.s4:2:+:164882:164949	opo.38135.s16:5:-:221200526:221200593	chi.22975.s15:4:-:78206648:78206715
hum.65495.s13:9:+:87338488:87338624	mac.35532.s17:15:+:93457427:93457563	mou.12185.s9:13:+:58859169:58859305	rat.16297.s23:17:-:8409477:8409613	rab.35805.s9:GL018728:+:1753047:1753183	opo.41646.s27:6:-:126744660:126744796	chi.39706.s6:Z:+:40190864:40191000
hum.13443.s42:12:-:22086716:22086857	mac.23588.s44:11:-:22288749:22288890	mou.39175.s46:6:-:142694477:142694618	rat.29773.s14:4:-:241129192:241129333	rab.28811.s8:8:+:18161462:18161603	opo.49352.s4:8:+:97007552:97007693	chi.1704.s10:1:+:67028476:67028617
hum.13443.s43:12:-:22089467:22089628	mac.23588.s45:11:-:22291445:22291606	mou.39175.s47:6:-:142697679:142697839	rat.29773.s15:4:-:241132794:241132954	rab.28811.s7:8:+:18158376:18158537	opo.49352.s3:8:+:97003690:97003849	chi.1704.s9:1:+:67026663:67026828
hum.23442.s25:16:-:14721126:14721193	mac.48710.s12:20:-:14750021:14750088	mou.17686.s24:16:-:13664821:13664888	rat.5066.s29:10:-:355029:355096	rab.26145.s22:6:-:7663244:7663311	opo.41350.s44:6:-:109102638:109102705	chi.8020.s22:14:-:824102:824169
hum.13443.s38:12:-:22068602:22068844	mac.23588.s41:11:-:22272579:22272821	mou.39175.s42:6:-:142687199:142687414	rat.29773.s10:4:-:241119375:241119590	rab.28811.s11:8:+:18184353:18184595	opo.49352.s7:8:+:97019796:97020038	chi.1704.s13:1:+:67031195:67031437
hum.66808.s24:9:-:131023947:131024036	mac.34266.s31:15:+:10617741:10617830	mou.24875.s24:2:+:32302703:32302792	rat.25072.s25:3:+:16681089:16681178	rab.41030.s15:GL018847:+:360645:360734	opo.7005.s17:1:-:454019319:454019408	chi.9468.s21:17:+:5007294:5007383
hum.13443.s41:12:-:22078876:22078997	mac.23588.s43:11:-:22282657:22282778	mou.39175.s45:6:-:142692781:142692902	rat.29773.s13:4:-:241127446:241127567	rab.28811.s9:8:+:18168212:18168333	opo.49352.s5:8:+:97009905:97010026	chi.1704.s11:1:+:67029000:67029121
hum.39338.s4:20:+:30720816:30720929	mac.6611.s24:10:-:32439322:32439435	mou.26890.s2:2:+:153178889:153179002	rat.26769.s21:3:-:155441020:155441133	rab.23722.s22:4:-:7178390:7178503	opo.6116.s14:1:-:401323586:401323702	chi.14808.s4:20:+:10461814:10461927
hum.43247.s20:3:+:15283685:15283760	mac.47549.s22:2:+:157577043:157577118	mou.13811.s26:14:+:31366168:31366243	rat.14948.s23:16:+:7401625:7401700	rab.9628.s24:14:+:1365414:1365489	opo.51768.s20:8:+:275311233:275311308	chi.11951.s8:2:-:42085695:42085770
hum.43247.s18:3:+:15282960:15283095	mac.47549.s20:2:+:157576318:157576453	mou.13811.s25:14:+:31365456:31365591	rat.14948.s22:16:+:7400873:7401008	rab.9628.s22:14:+:1364767:1364902	opo.51768.s19:8:+:275310183:275310318	chi.11951.s9:2:-:42086197:42086332
hum.46646.s13:3:-:186515324:186515403	mac.47822.s16:2:-:179154701:179154780	mou.17986.s27:16:-:23120909:23120988	rat.8769.s6:11:+:84405347:84405426	rab.10555.s5:14:+:78828507:78828586	opo.46517.s6:7:+:206755648:206755727	chi.29322.s11:9:-:15685135:15685214
hum.43247.s25:3:+:15288239:15288301	mac.47549.s26:2:+:157581646:157581708	mou.13811.s28:14:+:31369198:31369260	rat.14948.s27:16:+:7404477:7404539	rab.9628.s28:14:+:1371931:1371993	opo.51768.s22:8:+:275315263:275315325	chi.11951.s6:2:-:42083338:42083400
hum.46646.s14:3:-:186518906:186518984	mac.47822.s17:2:-:179158121:179158199	mou.17986.s28:16:-:23124536:23124614	rat.8769.s5:11:+:84399467:84399545	rab.10555.s4:14:+:78822081:78822159	opo.46517.s5:7:+:206753378:206753456	chi.29322.s12:9:-:15689029:15689107
hum.59845.s14:7:+:91645443:91645581	mac.52703.s4:3:-:125233927:125234065	mou.33386.s14:5:+:3971902:3972037	rat.27851.s45:4:-:27196439:27196574	rab.3254.s51:10:-:36752971:36753109	opo.51606.s13:8:+:264417812:264417956	chi.11512.s11:2:+:22566728:22566866
hum.59845.s15:7:+:91646331:91646416	mac.52703.s3:3:-:125233093:125233178	mou.33386.s15:5:+:3972756:3972841	rat.27851.s44:4:-:27195782:27195867	rab.3254.s50:10:-:36751808:36751893	opo.51606.s15:8:+:264422030:264422127	chi.11512.s12:2:+:22567281:22567378
hum.59845.s17:7:+:91651552:91651666	mac.52703.s2:3:-:125227525:125227639	mou.33386.s16:5:+:3975599:3975710	rat.27851.s43:4:-:27192810:27192921	rab.3254.s49:10:-:36748605:36748713	opo.51606.s16:8:+:264427516:264427630	chi.11512.s13:2:+:22568151:22568262
hum.59845.s11:7:+:91641815:91641956	mac.52703.s6:3:-:125237245:125237458	mou.33386.s12:5:+:3968580:3968793	rat.27851.s47:4:-:27199757:27199970	rab.3254.s53:10:-:36760701:36760914	opo.51606.s9:8:+:264414382:264414591	chi.11512.s9:2:+:22565324:22565537
hum.12167.s9:11:+:113196246:113196367	mac.33126.s11:14:+:111789502:111789623	mou.46140.s17:9:-:49470229:49470350	rat.37850.s17:8:-:52422349:52422470	rab.1366.s28:1:-:103036931:103037052	opo.31446.s19:4:-:239117127:239117248	chi.16266.s24:24:-:5799144:5799265
hum.59845.s13:7:+:91643563:91643642	mac.52703.s5:3:-:125235903:125235982	mou.33386.s13:5:+:3970664:3970737	rat.27851.s46:4:-:27197723:27197796	rab.3254.s52:10:-:36758536:36758615	opo.51606.s12:8:+:264415882:264415961	chi.11512.s10:2:+:22566220:22566299
hum.6910.s19:10:+:27031426:27031506	mac.69294.s24:9:+:26854897:26854977	mou.24449.s17:2:+:22935559:22935639	rat.17639.s2:17:-:91703297:91703377	rab.12768.s19:16:+:2601984:2602064	opo.51385.s2:8:-:246090180:246090260	chi.11321.s4:2:-:15978824:15978904
hum.38950.s8:20:-:10279916:10280060	mac.6905.s12:10:-:43573387:43573531	mou.26574.s7:2:-:136777336:136777480	rat.26456.s3:3:-:136264174:136264318	rab.24107.s2:4:+:25914953:25915097	opo.9399.s2:1:+:615048206:615048350	chi.18243.s2:3:+:13002516:13002660
hum.38950.s7:20:-:10277573:10277698	mac.6905.s11:10:-:43571044:43571169	mou.26574.s6:2:-:136773895:136774020	rat.26456.s2:3:-:136260767:136260892	rab.24107.s3:4:+:25918286:25918411	opo.9399.s3:1:+:615050049:615050174	chi.18243.s3:3:+:13004317:13004442
hum.6910.s15:10:+:27024169:27024249	mac.69294.s20:9:+:26847734:26847814	mou.24449.s12:2:+:22929540:22929620	rat.17639.s6:17:-:91709729:91709809	rab.12768.s17:16:+:2598021:2598101	opo.51385.s6:8:-:246094383:246094463	chi.11321.s8:2:-:15981710:15981790
hum.14227.s31:12:+:56411910:56411961	mac.24318.s3:11:+:53071012:53071063	mou.5620.s13:10:-:128651252:128651303	rat.34663.s26:7:-:3052541:3052592	rab.24431.s2:4:+:39564326:39564375	opo.52867.s4:Un:+:12227835:12227889	chi.38702.s3:LGE22C19W28_E50C23:+:496660:496714
hum.8388.s21:10:-:96112653:96112814	mac.70402.s2:9:-:93813712:93813873	mou.23614.s23:19:-:38810298:38810459	rat.4623.s18:1:-:264981154:264981315	rab.16145.s16:18:-:42077020:42077181	opo.1288.s9:1:+:76959752:76959913	chi.25908.s10:6:+:19651214:19651375
hum.33455.s29:2:-:3595521:3595645	mac.28073.s6:13:-:3047581:3047705	mou.9296.s13:12:+:28658171:28658295	rat.33185.s16:6:+:56626228:56626352	rab.35243.s2:GL018721:-:209308:209432	opo.8432.s8:1:+:539568508:539568632	chi.20290.s2:3:-:93296498:93296622
hum.33455.s31:2:-:3596230:3596310	mac.28073.s8:13:-:3048303:3048383	mou.9296.s11:12:+:28657637:28657717	rat.33185.s14:6:+:56625703:56625783	rab.35243.s6:GL018721:-:210764:210844	opo.8432.s7:1:+:539561528:539561612	chi.20290.s3:3:-:93297546:93297626
hum.6887.s13:10:+:26849659:26849773	mac.69291.s14:9:+:26734457:26734571	mou.24447.s21:2:+:22867635:22867749	rat.17640.s3:17:-:91767685:91767793	rab.12754.s11:16:+:2501810:2501924	opo.51387.s4:8:-:246198194:246198311	chi.11323.s3:2:-:16033034:16033151
hum.6887.s12:10:+:26849034:26849132	mac.69291.s13:9:+:26733530:26733628	mou.24447.s19:2:+:22866893:22866991	rat.17640.s4:17:-:91768414:91768512	rab.12754.s10:16:+:2501174:2501272	opo.51387.s5:8:-:246198857:246198955	chi.11323.s4:2:-:16034100:16034198
hum.45964.s11:3:-:150403753:150403808	mac.47143.s5:2:+:137078155:137078210	mou.28512.s6:3:-:58629468:58629523	rat.21759.s10:2:-:168248155:168248210	rab.10155.s11:14:-:44576726:44576781	opo.46499.s8:7:+:208137499:208137554	chi.29390.s6:9:+:23088508:23088554
hum.55439.s21:6:-:44272382:44272554	mac.55287.s29:4:-:44224078:44224250	mou.20201.s15:17:+:45516821:45516993	rat.39776.s17:9:-:16762296:16762468	rab.5279.s16:12:-:33684935:33685107	opo.17495.s18:2:-:289301735:289301907	chi.18729.s14:3:+:29566389:29566558
hum.26774.s11:17:-:36091586:36091821	mac.37597.s9:16:-:47736637:47736872	mou.7564.s15:11:+:83863943:83864178	rat.6673.s8:10:+:70790388:70790624	rab.17404.s10:19:+:25229694:25229929	opo.19908.s8:2:-:498601982:498602208	chi.10746.s6:19:-:8655929:8656170
hum.26774.s12:17:-:36093550:36093736	mac.37597.s10:16:-:47738608:47738794	mou.7564.s14:11:+:83861794:83861980	rat.6673.s7:10:+:70788729:70788915	rab.17404.s9:19:+:25227778:25227964	opo.19908.s9:2:-:498605851:498606037	chi.10746.s7:19:-:8656672:8656858
hum.53514.s10:5:+:170832306:170832407	mac.62112.s16:6:+:167786481:167786582	mou.6305.s4:11:-:33156003:33156104	rat.5521.s4:10:-:17969047:17969148	rab.22382.s10:3:+:52627704:52627805	opo.5499.s9:1:+:370691499:370691600	chi.7235.s5:13:-:2644160:2644261
hum.48305.s10:4:-:74464357:74464435	mac.57892.s4:5:+:56086433:56086511	mou.34863.s14:5:-:90617707:90617785	rat.12213.s7:14:+:18917333:18917411	rab.12372.s3:15:+:76501955:76502033	opo.36200.s19:5:-:21095491:21095569	chi.22258.s23:4:-:50301773:50301851
hum.26774.s15:17:-:36099431:36099630	mac.37597.s12:16:-:47744431:47744630	mou.7564.s12:11:+:83855904:83856103	rat.6673.s5:10:+:70783171:70783370	rab.17404.s6:19:+:25222639:25222806	opo.19908.s11:2:-:498611210:498611409	chi.10746.s9:19:-:8658055:8658254
hum.3315.s8:1:+:118003111:118003234	mac.3139.s7:1:+:120425793:120425916	mou.29368.s11:3:-:100620029:100620152	rat.22581.s10:2:-:222390739:222390862	rab.7847.s8:13:-:46813557:46813680	opo.19656.s8:2:+:489543881:489544004	chi.2041.s9:1:-:76003031:76003154
hum.48604.s38:4:-:89189893:89190058	mac.58198.s15:5:-:81229536:81229701	mou.37567.s5:6:-:57515593:57515758	rat.28570.s8:4:+:153533719:153533884	rab.12159.s13:15:+:61779118:61779283	opo.36311.s18:5:-:23859037:23859202	chi.22327.s7:4:-:46414328:46414493
hum.24497.s16:16:+:67670593:67670754	mac.49637.s6:20:+:65946756:65946917	mou.44617.s20:8:+:105680074:105680259	rat.19408.s20:19:+:48513691:48513882	rab.25694.s21:5:+:23200511:23200672	opo.10161.s17:1:+:685297393:685297554	chi.5793.s20:11:+:1125329:1125496
hum.48604.s36:4:-:89189342:89189486	mac.58198.s14:5:-:81228967:81229111	mou.37567.s4:6:-:57514974:57515118	rat.28570.s9:4:+:153534297:153534441	rab.12159.s14:15:+:61779436:61779580	opo.36311.s17:5:-:23858721:23858865	chi.22327.s5:4:-:46413690:46413834
hum.24497.s14:16:+:67662273:67662455	mac.49637.s4:20:+:65938998:65939180	mou.44617.s17:8:+:105675996:105676178	rat.19408.s15:19:+:48509665:48509847	rab.25694.s17:5:+:23196433:23196615	opo.10161.s13:1:+:685295232:685295414	chi.5793.s16:11:+:1122070:1122252
hum.3315.s13:1:+:118045477:118045592	mac.3139.s14:1:+:120476123:120476238	mou.29368.s4:3:-:100578476:100578591	rat.22581.s4:2:-:222349854:222349969	rab.7847.s2:13:-:46770921:46771036	opo.19656.s14:2:+:489599834:489599949	chi.2041.s3:1:-:75963266:75963381
hum.3315.s11:1:+:118039385:118039604	mac.3139.s10:1:+:120469924:120470143	mou.29368.s7:3:-:100587718:100587937	rat.22581.s7:2:-:222357805:222358024	rab.7847.s4:13:-:46783095:46783314	opo.19656.s11:2:+:489584697:489584916	chi.2041.s5:1:-:75977986:75978205
hum.3315.s10:1:+:118035769:118035884	mac.3139.s9:1:+:120466395:120466510	mou.29368.s8:3:-:100591833:100591948	rat.22581.s8:2:-:222361690:222361805	rab.7847.s5:13:-:46789005:46789120	opo.19656.s10:2:+:489576655:489576770	chi.2041.s6:1:-:75984512:75984627
hum.46498.s17:3:+:182584056:182584231	mac.46747.s23:2:-:103833497:103833618	mou.28201.s17:3:+:35810121:35810296	rat.21478.s16:2:+:142034240:142034415	rab.10539.s16:14:+:78531441:78531616	opo.46493.s17:7:+:206120361:206120537	chi.29326.s41:9:-:15934618:15934790
hum.46498.s18:3:+:182585164:182585232	mac.46747.s22:2:-:103832465:103832533	mou.28201.s18:3:+:35810646:35810714	rat.21478.s17:2:+:142034749:142034817	rab.10539.s17:14:+:78532404:78532472	opo.46493.s18:7:+:206121603:206121671	chi.29326.s40:9:-:15934178:15934246
hum.46498.s15:3:+:182576950:182577147	mac.46747.s26:2:-:103840860:103841057	mou.28201.s13:3:+:35806768:35806965	rat.21478.s14:2:+:142031108:142031305	rab.10539.s14:14:+:78523760:78523957	opo.46493.s15:7:+:206116711:206116908	chi.29326.s43:9:-:15935417:15935614
hum.10842.s13:11:+:63719710:63719805	mac.31309.s10:14:-:10487526:10487621	mou.23007.s8:19:-:7230188:7230283	rat.4145.s9:1:-:229472451:229472546	rab.34836.s8:GL018717:-:14168:14263	opo.39502.s4:5:+:301558426:301558521	chi.37437.s5:JH375698.1:+:3382:3477
hum.25003.s10:16:+:78198080:78198186	mac.49955.s7:20:+:76330097:76330203	mou.44897.s6:8:+:114488898:114489004	rat.19628.s7:19:+:57635196:57635302	rab.25950.s5:5:+:32762249:32762355	opo.9981.s6:1:-:667931475:667931581	chi.6150.s10:11:+:13547636:13547742
hum.65072.s70:9:-:35719737:35719850	mac.34871.s24:15:+:41801658:41801771	mou.30898.s51:4:-:43549938:43550051	rat.30512.s51:5:-:63575426:63575539	rab.338.s20:1:+:18216797:18216910	opo.41551.s21:6:+:122658528:122658641	chi.39041.s18:Z:+:9041741:9041854
hum.46498.s19:3:+:182586866:182586939	mac.46747.s21:2:-:103830793:103830866	mou.28201.s19:3:+:35812063:35812136	rat.21478.s18:2:+:142036168:142036241	rab.10539.s18:14:+:78535033:78535106	opo.46493.s19:7:+:206124479:206124552	chi.29326.s39:9:-:15933502:15933575
hum.4059.s7:1:-:161200907:161201023	mac.3833.s17:1:-:139841547:139841663	mou.2699.s15:1:+:171217314:171217430	rat.11347.s9:13:+:94216460:94216573	rab.7212.s11:13:+:31753930:31754046	opo.19122.s5:2:-:457183625:457183741	chi.37108.s2:JH375544.1:-:7572:7688
hum.65949.s17:9:+:100417984:100418046	mac.34722.s15:15:-:38569658:38569720	mou.31003.s13:4:+:46161261:46161323	rat.30573.s17:5:+:66272305:66272367	rab.259.s38:1:-:15407930:15407992	opo.40234.s32:6:+:31851284:31851346	chi.40357.s11:Z:-:70577504:70577566
hum.65949.s16:9:+:100417162:100417226	mac.34722.s16:15:-:38570477:38570541	mou.31003.s12:4:+:46159659:46159723	rat.30573.s16:5:+:66271262:66271326	rab.259.s39:1:-:15409679:15409743	opo.40234.s31:6:+:31850492:31850556	chi.40357.s12:Z:-:70578151:70578215
hum.65949.s15:9:+:100416080:100416190	mac.34722.s17:15:-:38571518:38571628	mou.31003.s11:4:+:46157823:46157933	rat.30573.s14:5:+:66268842:66268952	rab.259.s41:1:-:15414647:15414757	opo.40234.s30:6:+:31848635:31848745	chi.40357.s13:Z:-:70579952:70580062
hum.65949.s23:9:+:100424324:100424426	mac.34722.s8:15:-:38563324:38563426	mou.31003.s17:4:+:46166738:46166840	rat.30573.s22:5:+:66277607:66277709	rab.259.s33:1:-:15401522:15401624	opo.40234.s36:6:+:31861439:31861541	chi.40357.s7:Z:-:70572438:70572540
hum.65949.s22:9:+:100423228:100423350	mac.34722.s9:15:-:38564427:38564549	mou.31003.s16:4:+:46165166:46165288	rat.30573.s21:5:+:66276134:66276256	rab.259.s34:1:-:15403433:15403555	opo.40234.s35:6:+:31859289:31859411	chi.40357.s8:Z:-:70573757:70573879
hum.65949.s18:9:+:100418293:100418367	mac.34722.s14:15:-:38569337:38569411	mou.31003.s14:4:+:46162092:46162166	rat.30573.s18:5:+:66273189:66273263	rab.259.s37:1:-:15407709:15407783	opo.40234.s33:6:+:31852065:31852139	chi.40357.s10:Z:-:70576083:70576157
hum.62464.s3:8:+:55049828:55049993	mac.67328.s4:8:+:56723890:56724055	mou.17.s11:1:-:4782568:4782733	rat.30043.s3:5:+:19394478:19394643	rab.22635.s7:3:+:69275170:69275335	opo.23069.s3:3:-:186480470:186480635	chi.13505.s13:2:+:110086752:110086917
hum.65949.s27:9:+:100426622:100426725	mac.34722.s6:15:-:38560960:38561063	mou.31003.s19:4:+:46168451:46168554	rat.30573.s24:5:+:66279164:66279267	rab.259.s31:1:-:15399593:15399696	opo.40234.s39:6:+:31864196:31864299	chi.40357.s5:Z:-:70568829:70568932
hum.65949.s25:9:+:100425236:100425329	mac.34722.s7:15:-:38562423:38562516	mou.31003.s18:4:+:46167302:46167395	rat.30573.s23:5:+:66278187:66278280	rab.259.s32:1:-:15400361:15400454	opo.40234.s38:6:+:31862617:31862710	chi.40357.s6:Z:-:70571388:70571481
hum.35009.s5:2:+:70488344:70488518	mac.29392.s17:13:+:70539778:70539952	mou.38011.s4:6:-:86394409:86394583	rat.28889.s10:4:-:182766589:182766763	rab.19823.s4:2:-:115955025:115955199	opo.8688.s4:1:-:563708754:563708928	chi.15601.s4:22:+:2988766:2988940
hum.65072.s74:9:-:35721645:35721800	mac.34871.s20:15:+:41799716:41799871	mou.30898.s57:4:-:43552986:43553141	rat.30512.s56:5:-:63578508:63578663	rab.338.s16:1:+:18214299:18214454	opo.41551.s17:6:+:122656807:122656962	chi.39041.s14:Z:+:9040551:9040706
hum.15063.s2:12:-:95478274:95478422	mac.25154.s4:11:-:96321687:96321835	mou.4957.s21:10:+:94139739:94139887	rat.35366.s21:7:+:35128442:35128590	rab.24836.s3:4:-:74389809:74389957	opo.48933.s2:8:-:72021223:72021371	chi.983.s5:1:-:45247774:45247922
hum.15063.s4:12:-:95479556:95479684	mac.25154.s6:11:-:96322947:96323075	mou.4957.s20:10:+:94138284:94138412	rat.35366.s19:7:+:35127774:35127902	rab.24836.s4:4:-:74391436:74391564	opo.48933.s3:8:-:72023401:72023529	chi.983.s7:1:-:45249263:45249391
hum.67599.s19:X:-:18343027:18343097	mac.71436.s16:X:-:16080401:16080471	mou.49951.s13:X:+:161177247:161177317	rat.41695.s25:X:-:35722871:35722941	rab.47352.s9:X:-:4199592:4199662	opo.44531.s6:7:+:20816828:20816898	chi.3227.s10:1:+:120101580:120101650
hum.20995.s17:15:+:43486613:43486659	mac.62996.s8:7:+:21637909:21637955	mou.26186.s13:2:+:121016131:121016177	rat.26125.s12:3:+:119503762:119503808	rab.14578.s9:17:-:29082363:29082409	opo.3151.s33:1:+:200904852:200904898	chi.14614.s3:20:-:7056514:7056560
hum.37764.s43:2:+:211518749:211518826	mac.27217.s31:12:+:74408608:74408685	mou.943.s31:1:+:67209596:67209673	rat.40395.s10:9:-:73093392:73093469	rab.28207.s36:7:+:151506728:151506805	opo.46220.s10:7:-:184179331:184179408	chi.26471.s34:7:+:2871015:2871092
hum.20995.s13:15:+:43484941:43485001	mac.62996.s6:7:+:21635957:21636017	mou.26186.s12:2:+:121013958:121014018	rat.26125.s10:3:+:119501313:119501373	rab.14578.s10:17:-:29084961:29085021	opo.3151.s32:1:+:200903738:200903798	chi.14614.s4:20:-:7057574:7057634
hum.49867.s19:4:-:170428188:170428283	mac.59204.s16:5:-:161610955:161611050	mou.43683.s25:8:+:61073505:61073600	rat.15441.s14:16:-:32204877:32204972	rab.18849.s23:2:-:47567608:47567703	opo.37060.s33:5:+:101935112:101935207	chi.21692.s44:4:+:24893503:24893598
hum.67599.s18:X:-:18341979:18342213	mac.71436.s15:X:-:16079348:16079582	mou.49951.s14:X:+:161178037:161178271	rat.41695.s24:X:-:35721912:35722146	rab.47352.s8:X:-:4197801:4198035	opo.44531.s7:7:+:20817511:20817745	chi.3227.s11:1:+:120106973:120107207
hum.52078.s6:5:-:93739274:93739498	mac.60936.s6:6:-:90629387:90629611	mou.12640.s16:13:+:77316348:77316572	rat.20335.s16:2:+:4422503:4422727	rab.3645.s7:11:-:14011559:14011783	opo.23355.s17:3:+:207776310:207776540	chi.40103.s18:Z:+:57781674:57781907
hum.8859.s8:10:+:116038478:116038610	mac.70824.s11:9:+:113935365:113935497	mou.24095.s9:19:+:56902236:56902368	rat.4986.s8:1:+:285100390:285100522	rab.16557.s9:18:+:61855067:61855199	opo.1520.s7:1:-:96467945:96468077	chi.26239.s8:6:+:27278433:27278565
hum.856.s15:1:-:27223792:27224216	mac.1171.s18:1:-:29542365:29542789	mou.32540.s2:4:+:133577907:133578334	rat.31850.s2:5:+:155489047:155489468	rab.9442.s2:13:+:138478842:138479263	opo.33463.s6:4:-:364433413:364433834	chi.15712.s6:23:-:1804800:1805218
hum.63799.s6:8:+:133806979:133807063	mac.68462.s5:8:+:135355561:135355645	mou.16290.s6:15:+:66595115:66595199	rat.36226.s6:7:+:108685029:108685113	rab.23550.s13:3:+:148566117:148566201	opo.25499.s7:3:+:411526527:411526611	chi.14246.s5:2:+:141285693:141285777
hum.856.s13:1:-:27219880:27219939	mac.1171.s15:1:-:29537646:29537705	mou.32540.s4:4:+:133580651:133580710	rat.31850.s4:5:+:155491674:155491733	rab.9442.s4:13:+:138481996:138482055	opo.33463.s4:4:-:364426592:364426651	chi.15712.s4:23:-:1802879:1802938
hum.856.s12:1:-:27219161:27219282	mac.1171.s14:1:-:29536935:29537056	mou.32540.s5:4:+:133582472:133582593	rat.31850.s5:5:+:155493738:155493859	rab.9442.s5:13:+:138482595:138482716	opo.33463.s3:4:-:364425720:364425841	chi.15712.s3:23:-:1802496:1802617
hum.856.s14:1:-:27220727:27220901	mac.1171.s16:1:-:29538502:29538676	mou.32540.s3:4:+:133579786:133579960	rat.31850.s3:5:+:155490495:155490669	rab.9442.s3:13:+:138481349:138481523	opo.33463.s5:4:-:364430744:364430918	chi.15712.s5:23:-:1803303:1803477
hum.49732.s13:4:-:164061375:164061535	mac.59081.s4:5:-:155378208:155378368	mou.43729.s7:8:+:66883443:66883603	rat.15344.s4:16:-:24472249:24472409	rab.33455.s9:GL018701:-:5918764:5918924	opo.37132.s14:5:+:110506461:110506618	chi.21557.s11:4:-:22782999:22783159
hum.12514.s4:11:-:126295533:126295619	mac.33551.s2:14:-:124572637:124572723	mou.45815.s23:9:+:35034202:35034288	rat.37554.s25:8:+:36271680:36271766	rab.1104.s13:1:+:90664579:90664665	opo.31927.s2:4:-:274722594:274722680	chi.16044.s2:24:-:452033:452119
hum.12514.s6:11:-:126299074:126299183	mac.33551.s3:14:-:124576475:124576584	mou.45815.s17:9:+:35029774:35029883	rat.37554.s23:8:+:36267199:36267308	rab.1104.s11:1:+:90661648:90661757	opo.31927.s3:4:-:274724119:274724228	chi.16044.s3:24:-:454382:454491
hum.20980.s4:15:+:41535865:41535937	mac.62946.s7:7:+:19633585:19633657	mou.26151.s2:2:+:119560731:119560803	rat.26078.s2:3:+:117914692:117914764	rab.14625.s6:17:-:30856097:30856169	opo.3089.s4:1:+:198235586:198235658	chi.24187.s2:5:+:23824294:23824366
hum.55125.s5:6:-:33746019:33746164	mac.54856.s5:4:-:33487502:33487647	mou.19627.s7:17:-:27193838:27193983	rat.23631.s5:20:-:8793735:8793880	rab.4996.s10:12:-:24080104:24080249	opo.17003.s4:2:-:271549906:271550051	chi.16915.s9:26:+:4532027:4532172
hum.55125.s2:6:-:33744731:33744833	mac.54856.s2:4:-:33486227:33486329	mou.19627.s3:17:-:27192932:27193034	rat.23631.s3:20:-:8792743:8792845	rab.4996.s6:12:-:24078965:24079067	opo.17003.s2:2:-:271548459:271548561	chi.16915.s14:26:+:4533402:4533504
hum.55125.s3:6:-:33744915:33745016	mac.54856.s3:4:-:33486411:33486512	mou.19627.s5:17:-:27193103:27193204	rat.23631.s4:20:-:8792955:8793056	rab.4996.s8:12:-:24079140:24079241	opo.17003.s3:2:-:271548654:271548755	chi.16915.s12:26:+:4533209:4533310
hum.12514.s8:11:-:126301314:126301421	mac.33551.s5:14:-:124578782:124578889	mou.45815.s15:9:+:35028332:35028439	rat.37554.s21:8:+:36265722:36265829	rab.1104.s10:1:+:90659806:90659913	opo.31927.s4:4:-:274732080:274732187	chi.16044.s4:24:-:455539:455646
hum.1528.s13:1:-:46184909:46185012	mac.1778.s7:1:-:48626869:48627006	mou.31939.s10:4:+:116529671:116529808	rat.31385.s9:5:+:139171315:139171452	rab.8913.s7:13:+:120887063:120887200	opo.11907.s9:2:+:8956773:8956910	chi.28236.s4:8:-:20129826:20129963
hum.1528.s14:1:-:46193303:46193470	mac.1778.s8:1:-:48634047:48634214	mou.31939.s7:4:+:116524186:116524353	rat.31385.s8:5:+:139162387:139162554	rab.8913.s6:13:+:120879339:120879506	opo.11907.s8:2:+:8953000:8953167	chi.28236.s6:8:-:20131297:20131464
hum.17745.s45:13:-:102030921:102031004	mac.40140.s36:17:-:81717787:81717870	mou.15404.s44:14:-:123594486:123594569	rat.14795.s46:15:-:113417462:113417545	rab.29771.s47:8:-:102939967:102940050	opo.45382.s6:7:+:95777338:95777421	chi.3738.s3:1:+:142784730:142784813
hum.17745.s46:13:-:102047534:102047716	mac.40140.s37:17:-:81734755:81734937	mou.15404.s45:14:-:123596471:123596653	rat.14795.s47:15:-:113422726:113422908	rab.29771.s48:8:-:102951355:102951537	opo.45382.s5:7:+:95749740:95749922	chi.3738.s2:1:+:142767997:142768179
hum.17745.s44:13:-:102029268:102029407	mac.40140.s35:17:-:81716146:81716285	mou.15404.s43:14:-:123592912:123593051	rat.14795.s45:15:-:113416352:113416491	rab.29771.s46:8:-:102938568:102938707	opo.45382.s7:7:+:95779844:95779983	chi.3738.s4:1:+:142786419:142786558
hum.55125.s10:6:-:33752129:33752204	mac.54856.s8:4:-:33494204:33494279	mou.19627.s13:17:-:27199363:27199438	rat.23631.s10:20:-:8798323:8798398	rab.4996.s15:12:-:24086045:24086120	opo.17003.s7:2:-:271557882:271557957	chi.16915.s4:26:+:4527192:4527267
hum.17745.s42:13:-:101997617:101997771	mac.40140.s33:17:-:81680745:81680864	mou.15404.s41:14:-:123571940:123572094	rat.14795.s43:15:-:113400314:113400468	rab.29771.s44:8:-:102903854:102903973	opo.45382.s9:7:+:95840397:95840516	chi.3738.s6:1:+:142804061:142804180
hum.14143.s11:12:+:54910023:54910079	mac.24262.s2:11:+:51631699:51631755	mou.17467.s11:15:+:103471229:103471285	rat.37087.s11:7:+:142868232:142868288	rab.24401.s10:4:+:38261009:38261065	opo.54221.s12:Un:+:44856707:44856763	chi.31825.s22:AADN03015172.1:-:6667:6723
hum.14143.s12:12:+:54910680:54910776	mac.24262.s3:11:+:51632361:51632457	mou.17467.s12:15:+:103471527:103471623	rat.37087.s12:7:+:142868511:142868607	rab.24401.s11:4:+:38261329:38261425	opo.54221.s13:Un:+:44857606:44857702	chi.31825.s21:AADN03015172.1:-:6307:6403
hum.14143.s17:12:+:54912435:54912516	mac.24262.s6:11:+:51633819:51633900	mou.17467.s15:15:+:103473517:103473598	rat.37087.s15:7:+:142870406:142870487	rab.24401.s15:4:+:38264014:38264095	opo.54221.s16:Un:+:44858982:44859063	chi.31825.s18:AADN03015172.1:-:5564:5645
hum.35075.s13:2:+:74320656:74320793	mac.29455.s13:13:+:74314559:74314696	mou.37900.s5:6:-:83373194:83373331	rat.28777.s6:4:-:179662253:179662390	rab.19741.s8:2:-:112417465:112417602	opo.11450.s9:1:+:741238501:741238638	chi.15556.s7:22:+:2817380:2817517
hum.4767.s21:1:+:185200709:185200840	mac.4745.s13:1:-:185462298:185462429	mou.2262.s4:1:-:151379383:151379514	rat.10998.s4:13:-:73702973:73703104	rab.39343.s9:GL018801:-:570880:571011	opo.13140.s22:2:+:80573804:80573935	chi.36482.s27:JH375182.1:+:68147:68269
hum.29915.s4:18:-:72113841:72114518	mac.41558.s2:18:-:67933546:67934223	mou.22686.s4:18:+:84730030:84730689	rat.18757.s3:18:+:80624851:80625507	rab.31503.s3:9:-:114615949:114616608	opo.24265.s5:3:-:302325380:302326063	chi.13102.s4:2:+:91887237:91887914
hum.13418.s22:12:-:21636310:21636508	mac.23575.s18:11:-:21848676:21848874	mou.39152.s20:6:-:142372816:142373014	rat.29768.s22:4:-:240806238:240806436	rab.28839.s11:8:+:18650523:18650721	opo.49348.s14:8:+:97506486:97506684	chi.1686.s13:1:-:65478570:65478768
hum.63642.s12:8:-:124265562:124268411	mac.68262.s2:8:-:125837068:125839917	mou.16100.s11:15:-:58052224:58055082	rat.36092.s2:7:-:98526881:98529702	rab.23361.s5:3:-:139078875:139081727	opo.25273.s13:3:-:397646726:397649685	chi.14148.s20:2:-:137565345:137568452
hum.23571.s50:16:-:21115792:21115915	mac.48826.s26:20:-:19969605:19969728	mou.42045.s47:7:-:120069628:120069751	rat.3291.s39:1:-:196760552:196760675	rab.26219.s47:6:-:12000576:12000699	opo.40516.s48:6:-:60372502:60372625	chi.8531.s55:14:-:15028426:15028549
hum.30811.s37:19:-:10433321:10433415	mac.42466.s23:19:-:10134767:10134861	mou.45578.s23:9:-:21080705:21080817	rat.37382.s29:8:-:22154716:22154828	rab.40533.s6:GL018833:+:72890:72984	opo.25721.s23:3:+:431037716:431037816	chi.31343.s9:AADN03013921.1:+:1779:1852
hum.15065.s27:12:+:95676089:95676420	mac.25157.s18:11:+:96513982:96514313	mou.4956.s15:10:-:93984162:93984493	rat.35364.s20:7:-:34958832:34959163	rab.24849.s24:4:+:74588988:74589319	opo.48935.s15:8:+:72244791:72245122	chi.985.s14:1:+:45345899:45346230
hum.15065.s26:12:+:95668522:95668665	mac.25157.s17:11:+:96507320:96507463	mou.4956.s16:10:-:93990140:93990283	rat.35364.s21:7:-:34966792:34966935	rab.24849.s23:4:+:74581138:74581224	opo.48935.s14:8:+:72238063:72238149	chi.985.s13:1:+:45344988:45345135
hum.62710.s10:8:+:61720779:61720831	mac.67419.s9:8:+:63389210:63389265	mou.30410.s9:4:+:8811440:8811495	rat.30133.s10:5:+:26645533:26645588	rab.22719.s15:3:+:76434604:76434656	opo.22978.s38:3:-:178036132:178036187	chi.13566.s14:2:+:112660720:112660775
hum.15065.s24:12:+:95663827:95663964	mac.25157.s14:11:+:96502486:96502623	mou.4956.s18:10:-:93993517:93993654	rat.35364.s23:7:-:34969397:34969534	rab.24849.s20:4:+:74575270:74575407	opo.48935.s10:8:+:72232324:72232461	chi.985.s12:1:+:45340909:45341046
hum.62710.s7:8:+:61712947:61713084	mac.67419.s7:8:+:63381470:63381607	mou.30410.s7:4:+:8805151:8805288	rat.30133.s7:5:+:26638092:26638229	rab.22719.s12:3:+:76427430:76427567	opo.22978.s41:3:-:178049799:178049936	chi.13566.s12:2:+:112653832:112653969
hum.62710.s8:8:+:61714087:61714152	mac.67419.s8:8:+:63382653:63382718	mou.30410.s8:4:+:8806296:8806361	rat.30133.s9:5:+:26639470:26639535	rab.22719.s13:3:+:76428598:76428663	opo.22978.s40:3:-:178048669:178048734	chi.13566.s13:2:+:112655024:112655089
hum.62710.s6:8:+:61707545:61707686	mac.67419.s6:8:+:63376335:63376476	mou.30410.s6:4:+:8801324:8801465	rat.30133.s6:5:+:26634353:26634494	rab.22719.s10:3:+:76421908:76422049	opo.22978.s42:3:-:178052900:178053041	chi.13566.s11:2:+:112651194:112651331
hum.10273.s3:11:+:33563348:33563692	mac.31940.s8:14:-:38283116:38283460	mou.25903.s32:2:-:104258164:104258508	rat.25886.s31:3:-:100818877:100819221	rab.2314.s2:1:+:172901966:172902310	opo.38864.s2:5:+:269297849:269298196	chi.23603.s30:5:-:6312043:6312375
hum.62710.s15:8:+:61734583:61734704	mac.67419.s13:8:+:63403105:63403226	mou.30410.s15:4:+:8826443:8826564	rat.30133.s14:5:+:26660405:26660526	rab.22719.s20:3:+:76448598:76448719	opo.22978.s34:3:-:178023108:178023229	chi.13566.s18:2:+:112665126:112665247
hum.62710.s16:8:+:61735062:61735305	mac.67419.s14:8:+:63403582:63403825	mou.30410.s16:4:+:8826884:8827127	rat.30133.s15:5:+:26660864:26661107	rab.22719.s21:3:+:76449077:76449320	opo.22978.s33:3:-:178022520:178022763	chi.13566.s19:2:+:112665669:112665912
hum.13443.s13:12:-:21981892:21981994	mac.23588.s17:11:-:22188394:22188496	mou.39175.s17:6:-:142614414:142614516	rat.29765.s3:4:-:241042799:241042901	rab.28811.s35:8:+:18273600:18273702	opo.49352.s31:8:+:97130877:97130979	chi.1704.s39:1:+:67079325:67079427
hum.13443.s12:12:-:21971084:21971185	mac.23588.s16:11:-:22177389:22177490	mou.39175.s15:6:-:142605819:142605920	rat.29765.s2:4:-:241034812:241034913	rab.28811.s37:8:+:18283312:18283413	opo.49352.s33:8:+:97151208:97151318	chi.1704.s41:1:+:67081643:67081744
hum.13443.s15:12:-:21995248:21995405	mac.23588.s19:11:-:22201185:22201342	mou.39175.s19:6:-:142625937:142626094	rat.29765.s5:4:-:241053494:241053651	rab.28811.s33:8:+:18262005:18262162	opo.49352.s29:8:+:97114032:97114189	chi.1704.s36:1:+:67070560:67070717
hum.13443.s14:12:-:21991012:21991104	mac.23588.s18:11:-:22196991:22197083	mou.39175.s18:6:-:142620683:142620775	rat.29765.s4:4:-:241049440:241049532	rab.28811.s34:8:+:18265684:18265776	opo.49352.s30:8:+:97120571:97120663	chi.1704.s37:1:+:67076581:67076673
hum.40909.s11:21:+:35497641:35497780	mac.50827.s5:3:-:12443835:12443970	mou.18899.s6:16:+:92099594:92099733	rat.8097.s13:11:+:35857796:35857935	rab.35857.s18:GL018729:+:920729:920868	opo.28930.s4:4:-:13506035:13506174	chi.2837.s3:1:+:105063866:105064005
hum.13443.s16:12:-:21997417:21997486	mac.23588.s20:11:-:22204784:22204853	mou.39175.s20:6:-:142627189:142627258	rat.29765.s6:4:-:241054760:241054829	rab.28811.s32:8:+:18259989:18260058	opo.49352.s28:8:+:97113169:97113238	chi.1704.s35:1:+:67069691:67069760
hum.13443.s19:12:-:22001084:22001180	mac.23588.s23:11:-:22209083:22209179	mou.39175.s23:6:-:142633085:142633181	rat.29765.s9:4:-:241061701:241061797	rab.28811.s29:8:+:18258338:18258434	opo.49352.s25:8:+:97108587:97108683	chi.1704.s32:1:+:67066428:67066524
hum.13443.s18:12:-:21998537:21998766	mac.23588.s22:11:-:22206407:22206636	mou.39175.s22:6:-:142628423:142628652	rat.29765.s8:4:-:241056108:241056337	rab.28811.s30:8:+:18258790:18259019	opo.49352.s26:8:+:97110260:97110489	chi.1704.s33:1:+:67068209:67068453
hum.62840.s44:8:-:68179111:68179219	mac.67540.s37:8:-:69895329:69895437	mou.142.s32:1:-:10189227:10189335	rat.30050.s14:5:+:13516840:13516948	rab.22806.s37:3:-:83094817:83094925	opo.22941.s17:3:+:170273518:170273626	chi.13643.s35:2:-:115118606:115118714
hum.56572.s35:6:-:56357025:56357231	mac.55652.s31:4:-:56133402:56133608	mou.472.s107:1:+:34275673:34275879	rat.40013.s30:9:-:37618330:37618536	rab.5701.s29:12:-:46463352:46463558	opo.17812.s9:2:-:306805365:306805571	chi.20335.s105:3:+:86515333:86515539
hum.66196.s11:9:-:111795587:111795781	mac.34582.s22:15:+:27178937:27179131	mou.31185.s9:4:-:56886018:56886212	rat.30717.s37:5:-:78078900:78079094	rab.95.s21:1:+:4136245:4136439	opo.41713.s19:6:+:135729149:135729343	chi.12927.s3:2:-:84223434:84223628
hum.66196.s12:9:-:111798486:111798660	mac.34582.s21:15:+:27176049:27176223	mou.31185.s10:4:-:56888535:56888709	rat.30717.s38:5:-:78081711:78081885	rab.95.s20:1:+:4133879:4134053	opo.41713.s18:6:+:135723798:135723972	chi.12927.s4:2:-:84228615:84228789
hum.65342.s20:9:+:78804547:78804662	mac.35413.s24:15:+:84953840:84953955	mou.23235.s21:19:-:17563782:17563897	rat.4354.s21:1:+:243615268:243615383	rab.778.s23:1:+:62578877:62578992	opo.41035.s2:6:-:87378482:87378597	chi.39645.s20:Z:+:37114947:37115062
hum.66196.s16:9:-:111812850:111812972	mac.34582.s17:15:+:27161698:27161820	mou.31185.s15:4:-:56899306:56899428	rat.30717.s41:5:-:78092234:78092356	rab.95.s16:1:+:4117660:4117782	opo.41713.s15:6:+:135698734:135698856	chi.12927.s10:2:-:84251439:84251561
hum.66196.s17:9:-:111819471:111819602	mac.34582.s16:15:+:27154472:27154603	mou.31185.s17:4:-:56903918:56904049	rat.30717.s44:5:-:78097081:78097212	rab.95.s14:1:+:4109436:4109567	opo.41713.s14:6:+:135694638:135694769	chi.12927.s11:2:-:84256429:84256560
hum.66196.s13:9:-:111800297:111800397	mac.34582.s20:15:+:27174299:27174399	mou.31185.s11:4:-:56890800:56890900	rat.30717.s39:5:-:78082682:78082782	rab.95.s18:1:+:4132431:4132531	opo.41713.s17:6:+:135718086:135718186	chi.12927.s5:2:-:84230150:84230250
hum.66196.s14:9:-:111812563:111812673	mac.34582.s19:15:+:27161998:27162108	mou.31185.s13:4:-:56899026:56899136	rat.30717.s40:5:-:78091953:78092098	rab.95.s17:1:+:4117921:4118066	opo.41713.s16:6:+:135703979:135704124	chi.12927.s9:2:-:84247537:84247682
hum.66196.s21:9:-:111826757:111826847	mac.34582.s14:15:+:27148377:27148467	mou.31185.s20:4:-:56910157:56910247	rat.30717.s46:5:-:78104325:78104415	rab.95.s12:1:+:4102247:4102337	opo.41713.s10:6:+:135684387:135684477	chi.12927.s13:2:-:84260397:84260487
hum.11231.s29:11:+:68321613:68321725	mac.30983.s46:14:-:6173958:6174070	mou.22825.s25:19:-:3511929:3512041	rat.3915.s30:1:-:225624959:225625071	rab.42372.s49:GL018919:-:64365:64477	opo.52636.s26:Un:-:7233827:7233939	chi.23924.s15:5:+:15859005:15859117
hum.63695.s6:8:+:126114559:126114729	mac.68347.s5:8:+:127703568:127703738	mou.16147.s3:15:+:59378868:59379038	rat.36164.s2:7:+:100267455:100267620	rab.23405.s2:3:+:140821961:140822131	opo.25308.s2:3:+:400007873:400008031	chi.14175.s5:2:+:138310793:138310940
hum.63695.s10:8:+:126369461:126369561	mac.68347.s9:8:+:127953004:127953104	mou.16147.s9:15:+:59591697:59591797	rat.36164.s7:7:+:100476964:100477064	rab.23405.s9:3:+:141050163:141050263	opo.25308.s6:3:+:400332505:400332602	chi.14175.s16:2:+:138428979:138429082
hum.46041.s15:3:+:154855891:154856025	mac.47105.s20:2:-:132545807:132545941	mou.28590.s11:3:+:63340016:63340150	rat.21803.s14:2:+:173236321:173236455	rab.10230.s15:14:+:49348833:49348967	opo.47084.s17:7:-:246699365:246699499	chi.29267.s15:9:-:22550052:22550186
hum.46041.s13:3:+:154834657:154834775	mac.47105.s22:2:-:132556255:132556373	mou.28590.s9:3:+:63328170:63328288	rat.21803.s12:2:+:173225934:173226052	rab.10230.s13:14:+:49330115:49330233	opo.47084.s19:7:-:246718180:246718298	chi.29267.s17:9:-:22554747:22554865
hum.46041.s12:3:+:154834453:154834548	mac.47105.s23:2:-:132556486:132556581	mou.28590.s8:3:+:63327972:63328067	rat.21803.s11:2:+:173225736:173225831	rab.10230.s12:14:+:49329901:49329996	opo.47084.s20:7:-:246718419:246718514	chi.29267.s18:9:-:22554966:22555061
hum.62516.s4:8:-:57221487:57221586	mac.67378.s6:8:-:58909607:58909706	mou.30310.s4:4:-:4010308:4010407	rat.30074.s4:5:-:21690318:21690417	rab.22669.s4:3:-:71854141:71854240	opo.23022.s5:3:+:183775992:183776091	chi.13535.s8:2:-:111008124:111008223
hum.6752.s3:10:-:16873251:16873416	mac.69129.s6:9:-:17116997:17117162	mou.24299.s3:2:-:13280076:13280241	rat.17511.s3:17:-:82219231:82219396	rab.13406.s53:16:+:44484740:44484905	opo.51507.s66:8:+:257156502:257156667	chi.11423.s76:2:+:19874490:19874655
hum.11231.s26:11:+:68318589:68318654	mac.30983.s48:14:-:6177024:6177086	mou.22825.s26:19:-:3514654:3514719	rat.3915.s31:1:-:225627664:225627729	rab.42372.s50:GL018919:-:66282:66347	opo.52636.s27:Un:-:7236597:7236662	chi.23924.s14:5:+:15858506:15858571
hum.46041.s8:3:+:154801947:154802116	mac.47105.s27:2:-:132589131:132589300	mou.28590.s4:3:+:63300125:63300294	rat.21803.s7:2:+:173197255:173197424	rab.10230.s8:14:+:49297245:49297414	opo.47084.s24:7:-:246765369:246765538	chi.29267.s22:9:-:22563394:22563563
hum.56572.s24:6:-:56340947:56341135	mac.55652.s23:4:-:56117675:56117863	mou.472.s114:1:+:34290359:34290547	rat.40013.s21:9:-:37604134:37604322	rab.5701.s22:12:-:46444858:46445046	opo.17812.s2:2:-:306785586:306785774	chi.20335.s112:3:+:86528138:86528326
hum.21347.s11:15:-:56748606:56748719	mac.63340.s8:7:-:34798739:34798866	mou.46744.s6:9:+:72444843:72444970	rat.38285.s8:8:-:74025878:74026005	rab.14354.s3:17:+:16111048:16111175	opo.2483.s3:1:+:165093140:165093267	chi.5245.s43:10:+:7158868:7158995
hum.62079.s36:8:-:30565589:30565658	mac.66995.s6:8:-:30970903:30970972	mou.43309.s4:8:+:33671523:33671592	rat.15735.s10:16:-:61886990:61887059	rab.19173.s5:2:+:77047864:77047933	opo.36019.s14:5:+:13784191:13784260	chi.21830.s11:4:-:34072315:34072384
hum.29403.s36:18:+:34349228:34349389	mac.41093.s35:18:+:29696754:29696915	mou.21541.s31:18:+:25130533:25130694	rat.17882.s29:18:+:17083698:17083859	rab.31160.s30:9:+:77967245:77967406	opo.22200.s2:3:-:86383329:86383493	chi.12906.s37:2:+:83448674:83448835
hum.29403.s35:18:+:34340571:34340745	mac.41093.s34:18:+:29690782:29690956	mou.21541.s30:18:+:25125743:25125917	rat.17882.s28:18:+:17080625:17080799	rab.31160.s29:9:+:77958146:77958320	opo.22200.s3:3:-:86385642:86385813	chi.12906.s36:2:+:83446308:83446479
hum.21347.s4:15:-:56723571:56723696	mac.63340.s2:7:-:34776720:34776845	mou.46744.s12:9:+:72456778:72456903	rat.38285.s2:8:-:74014098:74014223	rab.14354.s9:17:+:16136654:16136779	opo.2483.s10:1:+:165116379:165116504	chi.5245.s49:10:+:7162330:7162455
hum.21347.s5:15:-:56726336:56726593	mac.63340.s3:7:-:34779542:34779799	mou.46744.s11:9:+:72452581:72452838	rat.38285.s3:8:-:74018202:74018459	rab.14354.s8:17:+:16133450:16133707	opo.2483.s9:1:+:165114077:165114334	chi.5245.s48:10:+:7161553:7161810
hum.21347.s8:15:-:56736642:56736871	mac.63340.s6:7:-:34787078:34787307	mou.46744.s8:9:+:72448529:72448758	rat.38285.s6:8:-:74022245:74022474	rab.14354.s5:17:+:16125534:16125763	opo.2483.s5:1:+:165106420:165106649	chi.5245.s45:10:+:7159970:7160199
hum.21347.s9:15:-:56739039:56739141	mac.63340.s7:7:-:34789462:34789564	mou.46744.s7:9:+:72446207:72446309	rat.38285.s7:8:-:74024776:74024878	rab.14354.s4:17:+:16123193:16123295	opo.2483.s4:1:+:165094064:165094166	chi.5245.s44:10:+:7159115:7159217
hum.21347.s6:15:-:56735628:56735735	mac.63340.s4:7:-:34786073:34786180	mou.46744.s10:9:+:72449452:72449559	rat.38285.s4:8:-:74021384:74021491	rab.14354.s7:17:+:16126674:16126781	opo.2483.s7:1:+:165107660:165107767	chi.5245.s47:10:+:7161213:7161320
hum.21347.s7:15:-:56735836:56736052	mac.63340.s5:7:-:34786280:34786496	mou.46744.s9:9:+:72449151:72449367	rat.38285.s5:8:-:74021576:74021792	rab.14354.s6:17:+:16126358:16126574	opo.2483.s6:1:+:165107355:165107571	chi.5245.s46:10:+:7160918:7161134
hum.37445.s34:2:-:198285753:198285857	mac.26948.s30:12:-:61035708:61035812	mou.726.s28:1:-:55016779:55016883	rat.40243.s28:9:-:61304131:61304235	rab.28012.s30:7:-:137925474:137925578	opo.31118.s32:4:-:218461203:218461307	chi.26667.s27:7:-:9699014:9699115
hum.37445.s35:2:-:198288532:198288698	mac.26948.s31:12:-:61038868:61039034	mou.726.s29:1:-:55019234:55019400	rat.40243.s29:9:-:61307036:61307202	rab.28012.s31:7:-:137928140:137928306	opo.31118.s33:4:-:218461966:218462132	chi.26667.s28:7:-:9700315:9700481
hum.45856.s17:3:-:145804574:145804695	mac.47249.s11:2:+:141705600:141705721	mou.47082.s11:9:+:92595262:92595383	rat.38587.s10:8:+:99516557:99516678	rab.10079.s14:14:-:39761058:39761179	opo.46637.s12:7:+:213132611:213132732	chi.28952.s16:9:-:10984109:10984230
hum.45856.s18:3:-:145806373:145806498	mac.47249.s10:2:+:141703815:141703940	mou.47082.s10:9:+:92593745:92593870	rat.38587.s9:8:+:99515051:99515176	rab.10079.s15:14:-:39762706:39762831	opo.46637.s11:7:+:213131010:213131135	chi.28952.s18:9:-:10985920:10986045
hum.56572.s32:6:-:56350110:56350269	mac.55652.s28:4:-:56126837:56126996	mou.472.s110:1:+:34284259:34284418	rat.40013.s27:9:-:37610602:37610761	rab.5701.s26:12:-:46454663:46454822	opo.17812.s6:2:-:306797545:306797704	chi.20335.s108:3:+:86522121:86522280
hum.37445.s32:2:-:198285152:198285266	mac.26948.s29:12:-:61035108:61035222	mou.726.s27:1:-:55016376:55016490	rat.40243.s27:9:-:61303732:61303846	rab.28012.s29:7:-:137925002:137925116	opo.31118.s31:4:-:218460876:218460990	chi.26667.s26:7:-:9698286:9698400
hum.37445.s25:2:-:198274494:198274731	mac.26948.s22:12:-:61022125:61022362	mou.726.s20:1:-:55007480:55007717	rat.40243.s21:9:-:61295206:61295443	rab.28012.s20:7:-:137915684:137915921	opo.31118.s24:4:-:218456810:218457047	chi.26667.s19:7:-:9694673:9694907
hum.37445.s26:2:-:198281465:198281635	mac.26948.s23:12:-:61031137:61031307	mou.726.s21:1:-:55012102:55012272	rat.40243.s22:9:-:61299536:61299706	rab.28012.s21:7:-:137921680:137921848	opo.31118.s25:4:-:218458359:218458526	chi.26667.s20:7:-:9695079:9695246
hum.37445.s27:2:-:198283233:198283312	mac.26948.s24:12:-:61033199:61033278	mou.726.s22:1:-:55014483:55014562	rat.40243.s23:9:-:61301847:61301926	rab.28012.s23:7:-:137923080:137923158	opo.31118.s26:4:-:218458973:218459052	chi.26667.s21:7:-:9696388:9696467
hum.56572.s33:6:-:56351902:56352071	mac.55652.s29:4:-:56128304:56128473	mou.472.s109:1:+:34282423:34282592	rat.40013.s28:9:-:37612010:37612179	rab.5701.s27:12:-:46456426:46456595	opo.17812.s7:2:-:306799222:306799391	chi.20335.s107:3:+:86521392:86521561
hum.56572.s28:6:-:56346848:56346976	mac.55652.s25:4:-:56123580:56123708	mou.472.s112:1:+:34287891:34288019	rat.40013.s23:9:-:37606549:37606677	rab.5701.s24:12:-:46451661:46451788	opo.17812.s4:2:-:306791922:306792050	chi.20335.s110:3:+:86525003:86525131
hum.6821.s30:10:-:21117459:21117563	mac.69177.s17:9:-:21060343:21060447	mou.24351.s12:2:-:17390812:17390916	rat.17544.s11:17:-:85913420:85913524	rab.13338.s23:16:+:40368418:40368522	opo.51452.s32:8:+:252635171:252635275	chi.11377.s32:2:+:18212133:18212237
hum.24964.s28:16:+:76573616:76573749	mac.49906.s23:20:+:74622569:74622702	mou.44860.s20:8:+:112858159:112858292	rat.19608.s8:19:+:55922673:55922806	rab.25925.s23:5:+:31165939:31166072	opo.40106.s5:6:-:22874977:22875110	chi.39781.s5:Z:-:42710764:42710897
hum.7431.s16:10:+:50098624:50098772	mac.69674.s4:9:-:47727074:47727222	mou.13858.s19:14:-:33028947:33029095	rat.15070.s23:16:-:11234108:11234256	rab.39997.s13:GL018819:+:791310:791458	opo.1105.s19:1:+:68794581:68794729	chi.25853.s54:6:+:18057177:18057325
hum.65501.s20:9:-:86514576:86514719	mac.35495.s16:15:-:92625977:92626120	mou.12194.s17:13:-:58337543:58337686	rat.16331.s6:17:+:8921714:8921857	rab.35813.s19:GL018728:-:998943:999086	opo.41662.s6:6:+:127812227:127812370	chi.39712.s20:Z:-:39915404:39915544
hum.55555.s46:6:-:51887599:51887742	mac.55402.s57:4:-:51686817:51686960	mou.241.s37:1:-:20520154:20520297	rat.39842.s23:9:-:25513982:25514125	rab.5415.s16:12:-:41486441:41486584	opo.17611.s45:2:-:300279242:300279385	chi.20700.s34:3:+:107273561:107273704
hum.11560.s5:11:-:77602727:77602855	mac.32694.s4:14:-:76082702:76082861	mou.41497.s27:7:+:97534371:97534530	rat.2852.s28:1:+:168709626:168709785	rab.1734.s35:1:+:138857027:138857186	opo.32721.s21:4:+:335544128:335544287	chi.4719.s27:1:+:192117213:192117372
hum.55555.s44:6:-:51875107:51875257	mac.55402.s54:4:-:51674907:51675057	mou.241.s35:1:-:20502942:20503092	rat.39842.s21:9:-:25493724:25493874	rab.5415.s14:12:-:41466140:41466290	opo.17611.s43:2:-:300254472:300254622	chi.20700.s36:3:+:107285358:107285508
hum.55555.s42:6:-:51824668:51824824	mac.55402.s51:4:-:51620372:51620510	mou.241.s33:1:-:20450221:20450377	rat.39842.s20:9:-:25447895:25448051	rab.5415.s12:12:-:41416628:41416784	opo.17611.s40:2:-:300158082:300158226	chi.20700.s37:3:+:107304415:107304565
hum.11560.s4:11:-:77602365:77602508	mac.32694.s3:14:-:76082339:76082482	mou.41497.s28:7:+:97535141:97535284	rat.2852.s29:1:+:168710007:168710150	rab.1734.s36:1:+:138857391:138857534	opo.32721.s22:4:+:335544765:335544908	chi.4719.s28:1:+:192117683:192117826
hum.52370.s9:5:-:115808769:115808789	mac.61147.s7:6:-:112975060:112975080	mou.21985.s16:18:-:47276586:47276606	rat.18211.s10:18:-:41002944:41002964	rab.21605.s10:3:-:1206126:1206146	opo.39813.s21:6:+:10894429:10894449	chi.40381.s20:Z:+:72467290:72467310
hum.21907.s40:15:-:72226011:72226050	mac.63769.s8:7:-:50588521:50588560	mou.46450.s21:9:+:59856807:59856846	rat.38121.s19:8:+:64456478:64456517	rab.14155.s19:17:+:553001:553040	opo.1116.s23:1:+:66126844:66126883	chi.4883.s33:10:-:935223:935262
hum.55555.s50:6:-:51892974:51893149	mac.55402.s61:4:-:51693875:51694070	mou.241.s40:1:-:20534536:20534731	rat.39844.s2:9:-:25519673:25519868	rab.5415.s21:12:-:41492528:41492723	opo.17611.s48:2:-:300285184:300285379	chi.20700.s31:3:+:107268434:107268629
hum.55555.s51:6:-:51897828:51897963	mac.55402.s62:4:-:51698790:51698925	mou.241.s41:1:-:20537273:20537408	rat.39844.s3:9:-:25522804:25522939	rab.5415.s22:12:-:41499550:41499685	opo.17611.s49:2:-:300293849:300293999	chi.20700.s30:3:+:107265561:107265696
hum.42342.s7:22:-:38229166:38229213	mac.7985.s6:10:-:81757408:81757455	mou.16593.s9:15:-:79055495:79055542	rat.36482.s7:7:-:120278216:120278263	rab.43168.s6:GL018972:-:123066:123113	opo.53866.s14:Un:+:36002137:36002184	chi.1234.s11:1:+:50965805:50965852
hum.21743.s32:15:+:63880901:63881014	mac.63513.s22:7:+:41967170:41967283	mou.46672.s8:9:-:66520273:66520386	rat.38268.s6:8:-:71878141:71878254	rab.14243.s5:17:-:8645098:8645211	opo.2276.s17:1:+:149091274:149091387	chi.5137.s19:10:-:3542280:3542393
hum.50686.s2:5:-:16090998:16091190	mac.59865.s2:6:-:16290852:16291044	mou.15701.s3:15:+:26387748:26387940	rat.21080.s3:2:+:98583429:98583621	rab.3856.s2:11:-:40921512:40921704	opo.22441.s2:3:-:114703249:114703441	chi.12750.s4:2:+:75780131:75780323
hum.36919.s3:2:-:172644299:172644457	mac.26600.s3:12:-:35422336:35422494	mou.25312.s5:2:-:71276641:71276799	rat.25424.s3:3:-:64379581:64379739	rab.27705.s3:7:-:111494264:111494422	opo.30761.s4:4:-:181894664:181894822	chi.26983.s38:7:+:17456251:17456409
hum.1145.s27:1:+:36644522:36644626	mac.1474.s25:1:+:39025511:39025615	mou.32244.s8:4:-:126233893:126233997	rat.31602.s10:5:-:148020072:148020176	rab.33755.s10:GL018704:-:2165976:2166080	opo.35262.s5:4:+:419159731:419159835	chi.15889.s6:23:-:4032703:4032807
hum.1145.s26:1:+:36644286:36644424	mac.1474.s24:1:+:39025275:39025413	mou.32244.s9:4:-:126234098:126234236	rat.31602.s11:5:-:148020277:148020415	rab.33755.s12:GL018704:-:2166154:2166292	opo.35262.s4:4:+:419159451:419159610	chi.15889.s7:23:-:4032915:4033074
hum.42342.s5:22:-:38228965:38229089	mac.7985.s4:10:-:81757205:81757329	mou.16593.s7:15:-:79055292:79055416	rat.36482.s5:7:-:120278011:120278135	rab.43168.s4:GL018972:-:122872:122996	opo.53866.s16:Un:+:36002283:36002407	chi.1234.s12:1:+:50965976:50966100
hum.45794.s15:3:-:141692890:141693033	mac.47312.s22:2:+:145879821:145879964	mou.47113.s16:9:+:96297627:96297770	rat.38641.s29:8:+:103602981:103603124	rab.10040.s9:14:-:35416497:35416640	opo.46672.s17:7:+:217992779:217992922	chi.28933.s6:9:-:9838666:9838809
hum.17745.s30:13:-:101776959:101777032	mac.40140.s19:17:-:81462177:81462250	mou.15404.s30:14:-:123348762:123348835	rat.14795.s32:15:-:113183836:113183909	rab.29771.s31:8:-:102671349:102671422	opo.45382.s21:7:+:96139537:96139610	chi.3738.s22:1:+:142934321:142934394
hum.16887.s35:13:-:44432917:44433033	mac.39481.s3:17:-:22778978:22779094	mou.14968.s5:14:+:77092770:77092886	rat.14446.s5:15:+:62933286:62933402	rab.29414.s5:8:+:51187835:51187951	opo.45889.s2:7:-:168014836:168014952	chi.4132.s4:1:-:166481096:166481212
hum.68261.s10:X:+:64957040:64957200	mac.72038.s12:X:+:64300367:64300527	mou.49123.s11:X:+:96163750:96163910	rat.41963.s10:X:+:66133126:66133286	rab.47819.s10:X:+:44327226:44327386	opo.56519.s2:X:-:10206342:10206502	chi.20740.s17:4:+:160607:160767
hum.6526.s15:10:-:6539182:6539213	mac.68926.s13:9:-:6762164:6762195	mou.24274.s6:2:+:11246799:11246830	rat.17391.s14:17:-:72728677:72728708	rab.12894.s15:16:-:10798143:10798174	opo.49912.s6:8:-:127751458:127751489	chi.120.s13:1:-:3584707:3584738
hum.12666.s21:11:+:134132414:134132516	mac.33705.s19:14:+:132266509:132266611	mou.45721.s3:9:-:26977556:26977658	rat.37469.s2:8:-:28045231:28045333	rab.36757.s2:GL018742:-:1411843:1411945	opo.32078.s16:4:+:286402084:286402186	chi.16087.s12:24:+:2563824:2563926
hum.58567.s163:6:-:152784488:152784652	mac.56110.s12:4:+:110613552:110613716	mou.3379.s145:10:-:5358941:5359105	rat.545.s50:1:-:43259911:43260075	rab.6519.s13:12:-:142526637:142526801	opo.19142.s146:2:-:432499740:432499904	chi.19469.s140:3:-:48644601:48644765
hum.12237.s3:11:-:119227897:119228017	mac.33371.s6:14:-:117769923:117770043	mou.45982.s33:9:+:44093127:44093247	rat.37707.s23:8:+:47045913:47046033	rab.40144.s3:GL018823:-:809974:810094	opo.31247.s21:4:+:230492676:230492796	chi.16160.s23:24:+:4183210:4183330
hum.55697.s18:6:-:43010540:43010722	mac.55235.s20:4:-:42931148:42931330	mou.20335.s25:17:+:46660059:46660241	rat.39692.s10:9:-:15540104:15540286	rab.5250.s12:12:-:32534185:32534367	opo.17398.s3:2:-:287171398:287171580	chi.18063.s2:3:-:4282693:4282875
hum.11350.s21:11:-:71720034:71720231	mac.32495.s16:14:-:70046326:70046544	mou.41712.s40:7:+:102009294:102009491	rat.2970.s20:1:+:173274034:173274252	rab.1922.s23:1:+:144358027:144358224	opo.32996.s49:4:+:348314709:348314927	chi.4769.s9:1:-:193367726:193367944
hum.57896.s9:7:+:2565878:2566043	mac.51221.s9:3:+:40533541:40533679	mou.36315.s6:5:+:140613156:140613321	rat.9407.s3:12:-:18116042:18116207	rab.45467.s9:GL019252:+:23641:23806	opo.40803.s6:6:+:77388243:77388408	chi.7899.s8:14:+:3230610:3230775
hum.57896.s7:7:+:2565319:2565404	mac.51221.s8:3:+:40532996:40533081	mou.36315.s5:5:+:140612760:140612845	rat.9407.s4:12:-:18116544:18116629	rab.45467.s7:GL019252:+:23268:23353	opo.40803.s5:6:+:77385930:77386015	chi.7899.s6:14:+:3230254:3230339
hum.50068.s8:4:-:184567641:184567690	mac.59350.s7:5:-:175757601:175757650	mou.43538.s8:8:+:47547789:47547838	rat.15536.s9:16:-:47580843:47580892	rab.18953.s7:2:-:60956528:60956577	opo.36832.s7:5:+:81910792:81910841	chi.22002.s8:4:+:39232931:39232980
hum.63620.s6:8:-:124525438:124525622	mac.68270.s11:8:-:126089277:126089461	mou.16108.s8:15:-:58191285:58191469	rat.36099.s10:7:-:98680360:98680544	rab.23348.s7:3:-:139315930:139316114	opo.25279.s4:3:-:397891914:397892098	chi.14153.s6:2:-:137654535:137654719
hum.63620.s10:8:-:124526480:124526573	mac.68270.s12:8:-:126090315:126090408	mou.16108.s9:15:-:58192271:58192364	rat.36099.s11:7:-:98681323:98681416	rab.23348.s8:3:-:139317291:139317384	opo.25279.s5:3:-:397892664:397892757	chi.14153.s7:2:-:137655584:137655677
hum.63620.s3:8:-:124516844:124516987	mac.68270.s9:8:-:126080359:126080502	mou.16108.s6:15:-:58182835:58182978	rat.36099.s8:7:-:98670533:98670676	rab.23348.s5:3:-:139308620:139308763	opo.25279.s2:3:-:397885797:397885940	chi.14153.s4:2:-:137649692:137649835
hum.63620.s5:8:-:124518632:124518814	mac.68270.s10:8:-:126082176:126082358	mou.16108.s7:15:-:58184082:58184264	rat.36099.s9:7:-:98671727:98671909	rab.23348.s6:3:-:139310574:139310756	opo.25279.s3:3:-:397887075:397887257	chi.14153.s5:2:-:137650936:137651118
hum.47989.s13:4:+:47548641:47548879	mac.57643.s12:5:+:42779856:42780094	mou.34546.s10:5:+:72254911:72255146	rat.12453.s15:14:-:38335159:38335400	rab.18623.s10:2:+:36125948:36126186	opo.37735.s15:5:-:175552744:175552982	chi.22712.s16:4:-:66390576:66390721
hum.41068.s6:21:-:41434796:41434826	mac.50664.s10:3:+:6596451:6596481	mou.19020.s7:16:-:96629368:96629398	rat.8190.s7:11:-:40567563:40567593	rab.42915.s6:GL018953:-:314112:314142	opo.28486.s30:4:+:2866215:2866245	chi.2892.s7:1:-:107633634:107633664
hum.47989.s11:4:+:47538748:47538955	mac.57643.s11:5:+:42769856:42770108	mou.34546.s9:5:+:72247053:72247305	rat.12453.s16:14:-:38343321:38343573	rab.18623.s9:2:+:36111617:36111869	opo.37735.s16:5:-:175556254:175556506	chi.22712.s17:4:-:66393019:66393271
hum.8092.s12:10:-:87615786:87615947	mac.69717.s8:9:+:51427458:51427619	mou.13922.s7:14:+:35321641:35321802	rat.15031.s7:16:+:10003558:10003719	rab.15670.s10:18:-:7718029:7718190	opo.243.s12:1:+:11960531:11960692	chi.25289.s19:6:-:1240499:1240660
hum.47989.s17:4:+:47559681:47560290	mac.57643.s14:5:+:42792735:42793344	mou.34546.s12:5:+:72264003:72264612	rat.12453.s13:14:-:38327077:38327686	rab.18623.s12:2:+:36136448:36137057	opo.37735.s13:5:-:175547177:175547786	chi.22712.s12:4:-:66387281:66387896
hum.47989.s14:4:+:47556743:47556931	mac.57643.s13:5:+:42789507:42789695	mou.34546.s11:5:+:72260924:72261112	rat.12453.s14:14:-:38330454:38330642	rab.18623.s11:2:+:36134184:36134372	opo.37735.s14:5:-:175549143:175549331	chi.22712.s13:4:-:66389688:66389876
hum.8092.s9:10:-:87489270:87489371	mac.69717.s10:9:+:51554528:51554629	mou.13922.s9:14:+:35444214:35444303	rat.15031.s9:16:+:10110254:10110343	rab.15670.s8:18:-:7596885:7596986	opo.243.s14:1:+:12050620:12050721	chi.25289.s15:6:-:1195392:1195493
hum.8092.s8:10:-:87487612:87487809	mac.69717.s11:9:+:51556342:51556539	mou.13922.s11:14:+:35445856:35446053	rat.15031.s11:16:+:10111881:10112078	rab.15670.s7:18:-:7595415:7595612	opo.243.s15:1:+:12052076:12052273	chi.25289.s14:6:-:1193769:1193966
hum.47989.s19:4:+:47560940:47561046	mac.57643.s15:5:+:42793996:42794102	mou.34546.s13:5:+:72265971:72266074	rat.12453.s12:14:-:38326456:38326562	rab.18623.s13:2:+:36137676:36137782	opo.37735.s12:5:-:175545849:175545955	chi.22712.s11:4:-:66385812:66385918
hum.8092.s7:10:-:87484109:87484433	mac.69717.s12:9:+:51559770:51560094	mou.13922.s12:14:+:35450072:35450396	rat.15031.s12:16:+:10115903:10116227	rab.15670.s6:18:-:7591992:7592316	opo.243.s16:1:+:12055455:12055779	chi.25289.s13:6:-:1191443:1191767
hum.8092.s6:10:-:87482760:87482898	mac.69717.s13:9:+:51561302:51561440	mou.13922.s13:14:+:35452261:35452399	rat.15031.s13:16:+:10117267:10117405	rab.15670.s5:18:-:7590759:7590896	opo.243.s17:1:+:12057216:12057354	chi.25289.s12:6:-:1190584:1190722
hum.3336.s18:1:-:118535089:118535271	mac.3163.s16:1:-:120951883:120952065	mou.29360.s36:3:+:100088282:100088464	rat.22565.s26:2:+:221846415:221846597	rab.7837.s36:13:+:46271774:46271956	opo.19681.s16:2:-:490254102:490254284	chi.2196.s39:1:+:78511898:78512071
hum.3336.s20:1:-:118538993:118539122	mac.3163.s18:1:-:120955751:120955881	mou.29360.s34:3:+:100082243:100082373	rat.22565.s24:2:+:221840421:221840551	rab.7837.s34:13:+:46263165:46263295	opo.19681.s18:2:-:490258212:490258342	chi.2196.s37:1:+:78510193:78510323
hum.3336.s19:1:-:118537029:118537153	mac.3163.s17:1:-:120953826:120953950	mou.29360.s35:3:+:100085297:100085424	rat.22565.s25:2:+:221843454:221843581	rab.7837.s35:13:+:46265881:46266008	opo.19681.s17:2:-:490256795:490256922	chi.2196.s38:1:+:78511363:78511490
hum.3336.s24:1:-:118548037:118548225	mac.3163.s20:1:-:120964765:120964953	mou.29360.s32:3:+:100080037:100080225	rat.22565.s22:2:+:221837517:221837705	rab.7837.s32:13:+:46261035:46261223	opo.19681.s20:2:-:490262368:490262559	chi.2196.s35:1:+:78506626:78506802
hum.3336.s23:1:-:118539221:118539366	mac.3163.s19:1:-:120955979:120956124	mou.29360.s33:3:+:100081993:100082138	rat.22565.s23:2:+:221840171:221840316	rab.7837.s33:13:+:46262909:46263054	opo.19681.s19:2:-:490258442:490258590	chi.2196.s36:1:+:78508382:78508509
hum.3336.s26:1:-:118554851:118554995	mac.3163.s22:1:-:120971480:120971624	mou.29360.s30:3:+:100075727:100075871	rat.22565.s20:2:+:221783406:221783550	rab.7837.s30:13:+:46251294:46251438	opo.19681.s22:2:-:490267553:490267697	chi.2196.s33:1:+:78504908:78505052
hum.3336.s25:1:-:118550667:118550821	mac.3163.s21:1:-:120967378:120967532	mou.29360.s31:3:+:100077146:100077300	rat.22565.s21:2:+:221784655:221784809	rab.7837.s31:13:+:46258192:46258346	opo.19681.s21:2:-:490265728:490265882	chi.2196.s34:1:+:78506184:78506338
hum.18522.s10:14:+:32319325:32319407	mac.64782.s7:7:+:94780111:94780193	mou.9683.s11:12:+:52305798:52305880	rat.33418.s13:6:+:82703157:82703239	rab.15102.s17:17:+:51618826:51618908	opo.3264.s2:1:-:207374937:207375017	chi.24532.s22:5:+:33843553:33843635
hum.18383.s57:14:-:23562688:23562753	mac.64666.s44:7:-:85923640:85923705	mou.14375.s85:14:-:54685011:54685076	rat.13888.s45:15:-:37216232:37216297	rab.14966.s44:17:-:43317266:43317331	opo.2654.s38:1:-:172384165:172384230	chi.30486.s4:AADN03011814.1:+:1166:1231
hum.18522.s8:14:+:32295835:32295920	mac.64782.s5:7:+:94756175:94756260	mou.9683.s9:12:+:52286338:52286423	rat.33418.s11:6:+:82681124:82681209	rab.15102.s15:17:+:51590803:51590888	opo.3264.s6:1:-:207438107:207438192	chi.24532.s19:5:+:33835186:33835271
hum.18522.s5:14:+:32142561:32142600	mac.64781.s4:7:+:94624026:94624065	mou.9683.s5:12:+:52181092:52181131	rat.33418.s8:6:+:82557119:82557158	rab.15102.s12:17:+:51498605:51498644	opo.3264.s9:1:-:207625949:207625988	chi.24532.s15:5:+:33802904:33802943
hum.18522.s4:14:+:32068495:32068585	mac.64781.s3:7:+:94579510:94579600	mou.9683.s4:12:+:52143969:52144059	rat.33418.s7:6:+:82503579:82503669	rab.15102.s11:17:+:51443121:51443211	opo.3264.s10:1:-:207692767:207692857	chi.24532.s14:5:+:33790287:33790377
hum.17745.s25:13:-:101759838:101759960	mac.40140.s14:17:-:81444488:81444610	mou.15404.s26:14:-:123321254:123321376	rat.14795.s28:15:-:113165110:113165232	rab.29771.s27:8:-:102650062:102650184	opo.45382.s25:7:+:96164186:96164308	chi.3738.s26:1:+:142940294:142940416
hum.43680.s17:3:+:38415953:38415993	mac.46544.s40:2:-:98169353:98169393	mou.47733.s17:9:+:119379986:119380026	rat.39183.s55:8:+:127273689:127273729	rab.44787.s37:GL019127:-:37991:38031	opo.43653.s14:6:+:258392103:258392143	chi.11065.s34:2:-:6146013:6146053
hum.43680.s16:3:+:38414146:38414227	mac.46544.s43:2:-:98171037:98171118	mou.47733.s16:9:+:119378244:119378325	rat.39183.s54:8:+:127270971:127271052	rab.44787.s38:GL019127:-:38776:38857	opo.43653.s13:6:+:258379388:258379469	chi.11065.s35:2:-:6147040:6147121
hum.24621.s39:16:+:67912069:67912178	mac.49615.s10:20:+:66211446:66211555	mou.44691.s10:8:+:105886750:105886859	rat.19457.s12:19:+:48725124:48725233	rab.25713.s12:5:+:23441912:23442021	opo.10223.s27:1:+:685764930:685765039	chi.5729.s9:11:+:918091:918200
hum.24679.s4:16:+:28596234:28596309	mac.49068.s30:20:-:28236182:28236257	mou.42183.s4:7:+:126663929:126664004	rat.3449.s4:1:+:205070646:205070721	rab.26393.s15:6:-:18537927:18538002	opo.42328.s55:6:-:158854897:158854972	chi.28574.s72:8:+:28729537:28729612
hum.8388.s27:10:-:96121422:96121629	mac.70402.s7:9:-:93822605:93822812	mou.23614.s28:19:-:38817938:38818145	rat.4623.s23:1:-:264989232:264989439	rab.16145.s21:18:-:42086950:42087157	opo.1288.s4:1:+:76951028:76951235	chi.25908.s3:6:+:19647427:19647630
hum.8423.s75:10:-:99024583:99024663	mac.70467.s12:9:-:96845337:96845417	mou.23675.s21:19:-:41788306:41788386	rat.4650.s12:1:-:268487901:268487981	rab.16236.s12:18:-:45497009:45497089	opo.1234.s5:1:+:74003864:74003944	chi.26020.s4:6:+:21918002:21918082
hum.17706.s5:13:+:99890681:99890808	mac.40105.s4:17:+:79611585:79611712	mou.15387.s2:14:+:121905123:121905250	rat.14777.s2:15:+:111703494:111703621	rab.29731.s2:8:+:100974326:100974453	opo.45400.s11:7:-:98657727:98657854	chi.3756.s11:1:-:143884631:143884758
hum.17706.s10:13:+:99970276:99970323	mac.40105.s11:17:+:79691167:79691214	mou.15387.s6:14:+:121983268:121983315	rat.14777.s6:15:+:111782368:111782415	rab.29731.s6:8:+:101063485:101063532	opo.45400.s6:7:-:98530755:98530802	chi.3756.s6:1:-:143825306:143825353
hum.17706.s13:13:+:99992574:99992819	mac.40105.s14:17:+:79713692:79713937	mou.15387.s7:14:+:121994225:121994470	rat.14777.s7:15:+:111791519:111791764	rab.29731.s7:8:+:101093000:101093245	opo.45400.s5:7:-:98427248:98427493	chi.3756.s5:1:-:143815651:143815896
hum.17706.s7:13:+:99896769:99896878	mac.40105.s7:17:+:79616349:79616458	mou.15387.s4:14:+:121908211:121908320	rat.14777.s4:15:+:111706179:111706288	rab.29731.s4:8:+:100981302:100981411	opo.45400.s8:7:-:98640869:98640975	chi.3756.s9:1:-:143881290:143881396
hum.17706.s8:13:+:99966351:99966474	mac.40105.s9:17:+:79687327:79687450	mou.15387.s5:14:+:121973609:121973732	rat.14777.s5:15:+:111771879:111772002	rab.29731.s5:8:+:101058366:101058489	opo.45400.s7:7:-:98537684:98537807	chi.3756.s7:1:-:143827197:143827320
hum.56101.s37:6:-:86267694:86267778	mac.55787.s37:4:-:81594421:81594505	mou.46993.s26:9:-:88410558:88410642	rat.38603.s30:8:-:95553814:95553898	rab.5736.s26:12:-:72621357:72621441	opo.17979.s26:2:-:341979362:341979446	chi.19952.s11:3:+:76339948:76340032
hum.56101.s38:6:-:86275050:86275137	mac.55787.s38:4:-:81601880:81601967	mou.46993.s27:9:-:88413481:88413568	rat.38603.s31:8:-:95560384:95560471	rab.5736.s29:12:-:72624379:72624466	opo.17979.s27:2:-:341982831:341982918	chi.19952.s10:3:+:76338573:76338660
hum.56101.s39:6:-:86277252:86277295	mac.55787.s39:4:-:81604833:81604876	mou.46993.s28:9:-:88415672:88415715	rat.38603.s32:8:-:95563595:95563638	rab.5736.s32:12:-:72626635:72626678	opo.17979.s28:2:-:341990077:341990120	chi.19952.s9:3:+:76334155:76334198
hum.19166.s5:14:-:60616783:60616905	mac.65214.s3:7:-:123167526:123167648	mou.9957.s3:12:-:72653101:72653223	rat.33668.s4:6:-:104962987:104963109	rab.20749.s3:20:-:7752583:7752705	opo.3899.s5:1:-:261570810:261570932	chi.25136.s24:5:+:54491219:54491341
hum.56101.s40:6:-:86281855:86281933	mac.55787.s41:4:-:81609417:81609495	mou.46993.s30:9:-:88420251:88420329	rat.38603.s34:8:-:95566669:95566747	rab.5736.s33:12:-:72633791:72633869	opo.17979.s29:2:-:341991720:341991798	chi.19952.s8:3:+:76328165:76328243
hum.2010.s95:1:-:32157199:32157243	mac.1328.s70:1:-:34448659:34448703	mou.32441.s21:4:+:130059310:130059354	rat.31757.s21:5:+:151987767:151987811	rab.33896.s71:GL018704:+:6448992:6449036	opo.35399.s28:4:-:424973589:424973633	chi.15920.s72:23:-:4932605:4932649
hum.2010.s94:1:-:32157018:32157113	mac.1328.s69:1:-:34448478:34448573	mou.32441.s22:4:+:130059442:130059537	rat.31757.s22:5:+:151987899:151987994	rab.33896.s72:GL018704:+:6449119:6449214	opo.35399.s27:4:-:424973306:424973401	chi.15920.s71:23:-:4932438:4932533
hum.43835.s109:22:-:50754799:50754904	mac.8528.s42:10:-:94322492:94322597	mou.17015.s27:15:-:89188774:89188879	rat.36763.s21:7:-:129854732:129854837	rab.42100.s23:GL018905:-:243235:243340	opo.48092.s45:8:-:15106233:15106337	chi.48.s29:1:-:445584:445689
hum.43835.s103:22:-:50754143:50754198	mac.8528.s36:10:-:94321842:94321897	mou.17015.s23:15:-:89188153:89188208	rat.36763.s18:7:-:129854111:129854166	rab.42100.s20:GL018905:-:242655:242710	opo.48092.s37:8:-:15103671:15103726	chi.48.s24:1:-:443770:443825
hum.43835.s101:22:-:50753034:50753129	mac.8528.s33:10:-:94320802:94320897	mou.17015.s21:15:-:89187148:89187243	rat.36763.s16:7:-:129853261:129853356	rab.42100.s18:GL018905:-:241985:242080	opo.48092.s28:8:-:15097252:15097347	chi.48.s21:1:-:442657:442752
hum.43835.s107:22:-:50754603:50754682	mac.8528.s40:10:-:94322296:94322375	mou.17015.s26:15:-:89188611:89188690	rat.36763.s20:7:-:129854569:129854648	rab.42100.s22:GL018905:-:243064:243143	opo.48092.s42:8:-:15105690:15105769	chi.48.s28:1:-:444941:445020
hum.43835.s105:22:-:50754454:50754516	mac.8528.s38:10:-:94322147:94322209	mou.17015.s24:15:-:89188459:89188521	rat.36763.s19:7:-:129854412:129854474	rab.42100.s21:GL018905:-:242923:242982	opo.48092.s38:8:-:15104146:15104208	chi.48.s26:1:-:444630:444692
hum.61046.s6:7:-:150913053:150913115	mac.53680.s4:3:-:188164150:188164212	mou.33735.s7:5:-:24567501:24567563	rat.27633.s20:4:+:7145816:7145878	rab.6960.s4:13:-:12625182:12625244	opo.51013.s5:8:-:215840600:215840662	chi.10848.s11:2:+:134084:134146
hum.64790.s43:9:+:35398551:35398639	mac.34845.s14:15:-:42170191:42170279	mou.30897.s51:4:+:43257847:43257935	rat.30484.s45:5:+:63235135:63235223	rab.380.s15:1:-:18509919:18510007	opo.41552.s10:6:-:123244364:123244452	chi.39017.s40:Z:+:8688179:8688267
hum.35935.s12:2:+:113081729:113082240	mac.30139.s14:13:+:111737117:111737628	mou.26405.s13:2:+:129014336:129014838	rat.26325.s11:3:-:128467200:128467702	rab.19480.s9:2:+:97233948:97234402	opo.9170.s16:1:+:594321061:594321572	chi.17965.s12:3:+:3189806:3190320
hum.48567.s28:4:-:83776056:83776182	mac.57763.s27:5:+:46720398:46720524	mou.35011.s22:5:-:100383797:100383923	rat.12064.s22:14:+:10834162:10834288	rab.12232.s24:15:+:67503931:67504057	opo.36406.s23:5:-:35222939:35223065	chi.22302.s26:4:+:45759797:45759923
hum.45730.s4:3:+:139065723:139065886	mac.47356.s11:2:-:148480943:148481106	mou.47168.s8:9:-:98598135:98598298	rat.38678.s9:8:-:106057570:106057733	rab.9985.s5:14:+:32999827:32999990	opo.30031.s3:4:+:101889925:101890088	chi.28835.s4:9:+:5360005:5360159
hum.45647.s7:3:-:134346598:134346660	mac.47456.s6:2:+:153126608:153126670	mou.47231.s5:9:+:102523318:102523380	rat.38739.s6:8:+:110399003:110399065	rab.9912.s7:14:-:28514421:28514483	opo.29971.s14:4:-:95492790:95492852	chi.28629.s11:9:-:3199854:3199916
hum.20438.s20:14:-:104208991:104209160	mac.66202.s10:7:-:167100536:167100705	mou.10880.s8:12:-:111835613:111835776	rat.34425.s9:6:-:145413431:145413597	rab.37186.s25:GL018751:+:236662:236831	opo.4736.s16:1:+:311960410:311960579	chi.24992.s12:5:-:50403954:50404123
hum.24964.s22:16:+:76555936:76556154	mac.49906.s19:20:+:74605052:74605270	mou.44860.s17:8:+:112842518:112842736	rat.19608.s5:19:+:55908138:55908356	rab.25925.s20:5:+:31149120:31149338	opo.40106.s8:6:-:22902655:22902873	chi.39781.s8:Z:-:42717542:42717760
hum.15454.s3:12:-:112844098:112844146	mac.25556.s3:11:-:113334834:113334882	mou.35685.s8:5:+:121207147:121207195	rat.9996.s6:12:-:42746379:42746427	rab.21346.s5:21:-:8326400:8326448	opo.27633.s7:3:+:496986178:496986226	chi.8814.s3:15:-:6378206:6378254
hum.5007.s6:1:-:201120889:201120980	mac.4534.s11:1:+:169339905:169339996	mou.2051.s8:1:+:136019658:136019749	rat.10836.s14:13:+:57911729:57911820	rab.13944.s4:16:+:70293887:70293979	opo.13401.s11:2:-:104632601:104632692	chi.16672.s4:26:+:893919:894010
hum.57032.s21:6:-:139242174:139242261	mac.56351.s22:4:+:124915950:124916037	mou.3377.s19:10:+:18114399:18114486	rat.180.s16:1:+:14976049:14976136	rab.6394.s14:12:-:129367538:129367625	opo.18704.s13:2:-:414945782:414945869	chi.19399.s13:3:+:53440979:53441066
hum.47504.s15:4:-:15985886:15985978	mac.57303.s10:5:-:10799311:10799403	mou.34249.s7:5:-:44004886:44004978	rat.12717.s29:14:+:71658506:71658598	rab.18375.s6:2:-:6582258:6582350	opo.38082.s34:5:+:213502511:213502603	chi.22989.s38:4:+:76137883:76137975
hum.47504.s14:4:-:15982045:15982160	mac.57303.s9:5:-:10795808:10795923	mou.34249.s6:5:-:44001786:44001901	rat.12717.s31:14:+:71660083:71660198	rab.18375.s5:2:-:6581074:6581192	opo.38082.s35:5:+:213505948:213506063	chi.22989.s39:4:+:76139196:76139311
hum.47504.s16:4:-:15987383:15987451	mac.57303.s11:5:-:10800827:10800895	mou.34249.s8:5:-:44006165:44006233	rat.12717.s28:14:+:71657258:71657326	rab.18375.s8:2:-:6583294:6583362	opo.38082.s33:5:+:213499870:213499938	chi.22989.s37:4:+:76137281:76137349
hum.47504.s18:4:-:15989286:15989339	mac.57303.s13:5:-:10802710:10802763	mou.34249.s11:5:-:44011195:44011248	rat.12717.s26:14:+:71653941:71653994	rab.18375.s10:2:-:6584326:6584379	opo.38082.s31:5:+:213497970:213498023	chi.22989.s34:4:+:76135536:76135589
hum.20109.s24:14:-:96773051:96773253	mac.65962.s18:7:-:159542933:159543135	mou.10652.s15:12:-:105639202:105639404	rat.34262.s14:6:-:138661102:138661304	rab.38501.s18:GL018779:-:542957:543159	opo.4933.s32:1:+:325545803:325546008	chi.24870.s18:5:-:45687942:45688144
hum.56498.s12:6:-:114279813:114279930	mac.56652.s4:4:+:149962519:149962636	mou.3655.s4:10:+:36986307:36986424	rat.24418.s14:20:-:44826355:44826472	rab.6081.s12:12:-:101912340:101912457	opo.18359.s13:2:-:381289568:381289685	chi.19650.s4:3:+:64247256:64247373
hum.20109.s25:14:-:96775790:96775927	mac.65962.s19:7:-:159545595:159545736	mou.10652.s16:12:-:105641152:105641293	rat.34262.s15:6:-:138663033:138663174	rab.38501.s19:GL018779:-:545704:545845	opo.4933.s31:1:+:325544290:325544431	chi.24870.s19:5:-:45689019:45689160
hum.28196.s12:17:+:74922679:74922812	mac.38517.s11:16:+:72265018:72265151	mou.8711.s13:11:+:116968385:116968518	rat.7644.s11:10:+:105568784:105568917	rab.46824.s6:GL019689:-:8047:8180	opo.16150.s16:2:-:242332500:242332633	chi.9980.s14:18:-:4147720:4147853
hum.37201.s9:2:+:183593590:183593721	mac.26788.s13:12:+:46353505:46353636	mou.25527.s6:2:+:80324995:80325126	rat.25604.s6:3:+:74108436:74108567	rab.27859.s8:7:+:122829735:122829866	opo.30943.s7:4:+:196595626:196595757	chi.26919.s18:7:-:13392741:13392872
hum.37201.s8:2:+:183593303:183593385	mac.26788.s12:12:+:46353219:46353301	mou.25527.s5:2:+:80324660:80324742	rat.25604.s5:3:+:74108104:74108186	rab.27859.s7:7:+:122829407:122829489	opo.30943.s6:4:+:196595274:196595356	chi.26919.s19:7:-:13393071:13393153
hum.66028.s13:9:+:103271287:103271416	mac.34629.s15:15:-:35702871:35703000	mou.31058.s4:4:+:48610413:48610542	rat.30626.s3:5:+:68867307:68867436	rab.195.s11:1:-:12645916:12646045	opo.40252.s8:6:-:33250357:33250486	chi.12988.s7:2:+:88699751:88699880
hum.66028.s12:9:+:103261047:103261156	mac.34629.s16:15:-:35713054:35713163	mou.31058.s3:4:+:48604581:48604690	rat.30626.s2:5:+:68861637:68861746	rab.195.s12:1:-:12657115:12657224	opo.40252.s9:6:-:33274936:33275045	chi.12988.s6:2:+:88695088:88695197
hum.8000.s17:10:-:81923809:81923899	mac.69766.s8:9:+:57236187:57236277	mou.13698.s15:14:+:25876661:25876751	rat.14909.s9:16:-:3842071:3842161	rab.40680.s2:GL018836:+:758583:758673	opo.979.s5:1:+:58007860:58007950	chi.25470.s11:6:-:4649552:4649642
hum.8000.s16:10:-:81923290:81923369	mac.69766.s9:9:+:57236692:57236771	mou.13698.s16:14:+:25877109:25877188	rat.14909.s7:16:-:3841640:3841719	rab.40680.s3:GL018836:+:759002:759081	opo.979.s6:1:+:58008587:58008666	chi.25470.s10:6:-:4649372:4649451
hum.37201.s21:2:+:183616385:183616512	mac.26788.s23:12:+:46372204:46372331	mou.25527.s14:2:+:80340473:80340600	rat.25604.s14:3:+:74125851:74125978	rab.27860.s4:7:+:122852684:122852811	opo.30943.s15:4:+:196604821:196604948	chi.26919.s10:7:-:13385837:13385964
hum.19190.s2:14:-:64165287:64165376	mac.65273.s2:7:-:126708687:126708776	mou.10006.s2:12:-:75722652:75722741	rat.33706.s2:6:-:108101284:108101373	rab.20781.s13:20:-:11422292:11422381	opo.3970.s2:1:-:266153467:266153556	chi.25043.s2:5:+:53168781:53168870
hum.37201.s16:2:+:183605970:183606083	mac.26788.s19:12:+:46365798:46365911	mou.25527.s12:2:+:80333726:80333839	rat.25604.s12:3:+:74119278:74119391	rab.27860.s2:7:+:122846151:122846261	opo.30943.s13:4:+:196601890:196602003	chi.26919.s12:7:-:13387932:13388045
hum.66028.s15:9:+:103278957:103279053	mac.34629.s13:15:-:35695572:35695668	mou.31058.s7:4:+:48617235:48617331	rat.30626.s5:5:+:68873431:68873527	rab.195.s9:1:-:12628092:12628188	opo.40252.s6:6:-:33222693:33222789	chi.12988.s9:2:+:88720714:88720810
hum.66028.s14:9:+:103275589:103275615	mac.34629.s14:15:-:35698946:35698972	mou.31058.s5:4:+:48614957:48614983	rat.30626.s4:5:+:68871168:68871194	rab.195.s10:1:-:12630438:12630464	opo.40252.s7:6:-:33241301:33241327	chi.12988.s8:2:+:88707549:88707575
hum.37201.s11:2:+:183595757:183595834	mac.26788.s15:12:+:46355977:46356054	mou.25527.s8:2:+:80326658:80326735	rat.25604.s8:3:+:74110066:74110143	rab.27859.s10:7:+:122832687:122832761	opo.30943.s9:4:+:196597692:196597769	chi.26919.s16:7:-:13391381:13391458
hum.24136.s32:16:+:53515583:53515747	mac.49411.s25:20:+:51727185:51727349	mou.44323.s24:8:+:91115662:91115826	rat.19100.s2:19:-:28370188:28370352	rab.25422.s25:5:+:9835913:9836077	opo.6733.s28:1:+:443417508:443417672	chi.5946.s3:11:-:4474968:4475132
hum.36553.s10:2:+:149799187:149799274	mac.26220.s5:12:+:12606506:12606593	mou.25040.s7:2:+:49694768:49694855	rat.25174.s9:3:+:40302032:40302119	rab.27449.s8:7:+:87573917:87574004	opo.30456.s13:4:+:150641850:150641937	chi.27387.s9:7:+:34302590:34302677
hum.29196.s15:18:-:25582961:25583133	mac.40919.s14:18:-:21007881:21008053	mou.21425.s11:18:-:16640422:16640594	rat.17771.s12:18:-:8048270:8048442	rab.31081.s10:9:-:69352269:69352441	opo.23835.s8:3:+:255128608:255128780	chi.13377.s13:2:-:104480377:104480549
hum.29196.s14:18:-:25573464:25573601	mac.40919.s13:18:-:20998825:20998962	mou.21425.s10:18:-:16633008:16633145	rat.17771.s11:18:-:8041128:8041265	rab.31081.s9:9:-:69342190:69342327	opo.23835.s9:3:+:255133991:255134128	chi.13377.s12:2:-:104475659:104475796
hum.29196.s19:18:-:25593647:25593873	mac.40919.s18:18:-:21018643:21018869	mou.21425.s15:18:-:16650272:16650498	rat.17771.s16:18:-:8057744:8057970	rab.31081.s14:9:-:69363185:69363411	opo.23835.s4:3:+:255120067:255120293	chi.13377.s17:2:-:104486210:104486436
hum.29196.s18:18:-:25591810:25591956	mac.40919.s17:18:-:21016799:21016945	mou.21425.s14:18:-:16648487:16648633	rat.17771.s15:18:-:8055936:8056082	rab.31081.s13:9:-:69360927:69361073	opo.23835.s5:3:+:255121930:255122076	chi.13377.s16:2:-:104484229:104484375
hum.29196.s17:18:-:25589681:25589836	mac.40919.s16:18:-:21014631:21014786	mou.21425.s13:18:-:16646472:16646627	rat.17771.s14:18:-:8053951:8054106	rab.31081.s12:9:-:69358070:69358225	opo.23835.s6:3:+:255124310:255124465	chi.13377.s15:2:-:104483462:104483617
hum.63321.s5:8:-:102212218:102212325	mac.68019.s5:8:-:103718562:103718669	mou.15861.s2:15:-:37001839:37001946	rat.35885.s2:7:-:75946319:75946426	rab.23147.s2:3:-:116744303:116744410	opo.24994.s6:3:-:366735187:366735294	chi.13968.s3:2:-:128506129:128506236
hum.29196.s24:18:-:25727637:25727748	mac.40919.s20:18:-:21152523:21152634	mou.21425.s17:18:-:16774508:16774619	rat.17771.s18:18:-:8179251:8179362	rab.31081.s15:9:-:69515307:69515418	opo.23835.s3:3:+:254957690:254957801	chi.13377.s18:2:-:104551755:104551866
hum.36290.s9:2:+:128335708:128335861	mac.30438.s9:13:+:134029382:134029535	mou.21607.s39:18:-:32003491:32003644	rat.17920.s39:18:-:24508354:24508507	rab.27212.s9:7:+:59330557:59330710	opo.30151.s25:4:-:110455613:110455766	chi.28567.s9:9:+:841732:841885
hum.30506.s18:19:-:5932463:5932555	mac.42186.s13:19:-:5835311:5835403	mou.20535.s17:17:+:56701449:56701541	rat.39503.s21:9:-:9351805:9351897	rab.46477.s27:GL019536:+:31770:31862	opo.26192.s23:3:-:443607962:443608054	chi.17472.s14:28:+:766408:766500
hum.37911.s10:2:+:220045392:220045476	mac.27553.s9:12:+:83037925:83038009	mou.1081.s10:1:+:75144622:75144706	rat.40525.s10:9:+:82117567:82117651	rab.28347.s9:7:+:160433819:160433903	opo.46132.s5:7:-:173454613:173454697	chi.27106.s7:7:-:21743559:21743643
hum.30506.s12:19:-:5925645:5925748	mac.42186.s9:19:-:5828459:5828562	mou.20535.s21:17:+:56706862:56706965	rat.39503.s14:9:-:9346004:9346107	rab.46477.s32:GL019536:+:36373:36476	opo.26192.s16:3:-:443598653:443598752	chi.17472.s17:28:+:770391:770494
hum.30506.s10:19:-:5924838:5924916	mac.42186.s8:19:-:5827663:5827741	mou.20535.s24:17:+:56707168:56707238	rat.39503.s12:9:-:9345723:9345798	rab.46477.s33:GL019536:+:36933:37011	opo.26192.s15:3:-:443591279:443591357	chi.17472.s18:28:+:772276:772354
hum.46254.s17:3:-:167747011:167747090	mac.16656.s8:1099214739783:-:51064:51143	mou.28740.s6:3:-:75891889:75891971	rat.22024.s12:2:-:193672601:193672683	rab.10372.s17:14:-:62774337:62774416	opo.46935.s14:7:+:234645732:234645814	chi.29229.s18:9:+:19994947:19995026
hum.30506.s14:19:-:5927979:5928098	mac.42186.s10:19:-:5830756:5830875	mou.20535.s20:17:+:56705457:56705570	rat.39503.s15:9:-:9347324:9347434	rab.46477.s31:GL019536:+:36171:36290	opo.26192.s20:3:-:443600445:443600564	chi.17472.s16:28:+:769698:769817
hum.41232.s17:21:+:45496433:45496509	mac.50507.s20:3:-:2641875:2641951	mou.4415.s48:10:-:78210378:78210454	rat.23867.s10:20:+:13375093:13375169	rab.47253.s5:GL019925:+:12748:12824	opo.28796.s11:4:+:10516222:10516298	chi.2989.s10:1:+:109622876:109622952
hum.55802.s10:6:+:64394030:64395812	mac.55494.s7:4:+:60110738:60112520	mou.345.s18:1:-:30829843:30831559	rat.39918.s13:9:-:35915446:35917165	rab.5517.s5:12:+:50441819:50443595	opo.17732.s6:2:+:312468098:312469868	chi.20143.s17:3:-:85024508:85026293
hum.41232.s25:21:+:45504003:45504144	mac.50507.s13:3:-:2631967:2632108	mou.4415.s41:10:-:78202880:78203021	rat.23867.s17:20:+:13382707:13382848	rab.47171.s3:GL019871:+:2905:3046	opo.28796.s16:4:+:10527031:10527172	chi.2989.s15:1:+:109631559:109631700
hum.41232.s26:21:+:45506683:45506841	mac.50507.s12:3:-:2629279:2629437	mou.4415.s39:10:-:78201432:78201586	rat.23867.s18:20:+:13384100:13384258	rab.47171.s4:GL019871:+:3933:4091	opo.28796.s17:4:+:10530927:10531085	chi.2989.s16:1:+:109632853:109633011
hum.41232.s32:21:+:45509714:45509814	mac.50507.s9:3:-:2626702:2626802	mou.4415.s36:10:-:78199044:78199144	rat.23867.s21:20:+:13386432:13386532	rab.47171.s6:GL019871:+:5989:6089	opo.28796.s19:4:+:10533844:10533944	chi.2989.s18:1:+:109635357:109635457
hum.62062.s11:8:-:28966951:28967028	mac.66935.s15:8:-:29269946:29270023	mou.14671.s42:14:+:64779691:64779768	rat.14204.s35:15:+:51910039:51910116	rab.18719.s34:2:+:40381165:40381242	opo.9051.s34:1:+:588234456:588234533	chi.20662.s17:3:-:105880589:105880666
hum.16132.s19:12:+:132249001:132249231	mac.26086.s17:11:+:133060150:133060380	mou.35965.s23:5:+:129549454:129549684	rat.9770.s13:12:-:32696444:32696674	rab.40058.s9:GL018821:-:289328:289558	opo.26936.s14:3:-:467070168:467070401	chi.8665.s18:15:-:2800238:2800471
hum.64211.s36:9:+:406930:407069	mac.35310.s25:15:-:76799260:76799399	mou.23421.s33:19:+:25155884:25156023	rat.4437.s47:1:+:250371774:250371913	rab.714.s29:1:-:54225990:54226129	opo.41217.s16:6:+:99133411:99133550	chi.39439.s28:Z:+:25639304:25639443
hum.36290.s8:2:+:128334170:128334283	mac.30438.s8:13:+:134027844:134027957	mou.21607.s40:18:-:32005431:32005544	rat.17920.s40:18:-:24510221:24510334	rab.27212.s8:7:+:59329367:59329480	opo.30151.s26:4:-:110458417:110458530	chi.28567.s8:9:+:841151:841264
hum.62062.s12:8:-:28967435:28967587	mac.66935.s16:8:-:29270430:29270582	mou.14671.s41:14:+:64779314:64779466	rat.14204.s34:15:+:51909657:51909809	rab.18719.s33:2:+:40380565:40380717	opo.9051.s33:1:+:588233554:588233706	chi.20662.s18:3:-:105881722:105881874
hum.64211.s37:9:+:414782:414951	mac.35310.s24:15:-:76792106:76792275	mou.23421.s34:19:+:25158353:25158522	rat.4437.s48:1:+:250375679:250375848	rab.714.s28:1:-:54218676:54218845	opo.41217.s17:6:+:99138388:99138557	chi.39439.s29:Z:+:25640281:25640450
hum.12171.s8:11:-:116654246:116654335	mac.33162.s11:14:-:115180899:115180988	mou.46066.s26:9:+:46277646:46277735	rat.37790.s26:8:+:49193795:49193884	rab.1312.s18:1:+:99638201:99638290	opo.31406.s13:4:+:233929124:233929213	chi.16222.s55:24:-:5096617:5096706
hum.12171.s7:11:-:116653635:116653745	mac.33162.s10:14:-:115180292:115180402	mou.46066.s28:9:+:46278304:46278414	rat.37790.s28:8:+:49194399:49194509	rab.1312.s19:1:+:99638761:99638871	opo.31406.s14:4:+:233929682:233929792	chi.16222.s54:24:-:5096386:5096496
hum.2885.s136:1:-:19525293:19525422	mac.973.s113:1:-:21855824:21855953	mou.32848.s4:4:+:139391785:139391914	rat.32091.s4:5:+:161598688:161598817	rab.9331.s4:13:+:133694661:133694790	opo.33389.s5:4:+:359542255:359542384	chi.15272.s112:21:-:4652026:4652155
hum.36958.s11:2:-:166626696:166627318	mac.26526.s10:12:-:29412758:29413378	mou.25252.s10:2:-:66106850:66107472	rat.25360.s10:3:-:58829807:58830430	rab.27615.s13:7:-:105182231:105182854	opo.30659.s12:4:-:174205033:174205650	chi.27113.s53:7:+:19198544:19199144
hum.35652.s19:2:+:102785058:102785123	mac.29913.s19:13:+:102102497:102102562	mou.527.s18:1:+:40297909:40297974	rat.40078.s15:9:+:46711640:46711705	rab.19319.s6:2:-:90266459:90266524	opo.45017.s7:7:+:65813222:65813287	chi.3521.s14:1:+:133175082:133175147
hum.34153.s19:2:+:29366575:29366811	mac.28649.s10:13:+:29139231:29139467	mou.20798.s13:17:+:71806505:71806741	rat.32829.s15:6:-:33145148:33145384	rab.20329.s17:2:-:156981748:156981984	opo.8163.s13:1:+:511146180:511146416	chi.18128.s13:3:-:8400557:8400793
hum.41647.s11:21:+:47952040:47952150	mac.50376.s9:3:-:253146:253256	mou.4367.s51:10:-:76299903:76300013	rat.23965.s8:20:+:15247501:15247611	rab.11460.s84:14:-:163434298:163434408	opo.20658.s13:2:-:523820254:523820364	chi.26630.s45:7:-:6969678:6969788
hum.57205.s83:6:+:145156916:145157074	mac.56282.s9:4:-:118818408:118818566	mou.3333.s7:10:-:12406436:12406594	rat.98.s10:1:-:8112982:8113140	rab.6468.s78:12:+:135542390:135542548	opo.18828.s83:2:+:423230619:423230777	chi.19231.s79:3:+:45548575:45548733
hum.57205.s84:6:+:145157437:145157677	mac.56282.s8:4:-:118817488:118817728	mou.3333.s6:10:-:12405854:12406094	rat.98.s9:1:-:8112395:8112635	rab.6468.s79:12:+:135542896:135543136	opo.18828.s84:2:+:423231203:423231446	chi.19231.s80:3:+:45549115:45549358
hum.57205.s87:6:+:145161876:145161968	mac.56282.s6:4:-:118813205:118813297	mou.3333.s3:10:-:12401311:12401403	rat.98.s7:1:-:8108031:8108123	rab.6468.s82:12:+:135547364:135547453	opo.18828.s87:2:+:423236116:423236202	chi.19231.s82:3:+:45557321:45557407
hum.41647.s7:21:+:47924274:47924402	mac.50376.s13:3:-:274674:274802	mou.4367.s55:10:-:76313176:76313304	rat.23965.s3:20:+:15236208:15236336	rab.11460.s88:14:-:163450981:163451109	opo.20658.s18:2:-:523823351:523823479	chi.26630.s51:7:-:6973938:6974066
hum.41647.s6:21:+:47918495:47918746	mac.50376.s14:3:-:280184:280435	mou.4367.s56:10:-:76317867:76318094	rat.23965.s2:20:+:15231843:15232049	rab.11460.s89:14:-:163456759:163457010	opo.20658.s19:2:-:523826973:523827221	chi.26630.s54:7:-:6982285:6982530
hum.41647.s9:21:+:47931330:47931527	mac.50376.s11:3:-:267150:267347	mou.4367.s53:10:-:76305016:76305213	rat.23965.s5:20:+:15242418:15242615	rab.11460.s86:14:-:163442595:163442792	opo.20658.s16:2:-:523822689:523822886	chi.26630.s48:7:-:6971131:6971328
hum.41647.s8:21:+:47929170:47929289	mac.50376.s12:3:-:269391:269510	mou.4367.s54:10:-:76307073:76307192	rat.23965.s4:20:+:15240075:15240194	rab.11460.s87:14:-:163444311:163444430	opo.20658.s17:2:-:523823046:523823165	chi.26630.s50:7:-:6972663:6972782
hum.41647.s10:21:+:47949005:47949096	mac.50376.s10:3:-:256518:256609	mou.4367.s52:10:-:76302204:76302295	rat.23965.s6:20:+:15244703:15244794	rab.11460.s85:14:-:163437915:163438006	opo.20658.s15:2:-:523820592:523820683	chi.26630.s47:7:-:6970018:6970109
hum.28725.s57:18:+:2796405:2796519	mac.40744.s3:18:-:11353030:11353144	mou.20835.s2:17:-:71348886:71349000	rat.41076.s2:9:-:119133206:119133320	rab.30971.s6:9:-:59229192:59229306	opo.23982.s51:3:+:268155423:268155537	chi.13250.s3:2:-:100753132:100753249
hum.38756.s2:20:+:3193815:3193872	mac.6755.s5:10:+:36521727:36521784	mou.26449.s9:2:+:130671401:130671458	rat.26356.s6:3:+:129710543:129710600	rab.23858.s2:4:+:10151594:10151651	opo.38389.s2:5:+:238669880:238669937	chi.27652.s21:8:-:4691534:4691591
hum.28725.s51:18:+:2777804:2777913	mac.40744.s7:18:-:11371452:11371561	mou.20835.s6:17:-:71358348:71358457	rat.41076.s7:9:-:119147744:119147853	rab.30971.s11:9:-:59254288:59254397	opo.23982.s47:3:+:268147538:268147647	chi.13250.s7:2:-:100758531:100758640
hum.28725.s53:18:+:2784448:2784619	mac.40744.s5:18:-:11364770:11364941	mou.20835.s4:17:-:71353386:71353557	rat.41076.s5:9:-:119138081:119138252	rab.30971.s9:9:-:59247235:59247406	opo.23982.s49:3:+:268151415:268151586	chi.13250.s5:2:-:100755910:100756081
hum.28725.s56:18:+:2795947:2796105	mac.40744.s4:18:-:11353451:11353609	mou.20835.s3:17:-:71349590:71349748	rat.41076.s3:9:-:119133931:119134089	rab.30971.s7:9:-:59229856:59230014	opo.23982.s50:3:+:268154945:268155103	chi.13250.s4:2:-:100753852:100754010
hum.42354.s39:22:+:38161677:38161824	mac.7976.s18:10:+:81683844:81683991	mou.16581.s29:15:+:78999797:78999944	rat.36484.s30:7:+:120216075:120216222	rab.43152.s30:GL018972:+:75607:75754	opo.49309.s24:8:+:92935893:92936040	chi.33143.s8:AADN03018723.1:+:4216:4363
hum.28725.s50:18:+:2775732:2775922	mac.40744.s8:18:-:11373751:11373941	mou.20835.s7:17:-:71360027:71360217	rat.41076.s8:9:-:119149500:119149690	rab.30971.s12:9:-:59256838:59257028	opo.23982.s46:3:+:268143601:268143791	chi.13250.s8:2:-:100759096:100759286
hum.43990.s35:3:-:49141296:49141405	mac.46270.s55:2:+:87347965:87348074	mou.47488.s111:9:+:108508877:108508986	rat.38933.s5:8:+:116643524:116643633	rab.30373.s26:9:-:16720858:16720967	opo.42866.s35:6:-:202099852:202099961	chi.6888.s2:12:+:11582202:11582311
hum.1478.s4:1:+:45242347:45242446	mac.1810.s5:1:+:47707908:47708007	mou.31967.s7:4:-:117155008:117155107	rat.31418.s5:5:-:139815484:139815583	rab.8958.s4:13:-:121846724:121846823	opo.11952.s4:2:-:9661859:9661958	chi.28186.s5:8:+:19667548:19667647
hum.62789.s2:8:+:73479877:73480548	mac.67561.s2:8:+:75046797:75047468	mou.154.s4:1:+:15312363:15313030	rat.29951.s2:5:-:3386869:3387536	rab.22832.s3:3:+:88286570:88287232	opo.22840.s3:3:-:164248336:164249009	chi.13678.s2:2:+:117141069:117141753
hum.1478.s5:1:+:45243286:45243461	mac.1810.s6:1:+:47708808:47708983	mou.31967.s6:4:-:117154638:117154813	rat.31418.s3:5:-:139814710:139814885	rab.8958.s3:13:-:121846221:121846396	opo.11952.s3:2:-:9661438:9661613	chi.28186.s6:8:+:19668666:19668841
hum.1478.s6:1:+:45243672:45243801	mac.1810.s7:1:+:47709193:47709322	mou.31967.s5:4:-:117154299:117154428	rat.31418.s2:5:-:139814394:139814523	rab.8958.s2:13:-:121845899:121846028	opo.11952.s2:2:-:9660910:9661039	chi.28186.s7:8:+:19669785:19669914
hum.16851.s11:13:-:43528084:43528157	mac.39477.s10:17:-:21869458:21869531	mou.14980.s6:14:+:77939862:77939935	rat.14455.s6:15:+:63804694:63804767	rab.29427.s7:8:+:52117299:52117372	opo.45880.s8:7:-:166863005:166863078	chi.4116.s7:1:-:165997409:165997482
hum.60857.s13:7:-:143091901:143092107	mac.53542.s9:3:-:180945652:180945858	mou.37249.s6:6:-:42361286:42361492	rat.28362.s6:4:-:136556408:136556614	rab.26627.s16:7:+:8707879:8708085	opo.50868.s6:8:-:206477895:206478104	chi.2095.s15:1:+:77005646:77005855
hum.60857.s12:7:-:143091287:143091436	mac.53542.s8:3:-:180945049:180945198	mou.37249.s5:6:-:42361005:42361154	rat.28362.s5:4:-:136556132:136556281	rab.26627.s17:7:+:8708236:8708385	opo.50868.s5:8:-:206477211:206477360	chi.2095.s16:1:+:77006539:77006688
hum.51679.s5:5:+:70895486:70895587	mac.60523.s4:6:+:67758905:67759006	mou.12964.s15:13:-:99991212:99991313	rat.20630.s18:2:-:49377991:49378092	rab.35146.s4:GL018720:+:198134:198235	opo.21783.s5:3:+:45227951:45228052	chi.40416.s7:Z:+:72932619:72932720
hum.47892.s40:4:+:41691544:41691652	mac.15823.s2:1099214734127:-:4946:5054	mou.34498.s37:5:+:67044346:67044454	rat.12493.s3:14:-:42570534:42570642	rab.18580.s39:2:+:30805795:30805903	opo.37759.s4:5:-:182486269:182486377	chi.22749.s3:4:-:68070052:68070160
hum.60857.s11:7:-:143090764:143090957	mac.53542.s6:3:-:180944415:180944608	mou.37249.s4:6:-:42360545:42360738	rat.28362.s3:4:-:136555678:136555871	rab.26627.s18:7:+:8708669:8708862	opo.50868.s3:8:-:206476709:206476902	chi.2095.s17:1:+:77007165:77007358
hum.60857.s9:7:-:143088713:143088868	mac.53542.s5:3:-:180942370:180942525	mou.37249.s2:6:-:42358936:42359091	rat.28362.s2:4:-:136554068:136554223	rab.26627.s19:7:+:8710790:8710945	opo.50868.s2:8:-:206474831:206474986	chi.2095.s18:1:+:77007671:77007826
hum.61224.s39:7:-:157873990:157874069	mac.53861.s19:3:-:195176253:195176332	mou.10990.s13:12:+:116900968:116901047	rat.34500.s13:6:+:153667287:153667366	rab.6891.s3:13:+:9236865:9236944	opo.51126.s21:8:-:225217923:225218002	chi.11132.s17:2:-:9127680:9127759
hum.61224.s40:7:-:157903521:157903607	mac.53861.s20:3:-:195206853:195206939	mou.10990.s12:12:+:116888839:116888925	rat.34500.s12:6:+:153655414:153655500	rab.6891.s2:13:+:9215053:9215139	opo.51126.s22:8:-:225271131:225271217	chi.11132.s18:2:-:9144668:9144754
hum.61224.s42:7:-:157929347:157929387	mac.53861.s22:3:-:195230329:195230369	mou.10990.s10:12:+:116873651:116873691	rat.34500.s10:6:+:153638121:153638164	rab.6884.s12:13:+:9182448:9182500	opo.51126.s24:8:-:225321828:225321868	chi.11132.s20:2:-:9166443:9166483
hum.43284.s11:3:-:18457499:18457625	mac.47604.s14:2:-:160700966:160701092	mou.20451.s11:17:-:51804314:51804440	rat.39346.s10:9:+:2158241:2158367	rab.9678.s12:14:-:4435125:4435251	opo.51829.s10:8:-:278565567:278565693	chi.11818.s9:2:-:35748394:35748520
hum.61224.s32:7:-:157475417:157475629	mac.53861.s13:3:-:194802541:194802753	mou.10990.s16:12:+:117161594:117161806	rat.34500.s17:6:+:153935822:153936034	rab.6891.s7:13:+:9673465:9673677	opo.51126.s15:8:-:224633765:224633977	chi.11132.s13:2:-:8887659:8887871
hum.43284.s14:3:-:18462249:18462483	mac.47604.s16:2:-:160705680:160705914	mou.20451.s13:17:-:51809043:51809287	rat.39346.s8:9:+:2153441:2153685	rab.9678.s14:14:-:4439836:4440070	opo.51829.s12:8:-:278570334:278570569	chi.11818.s12:2:-:35753358:35753593
hum.61224.s38:7:-:157691365:157691429	mac.53861.s16:3:-:195001619:195001683	mou.10990.s14:12:+:117022804:117022868	rat.34500.s14:6:+:153804518:153804582	rab.6891.s4:13:+:9447751:9447815	opo.51126.s20:8:-:224939003:224939067	chi.11132.s16:2:-:9014767:9014831
hum.61224.s25:7:-:157396694:157396767	mac.53861.s6:3:-:194728023:194728096	mou.10990.s19:12:+:117227147:117227220	rat.34500.s20:6:+:154004671:154004744	rab.6891.s10:13:+:9754847:9754920	opo.51126.s11:8:-:224529428:224529501	chi.11132.s10:2:-:8837926:8837999
hum.61224.s30:7:-:157414054:157414201	mac.53861.s11:3:-:194745181:194745328	mou.10990.s18:12:+:117211856:117212003	rat.34500.s19:6:+:153989489:153989636	rab.6891.s9:13:+:9738591:9738738	opo.51126.s13:8:-:224553650:224553797	chi.11132.s11:2:-:8844031:8844178
hum.8610.s3:10:-:103609533:103609649	mac.70597.s2:9:-:101487859:101487975	mou.23815.s2:19:-:45820274:45820390	rat.4794.s2:1:-:273008075:273008191	rab.16359.s2:18:-:49903310:49903426	opo.1700.s32:1:+:110321158:110321274	chi.26030.s65:6:+:22187047:22187163
hum.8254.s31:10:-:75331179:75331271	mac.69942.s12:9:+:63368070:63368162	mou.13733.s75:14:-:20604052:20604144	rat.13499.s39:15:+:8230569:8230661	rab.15817.s10:18:+:13853695:13853787	opo.871.s30:1:-:50337173:50337265	chi.25789.s9:6:+:15648601:15648693
hum.8908.s33:10:-:116232736:116232891	mac.70832.s31:9:-:114124207:114124362	mou.24096.s58:19:-:57068091:57068246	rat.4988.s27:1:-:285267528:285267683	rab.16563.s24:18:-:62044433:62044588	opo.1547.s28:1:+:96190649:96190804	chi.26240.s61:6:-:27387937:27388092
hum.40219.s2:20:-:57571694:57571856	mac.5894.s7:10:+:5530677:5530839	mou.27579.s4:2:-:174428578:174428743	rat.27371.s2:3:-:178575673:178575838	rab.37424.s2:GL018755:-:388956:389118	opo.7610.s7:1:+:483834083:483834248	chi.14881.s6:20:+:11243218:11243380
hum.8908.s31:10:-:116225457:116225586	mac.70832.s26:9:-:114117165:114117294	mou.24096.s56:19:-:57061253:57061382	rat.4988.s23:1:-:285261403:285261532	rab.16563.s22:18:-:62038550:62038679	opo.1547.s30:1:+:96194286:96194415	chi.26240.s57:6:-:27383425:27383554
hum.40219.s5:20:-:57581377:57581540	mac.5894.s2:10:+:5521171:5521334	mou.27579.s8:2:-:174438165:174438328	rat.27371.s5:3:-:178584606:178584769	rab.37424.s5:GL018755:-:395019:395182	opo.7610.s3:1:+:483829981:483830144	chi.14881.s3:20:+:11240684:11240847
hum.8908.s29:10:-:116222804:116222923	mac.70832.s23:9:-:114114446:114114565	mou.24096.s54:19:-:57059085:57059204	rat.4988.s21:1:-:285259189:285259308	rab.16563.s21:18:-:62036398:62036517	opo.1547.s33:1:+:96196713:96196832	chi.26240.s54:6:-:27381135:27381254
hum.68386.s11:X:+:71358291:71360621	mac.72121.s7:X:+:71055790:71058120	mou.49215.s10:X:+:102077482:102079797	rat.42029.s8:X:+:72811988:72814318	rab.47896.s11:X:+:50848836:50851154	opo.57566.s3:X:-:72472187:72474484	chi.20895.s5:4:-:1657607:1659718
hum.56718.s27:6:+:126249320:126249393	mac.56527.s2:4:-:138011666:138011739	mou.3599.s6:10:-:30647967:30648040	rat.370.s23:1:+:30825616:30825689	rab.6224.s31:12:+:115401741:115401814	opo.18506.s10:2:+:397713071:397713144	chi.19546.s2:3:-:59225225:59225298
hum.56319.s7:6:-:100988039:100988263	mac.55956.s6:4:-:96470209:96470433	mou.3851.s39:10:+:50823636:50823860	rat.24592.s41:20:+:57119776:57120000	rab.5884.s6:12:-:88327874:88328098	opo.18173.s6:2:-:362647051:362647275	chi.19810.s42:3:+:70326655:70326879
hum.18076.s19:13:+:113487174:113487337	mac.40347.s15:17:+:92960319:92960482	mou.42974.s18:8:+:12832509:12832678	rat.16069.s27:16:-:81510441:81510610	rab.46432.s13:GL019519:+:21898:22061	opo.45223.s32:7:-:78443182:78443345	chi.3617.s27:1:-:137137742:137137854
hum.8908.s34:10:-:116233638:116233715	mac.70832.s32:9:-:114125132:114125209	mou.24096.s59:19:-:57068860:57068937	rat.4988.s28:1:-:285268326:285268403	rab.16563.s25:18:-:62045262:62045339	opo.1547.s27:1:+:96189573:96189650	chi.26240.s62:6:-:27390878:27390955
hum.4523.s6:1:+:179057046:179057224	mac.4866.s8:1:-:191651115:191651293	mou.2375.s4:1:-:156666599:156666777	rat.11118.s7:13:-:79190131:79190309	rab.6819.s3:13:+:6169069:6169247	opo.12993.s6:2:+:72957530:72957702	chi.27764.s5:8:-:6226558:6226730
hum.4523.s7:1:+:179063228:179063352	mac.4866.s7:1:-:191644938:191645062	mou.2375.s2:1:-:156656472:156656596	rat.11118.s6:13:-:79175408:79175532	rab.6819.s4:13:+:6183152:6183276	opo.12993.s7:2:+:72962360:72962484	chi.27764.s4:8:-:6224764:6224888
hum.66497.s9:9:-:127306081:127306136	mac.34230.s6:15:+:11209793:11209848	mou.24996.s11:2:-:38748836:38748891	rat.25100.s8:3:-:28279346:28279401	rab.33097.s7:GL018699:+:2768529:2768584	opo.6406.s4:1:-:419004974:419005029	chi.9709.s16:17:-:9466140:9466195
hum.66497.s10:9:-:127316607:127316837	mac.34230.s5:15:+:11198837:11199079	mou.24996.s12:2:-:38760187:38760417	rat.25100.s9:3:-:28288908:28289150	rab.33097.s6:GL018699:+:2755988:2756218	opo.6406.s5:1:-:419020446:419020688	chi.9709.s17:17:-:9468309:9468539
hum.8531.s22:10:-:101969352:101969546	mac.70561.s43:9:-:99811726:99811920	mou.23758.s31:19:-:44090933:44091127	rat.4748.s20:1:-:271312351:271312545	rab.16298.s21:18:-:48152774:48152968	opo.310.s14:1:+:15567392:15567567	chi.25526.s30:6:+:8836820:8837014
hum.66497.s3:9:-:127287000:127287152	mac.34230.s12:15:+:11229380:11229532	mou.24996.s5:2:-:38729483:38729635	rat.25100.s2:3:-:28260085:28260237	rab.33097.s13:GL018699:+:2787797:2787949	opo.6405.s9:1:-:418970206:418970358	chi.9709.s5:17:-:9455764:9455916
hum.4298.s10:1:+:169351300:169351519	mac.5004.s9:1:+:199088237:199088456	mou.2525.s4:1:-:164295710:164295929	rat.11234.s2:13:-:87479745:87479964	rab.7095.s4:13:-:23606768:23606987	opo.12850.s8:2:+:61587769:61587988	chi.2329.s8:1:-:83083385:83083604
hum.66497.s8:9:-:127302312:127302466	mac.34230.s7:15:+:11213435:11213589	mou.24996.s10:2:-:38742807:38742961	rat.25100.s7:3:-:28274681:28274835	rab.33097.s8:GL018699:+:2775375:2775529	opo.6406.s3:1:-:419002482:419002636	chi.9709.s14:17:-:9464072:9464229
hum.68587.s18:X:-:79947322:79947477	mac.72310.s8:X:-:79423208:79423363	mou.49359.s13:X:-:108759606:108759761	rat.42169.s14:X:-:80014697:80014852	rab.48169.s12:X:-:72416495:72416650	opo.57278.s14:X:-:58374387:58374542	chi.21131.s32:4:+:9432357:9432512
hum.63548.s4:8:+:120233827:120233997	mac.68213.s4:8:+:121734846:121735016	mou.16050.s2:15:+:54588314:54588484	rat.36050.s2:7:+:94786931:94787101	rab.23293.s3:3:+:135119548:135119718	opo.25219.s2:3:+:392439019:392439189	chi.14110.s2:2:+:136006125:136006295
hum.46614.s4:3:+:186334232:186334316	mac.46611.s6:2:-:100020444:100020528	mou.17933.s4:16:+:22894795:22894879	rat.8756.s16:11:-:84802816:84802900	rab.10546.s8:14:-:78960904:78960988	opo.47150.s5:7:-:250638260:250638344	chi.29312.s3:9:+:15611761:15611845
hum.51163.s3:5:-:42806998:42807210	mac.60187.s3:6:-:42717678:42717890	mou.15427.s13:15:+:3275567:3275779	rat.20867.s12:2:+:72142713:72142925	rab.4092.s5:11:-:63622845:63623057	opo.23516.s5:3:+:231622342:231622554	chi.39181.s3:Z:-:13452223:13452435
hum.67834.s3:X:+:38525375:38525563	mac.71603.s2:X:+:36389679:36389867	mou.48187.s3:X:+:10579315:10579503	rat.41421.s7:X:-:14067625:14067813	rab.47537.s2:X:+:24324385:24324573	opo.29108.s12:4:-:26227408:26227596	chi.3059.s7:1:-:112125018:112125206
hum.3613.s18:1:+:151664911:151665060	mac.3469.s5:1:+:130134349:130134498	mou.29151.s8:3:-:94503459:94503608	rat.22371.s9:2:-:215223114:215223263	rab.7641.s6:13:-:40479684:40479833	opo.19882.s12:2:+:496985050:496985199	chi.16571.s15:25:+:2130899:2131048
hum.67834.s5:X:+:38533475:38533570	mac.71603.s4:X:+:36397885:36397980	mou.48187.s5:X:+:10584042:10584137	rat.41421.s5:X:-:14064128:14064223	rab.47537.s4:X:+:24330385:24330480	opo.29108.s9:4:-:26222186:26222281	chi.3059.s5:1:-:112120588:112120683
hum.67834.s4:X:+:38530630:38530704	mac.71603.s3:X:+:36394994:36395068	mou.48187.s4:X:+:10582165:10582239	rat.41421.s6:X:-:14066073:14066147	rab.47537.s3:X:+:24328156:24328230	opo.29108.s11:4:-:26224585:26224659	chi.3059.s6:1:-:112122730:112122804
hum.67834.s7:X:+:38540458:38540541	mac.71603.s6:X:+:36404932:36405015	mou.48187.s7:X:+:10590136:10590219	rat.41421.s3:X:-:14057081:14057164	rab.47537.s6:X:+:24338309:24338392	opo.29108.s7:4:-:26212713:26212796	chi.3059.s3:1:-:112114577:112114660
hum.67834.s6:X:+:38534959:38535114	mac.71603.s5:X:+:36399368:36399523	mou.48187.s6:X:+:10585497:10585652	rat.41421.s4:X:-:14062102:14062257	rab.47537.s5:X:+:24331660:24331815	opo.29108.s8:4:-:26219710:26219865	chi.3059.s4:1:-:112119306:112119461
hum.29463.s17:18:-:43462239:43462396	mac.41152.s16:18:-:38913836:38913993	mou.22560.s33:18:+:78013991:78014204	rat.18681.s33:18:+:74049134:74049347	rab.31222.s24:9:-:87326083:87326240	opo.22022.s16:3:-:63991466:63991623	chi.38925.s32:Z:+:2213367:2213580
hum.37639.s11:2:+:206607927:206608276	mac.27109.s9:12:+:69626070:69626419	mou.848.s14:1:+:62762691:62763040	rat.40340.s10:9:+:69366841:69367190	rab.28145.s9:7:+:146519919:146520268	opo.46308.s17:7:-:189855989:189856338	chi.26814.s15:7:-:12201425:12201774
hum.29463.s14:18:-:43458978:43459179	mac.41152.s13:18:-:38910630:38910831	mou.22560.s35:18:+:78015679:78015880	rat.18681.s35:18:+:74050810:74051011	rab.31222.s21:9:-:87322376:87322577	opo.22022.s14:3:-:63987050:63987251	chi.38925.s34:Z:+:2214311:2214518
hum.29463.s13:18:-:43458341:43458413	mac.41152.s12:18:-:38909984:38910056	mou.22560.s36:18:+:78017652:78017724	rat.18681.s36:18:+:74051535:74051607	rab.31222.s20:9:-:87321776:87321848	opo.22022.s13:3:-:63986430:63986502	chi.38925.s35:Z:+:2215181:2215256
hum.37639.s10:2:+:206605243:206605387	mac.27109.s8:12:+:69623367:69623511	mou.848.s13:1:+:62760775:62760919	rat.40340.s9:9:+:69364941:69365085	rab.28145.s8:7:+:146516775:146516919	opo.46308.s18:7:-:189858369:189858513	chi.26814.s16:7:-:12202048:12202192
hum.29463.s11:18:-:43456201:43456304	mac.41152.s11:18:-:38907822:38907928	mou.22560.s37:18:+:78019215:78019321	rat.18681.s37:18:+:74053077:74053183	rab.31222.s18:9:-:87320194:87320297	opo.22022.s12:3:-:63982268:63982371	chi.38925.s36:Z:+:2215513:2215616
hum.29463.s10:18:-:43450532:43450707	mac.41152.s10:18:-:38902095:38902270	mou.22560.s38:18:+:78020738:78020913	rat.18681.s38:18:+:74054668:74054843	rab.31222.s17:9:-:87318445:87318620	opo.22022.s11:3:-:63971564:63971739	chi.38925.s37:Z:+:2216483:2216658
hum.22776.s11:15:-:101865055:101865251	mac.64506.s10:7:-:81449581:81449777	mou.40978.s18:7:+:66033750:66033946	rat.2323.s18:1:+:128017028:128017224	rab.15551.s20:17:+:84679186:84679382	opo.2103.s6:1:-:140044840:140045036	chi.5520.s8:10:-:17128278:17128474
hum.22776.s9:15:-:101862725:101862812	mac.64506.s9:7:-:81447214:81447301	mou.40978.s19:7:+:66035181:66035268	rat.2323.s19:1:+:128018803:128018890	rab.15551.s21:17:+:84681069:84681156	opo.2103.s5:1:-:140043312:140043399	chi.5520.s6:10:-:17127901:17127988
hum.29463.s19:18:-:43464582:43464776	mac.41152.s18:18:-:38916148:38916342	mou.22560.s32:18:+:78012701:78012895	rat.18681.s32:18:+:74047827:74048021	rab.31222.s26:9:-:87327400:87327594	opo.22022.s19:3:-:63994028:63994223	chi.38925.s31:Z:+:2212240:2212434
hum.67212.s47:9:-:140374764:140374932	mac.33777.s26:15:+:754946:755114	mou.24497.s30:2:+:25039603:25039771	rat.24660.s32:3:+:2229644:2229812	rab.41403.s26:GL018867:+:564172:564340	opo.7416.s49:1:+:470962185:470962353	chi.9291.s25:17:+:1654672:1654840
hum.67212.s45:9:-:140373508:140373690	mac.33777.s30:15:+:756216:756398	mou.24497.s31:2:+:25040946:25041128	rat.24660.s33:3:+:2230850:2231032	rab.41403.s27:GL018867:+:567286:567468	opo.7416.s50:1:+:470964092:470964274	chi.9291.s26:17:+:1655926:1656108
hum.67212.s43:9:-:140372486:140372604	mac.33777.s32:15:+:757589:757707	mou.24497.s32:2:+:25042089:25042207	rat.24660.s34:3:+:2231803:2231921	rab.41403.s29:GL018867:+:568170:568288	opo.7416.s51:1:+:470964960:470965078	chi.9291.s27:17:+:1656490:1656608
hum.17635.s15:13:+:76169051:76169126	mac.39862.s13:17:+:56046639:56046714	mou.15191.s8:14:+:101690572:101690647	rat.14580.s9:15:+:89958982:89959057	rab.29562.s14:8:+:77190114:77190189	opo.45639.s7:7:+:135303316:135303391	chi.3902.s3:1:-:154201591:154201666
hum.67212.s41:9:-:140358792:140358908	mac.33777.s41:15:+:774092:774208	mou.24497.s35:2:+:25049999:25050115	rat.24660.s39:3:+:2239053:2239169	rab.41403.s33:GL018867:+:573283:573399	opo.7416.s56:1:+:471009378:471009494	chi.9291.s30:17:+:1675962:1676078
hum.34619.s19:2:+:54365776:54365885	mac.29054.s10:13:+:54422130:54422239	mou.6208.s3:11:-:30632208:30632317	rat.13357.s3:14:-:114693945:114694054	rab.20025.s2:2:-:132055646:132055755	opo.9665.s3:1:-:640781169:640781278	chi.17915.s3:3:-:2854794:2854903
hum.67212.s40:9:-:140358578:140358647	mac.33777.s42:15:+:774338:774407	mou.24497.s37:2:+:25050258:25050327	rat.24660.s40:3:+:2239309:2239378	rab.41403.s34:GL018867:+:573487:573556	opo.7416.s58:1:+:471011750:471011819	chi.9291.s31:17:+:1680190:1680259
hum.67212.s39:9:-:140357867:140357983	mac.33777.s44:15:+:775019:775135	mou.24497.s38:2:+:25050855:25050971	rat.24660.s41:3:+:2239924:2240040	rab.41403.s35:GL018867:+:573845:573961	opo.7416.s60:1:+:471012931:471013047	chi.9291.s32:17:+:1682160:1682276
hum.56879.s17:6:-:136596670:136596839	mac.56381.s13:4:+:127568617:127568786	mou.3436.s13:10:+:20325930:20326099	rat.237.s16:1:+:17357626:17357795	rab.6343.s11:12:-:126720245:126720414	opo.18666.s21:2:-:411790138:411790307	chi.19478.s22:3:+:54493545:54493714
hum.56879.s16:6:-:136595101:136595327	mac.56381.s14:4:+:127570110:127570336	mou.3436.s15:10:+:20327164:20327391	rat.237.s18:1:+:17358815:17359042	rab.6343.s10:12:-:126718735:126718961	opo.18666.s20:2:-:411788353:411788591	chi.19478.s26:3:+:54495259:54495497
hum.56879.s24:6:-:136600901:136601014	mac.56381.s7:4:+:127564448:127564561	mou.3436.s5:10:+:20322003:20322116	rat.237.s7:1:+:17353790:17353903	rab.6343.s15:12:-:126724237:126724346	opo.18666.s25:2:-:411793843:411793965	chi.19478.s14:3:+:54489574:54489697
hum.8273.s31:10:-:75606983:75607105	mac.69996.s13:9:+:63171633:63171755	mou.13741.s24:14:-:20764146:20764268	rat.13437.s13:15:+:3696624:3696746	rab.15786.s11:18:+:13668133:13668255	opo.1004.s33:1:-:50571389:50571511	chi.25773.s23:6:+:15211239:15211361
hum.8273.s30:10:-:75602216:75602299	mac.69996.s14:9:+:63176376:63176459	mou.13741.s23:14:-:20760397:20760480	rat.13437.s14:15:+:3700492:3700575	rab.15786.s12:18:+:13672553:13672636	opo.1004.s32:1:-:50566935:50567018	chi.25773.s24:6:+:15213648:15213731
hum.8273.s24:10:-:75587847:75587879	mac.69996.s23:9:+:63190459:63190491	mou.13741.s16:14:-:20747819:20747851	rat.13437.s22:15:+:3712611:3712643	rab.15786.s17:18:+:13685356:13685388	opo.1004.s23:1:-:50554294:50554326	chi.25773.s30:6:+:15230822:15230854
hum.8273.s25:10:-:75597226:75597269	mac.69996.s19:9:+:63181410:63181453	mou.13741.s18:14:-:20755659:20755702	rat.13437.s19:15:+:3705197:3705240	rab.15786.s16:18:+:13677795:13677838	opo.1004.s26:1:-:50561726:50561769	chi.25773.s27:6:+:15222680:15222720
hum.44006.s15:3:+:50679138:50679202	mac.46081.s13:2:-:85771727:85771791	mou.47335.s12:9:-:107262423:107262487	rat.38858.s10:8:-:115375823:115375887	rab.30429.s5:9:+:18082786:18082850	opo.42990.s16:6:+:205459271:205459335	chi.6494.s15:12:+:1869135:1869199
hum.23668.s3:16:-:27238041:27238157	mac.48947.s4:20:-:25689408:25689524	mou.42133.s3:7:-:125469029:125469145	rat.3378.s3:1:-:203845513:203845629	rab.26335.s3:6:-:17447351:17447467	opo.42287.s8:6:+:160800923:160801036	chi.8196.s8:14:-:7271635:7271751
hum.66607.s14:9:+:130224531:130224652	mac.35705.s39:15:-:99118048:99118169	mou.24831.s22:2:-:32953364:32953485	rat.24946.s18:3:-:17337487:17337608	rab.33042.s17:GL018699:-:190807:190928	opo.6970.s56:1:+:453013236:453013357	chi.9285.s24:17:-:1546842:1546963
hum.17635.s6:13:+:76134889:76135017	mac.39862.s6:17:+:56010693:56010821	mou.15191.s3:14:+:101665761:101665889	rat.14580.s3:15:+:89931523:89931651	rab.29562.s10:8:+:77148376:77148504	opo.45639.s3:7:+:135238763:135238891	chi.3902.s8:1:-:154230289:154230417
hum.44963.s13:3:-:52597299:52597509	mac.46101.s39:2:+:83809543:83809753	mou.14043.s40:14:+:31106138:31106348	rat.15056.s41:16:+:7115879:7116089	rab.30515.s11:9:-:19623469:19623679	opo.43933.s37:6:+:276445890:276446100	chi.6426.s12:12:-:687986:688196
hum.10118.s20:11:+:26655751:26655862	mac.32048.s9:14:-:45167123:45167234	mou.25983.s9:2:-:110682664:110682775	rat.25954.s9:3:-:108460113:108460224	rab.2215.s23:1:+:165558895:165559006	opo.38754.s25:5:+:261536992:261537103	chi.23524.s27:5:+:3390775:3390886
hum.10118.s21:11:+:26656560:26656617	mac.32048.s8:14:-:45166379:45166436	mou.25983.s8:2:-:110681815:110681872	rat.25954.s8:3:-:108459338:108459395	rab.2215.s24:1:+:165559730:165559787	opo.38754.s26:5:+:261537626:261537683	chi.23524.s28:5:+:3391863:3391920
hum.66607.s13:9:+:130223452:130223536	mac.35705.s40:15:-:99119070:99119154	mou.24831.s23:2:-:32954202:32954286	rat.24946.s23:3:-:17338208:17338292	rab.33042.s18:GL018699:-:192310:192394	opo.6970.s55:1:+:453011640:453011724	chi.9285.s25:17:-:1548131:1548215
hum.6752.s66:10:-:17157470:17157596	mac.69128.s11:9:-:17403910:17404036	mou.24299.s61:2:-:13479070:13479196	rat.17511.s64:17:-:82413204:82413330	rab.13399.s7:16:+:44225611:44225737	opo.51507.s7:8:+:256879012:256879138	chi.11423.s7:2:+:19744726:19744852
hum.37422.s59:2:-:196851790:196851917	mac.26928.s52:12:-:59634001:59634128	mou.703.s54:1:-:53630195:53630322	rat.40225.s10:9:-:60010207:60010334	rab.27994.s52:7:-:136433088:136433215	opo.31109.s52:4:-:216911754:216911881	chi.26655.s56:7:-:9262335:9262462
hum.15462.s18:12:+:113321098:113321207	mac.25565.s29:11:+:113819160:113819269	mou.35663.s8:5:-:120948739:120948848	rat.9980.s21:12:+:43007013:43007122	rab.21351.s16:21:+:8693933:8694042	opo.27631.s10:3:-:496493393:496493502	chi.8773.s29:15:+:6440157:6440266
hum.10118.s26:11:+:26677672:26677752	mac.32048.s3:14:-:45145170:45145250	mou.25983.s3:2:-:110661424:110661504	rat.25954.s3:3:-:108444634:108444714	rab.2215.s29:1:+:165582106:165582186	opo.38754.s31:5:+:261559868:261559948	chi.23524.s34:5:+:3397024:3397104
hum.10118.s27:11:+:26677923:26678028	mac.32048.s2:14:-:45144895:45145000	mou.25983.s2:2:-:110661167:110661272	rat.25954.s2:3:-:108444377:108444482	rab.2215.s30:1:+:165582367:165582472	opo.38754.s32:5:+:261560118:261560223	chi.23524.s35:5:+:3397974:3398079
hum.63067.s4:8:-:91643780:91643935	mac.67822.s8:8:-:93286113:93286268	mou.30500.s4:4:+:15281007:15281162	rat.30221.s2:5:+:33543671:33543826	rab.22971.s7:3:-:106148744:106148899	opo.24801.s2:3:-:352914974:352915129	chi.13858.s2:2:-:124394125:124394280
hum.10118.s22:11:+:26660691:26660788	mac.32048.s7:14:-:45162213:45162310	mou.25983.s7:2:-:110671119:110671216	rat.25954.s7:3:-:108452089:108452186	rab.2215.s25:1:+:165565970:165566067	opo.38754.s27:5:+:261543857:261543954	chi.23524.s29:5:+:3392426:3392523
hum.8223.s37:10:-:91203513:91203616	mac.70319.s10:9:-:88997259:88997362	mou.23535.s5:19:-:34680288:34680391	rat.4553.s7:1:-:260209364:260209467	rab.16073.s6:18:-:37385049:37385152	opo.1368.s7:1:+:82153505:82153608	chi.25884.s9:6:-:18914417:18914520
hum.8500.s20:10:+:101499467:101499526	mac.70537.s4:9:+:99360491:99360550	mou.23744.s3:19:+:43758728:43758787	rat.4709.s3:1:+:270961512:270961571	rab.16282.s4:18:+:47695490:47695549	opo.1165.s42:1:-:71196409:71196468	chi.25992.s15:6:-:21644026:21644085
hum.4431.s7:1:-:175299210:175299371	mac.5113.s10:1:-:204929876:204930037	mou.2398.s22:1:+:159918944:159919105	rat.11143.s25:13:+:82580036:82580197	rab.6760.s3:13:-:2526108:2526267	opo.12946.s3:2:-:67671285:67671446	chi.27774.s25:8:+:7034158:7034319
hum.4431.s8:1:-:175304847:175304943	mac.5113.s11:1:-:204935301:204935397	mou.2398.s21:1:+:159914536:159914632	rat.11143.s24:13:+:82575376:82575472	rab.6760.s4:13:-:2530615:2530713	opo.12946.s4:2:-:67673128:67673224	chi.27774.s24:8:+:7033348:7033444
hum.4431.s10:1:-:175323527:175323659	mac.5113.s13:1:-:204954167:204954299	mou.2398.s19:1:+:159896990:159897122	rat.11143.s22:13:+:82558166:82558298	rab.6760.s6:13:-:2553634:2553766	opo.12946.s6:2:-:67696029:67696161	chi.27774.s21:8:+:7030161:7030293
hum.4431.s11:1:-:175324639:175324769	mac.5113.s14:1:-:204955276:204955406	mou.2398.s18:1:+:159895700:159895830	rat.11143.s21:13:+:82557137:82557267	rab.6760.s7:13:-:2554673:2554803	opo.12946.s7:2:-:67696939:67697069	chi.27774.s20:8:+:7029113:7029243
hum.4431.s12:1:-:175325455:175325598	mac.5113.s15:1:-:204956091:204956234	mou.2398.s17:1:+:159894961:159895104	rat.11143.s20:13:+:82556399:82556542	rab.6760.s8:13:-:2555825:2555968	opo.12946.s8:2:-:67700475:67700618	chi.27774.s19:8:+:7028229:7028372
hum.14745.s4:12:+:77191214:77191317	mac.24729.s2:11:+:73795093:73795196	mou.5173.s27:10:-:110985940:110986043	rat.35528.s29:7:-:53702847:53702950	rab.24681.s2:4:+:55745900:55746003	opo.48633.s6:8:+:45862403:45862506	chi.828.s3:1:+:38110795:38110898
hum.58567.s144:6:-:152751617:152751844	mac.56111.s11:4:+:110646149:110646376	mou.3379.s125:10:-:5333411:5333638	rat.545.s32:1:-:43233201:43233428	rab.6691.s119:12:-:142495436:142495663	opo.19142.s126:2:-:432453691:432453918	chi.19469.s119:3:-:48624245:48624472
hum.56879.s5:6:-:136589300:136589411	mac.56381.s22:4:+:127575891:127576071	mou.3436.s24:10:+:20333392:20333572	rat.237.s26:1:+:17365136:17365316	rab.6343.s4:12:-:126712851:126713031	opo.18666.s14:2:-:411781287:411781467	chi.19478.s38:3:+:54499444:54499555
hum.15462.s19:12:+:113325602:113325728	mac.25565.s30:11:+:113823506:113823632	mou.35663.s7:5:-:120947848:120947974	rat.9980.s22:12:+:43007858:43007984	rab.21351.s17:21:+:8694880:8695006	opo.27631.s9:3:-:496491872:496491998	chi.8773.s30:15:+:6440673:6440799
hum.23668.s4:16:-:27244322:27244468	mac.48947.s14:20:-:25695379:25695525	mou.42133.s5:7:-:125471152:125471259	rat.3378.s4:1:-:203848815:203848961	rab.26335.s4:6:-:17449680:17449826	opo.42287.s7:6:+:160796815:160796961	chi.8196.s10:14:-:7272726:7272872
hum.5028.s10:1:+:201333426:201333503	mac.4551.s15:1:-:169134950:169135027	mou.2055.s15:1:-:135848811:135848888	rat.10858.s15:13:-:57725464:57725541	rab.13943.s13:16:-:70149058:70149135	opo.13425.s8:2:+:104968052:104968129	chi.16681.s44:26:-:794697:794774
hum.5028.s11:1:+:201334319:201334435	mac.4551.s14:1:-:169134015:169134131	mou.2055.s14:1:-:135847981:135848097	rat.10858.s14:13:-:57724400:57724516	rab.13943.s12:16:-:70148556:70148672	opo.13425.s9:2:+:104971353:104971469	chi.16681.s42:26:-:794314:794430
hum.42250.s12:22:-:36919942:36920027	mac.7893.s13:10:-:80435191:80435276	mou.16476.s12:15:-:77966682:77966767	rat.36372.s13:7:-:119191097:119191182	rab.25064.s7:4:+:85285316:85285401	opo.49253.s11:8:-:91131741:91131826	chi.1320.s5:1:+:51556705:51556790
hum.67877.s34:X:+:41205758:41205875	mac.71634.s24:X:+:39115474:39115591	mou.48213.s16:X:+:13290446:13290563	rat.41405.s4:X:-:11202373:11202490	rab.47577.s18:X:+:26699125:26699242	opo.29037.s9:4:-:22335294:22335411	chi.3037.s6:1:-:111365098:111365215
hum.67877.s36:X:+:41206112:41206265	mac.71634.s25:X:+:39115828:39115981	mou.48213.s17:X:+:13290901:13291054	rat.41405.s3:X:-:11201878:11202031	rab.47577.s19:X:+:26699516:26699669	opo.29037.s6:4:-:22334853:22334978	chi.3037.s4:1:-:111363976:111364061
hum.33852.s10:2:+:11905659:11905859	mac.28266.s8:13:+:11832369:11832569	mou.9184.s25:12:-:16580704:16580904	rat.33116.s29:6:-:51577762:51577962	rab.20490.s10:2:+:160595962:160596162	opo.11471.s11:1:+:741558282:741558482	chi.20398.s7:3:+:97008533:97008733
hum.33852.s11:2:+:11907889:11907984	mac.28266.s9:13:+:11834569:11834664	mou.9184.s24:12:-:16579882:16579977	rat.33116.s28:6:-:51576918:51577013	rab.20490.s11:2:+:160597674:160597769	opo.11471.s12:1:+:741562145:741562240	chi.20398.s8:3:+:97010044:97010139
hum.33852.s12:2:+:11911498:11911805	mac.28266.s10:13:+:11837859:11838166	mou.9184.s23:12:-:16576948:16577255	rat.33116.s27:6:-:51573985:51574293	rab.20490.s12:2:+:160599116:160599423	opo.11471.s13:1:+:741562585:741562889	chi.20398.s9:3:+:97011058:97011392
hum.33852.s13:2:+:11913746:11913871	mac.28266.s11:13:+:11840100:11840225	mou.9184.s22:12:-:16573660:16573785	rat.33116.s26:6:-:51570609:51570734	rab.20490.s13:2:+:160601057:160601182	opo.11471.s14:1:+:741563869:741563994	chi.20398.s10:3:+:97011777:97011896
hum.60695.s21:7:-:138595892:138596069	mac.53421.s20:3:-:176395989:176396166	mou.37144.s53:6:-:38190551:38190728	rat.28227.s52:4:-:65713285:65713462	rab.41113.s3:GL018853:+:19570:19747	opo.50729.s29:8:-:200825146:200825323	chi.1441.s49:1:+:56400442:56400619
hum.5409.s12:1:+:213061233:213061343	mac.4215.s8:1:-:157550916:157551026	mou.3066.s5:1:-:191011536:191011646	rat.11724.s3:13:-:114181774:114181884	rab.13632.s10:16:-:60210589:60210695	opo.13767.s10:2:+:121196481:121196591	chi.18519.s24:3:-:21117280:21117390
hum.5409.s3:1:+:213037067:213037211	mac.4215.s15:1:-:157570052:157570196	mou.3066.s12:1:-:191021076:191021256	rat.11724.s7:13:-:114219614:114219821	rab.13632.s16:16:-:60228424:60228565	opo.13767.s2:2:+:121186799:121186940	chi.18519.s28:3:-:21119882:21120026
hum.24606.s9:16:+:67165189:67165232	mac.49768.s6:20:+:65429832:65429875	mou.44655.s4:8:+:105238423:105238466	rat.19409.s6:19:+:48059994:48060037	rab.25672.s10:5:+:22753094:22753137	opo.10169.s4:1:+:684285645:684285688	chi.5884.s3:11:+:2393996:2394039
hum.24606.s8:16:+:67159862:67159945	mac.49768.s5:20:+:65424838:65424921	mou.44655.s3:8:+:105234482:105234565	rat.19409.s3:19:+:48056510:48056593	rab.25672.s5:5:+:22746413:22746496	opo.10169.s3:1:+:684267345:684267428	chi.5884.s2:11:+:2390115:2390198
hum.5218.s15:1:-:205767797:205767943	mac.4367.s9:1:+:164618080:164618226	mou.1915.s7:1:+:131841128:131841274	rat.10717.s7:13:+:53693739:53693885	rab.13772.s9:16:+:66396804:66396950	opo.13606.s6:2:-:111905886:111906032	chi.16803.s9:26:-:2233684:2233830
hum.60460.s6:7:+:129760589:129760743	mac.53247.s6:3:+:167497173:167497327	mou.37006.s8:6:+:30441777:30441931	rat.28133.s8:4:+:57521417:57521571	rab.26730.s7:7:-:14502085:14502239	opo.50559.s7:8:+:190122641:190122795	chi.63.s6:1:+:868036:868190
hum.15569.s17:12:-:115118684:115118951	mac.25601.s13:11:-:115611579:115611846	mou.35631.s6:5:+:119674026:119674293	rat.10081.s12:12:-:44337418:44337685	rab.21439.s19:21:-:9990035:9990302	opo.27540.s4:3:+:492504656:492504923	chi.9168.s5:15:+:12209954:12210221
hum.9688.s36:11:-:8248522:8248647	mac.32350.s8:14:+:63733547:63733672	mou.41764.s3:7:-:109140582:109140707	rat.3050.s2:1:-:180720618:180720743	rab.1986.s2:1:-:150025539:150025664	opo.38579.s4:5:-:247516351:247516476	chi.23687.s11:5:+:9580245:9580370
hum.5218.s7:1:-:205763998:205764146	mac.4367.s16:1:+:164621883:164622031	mou.1915.s12:1:+:131844338:131844486	rat.10717.s11:13:+:53696964:53697112	rab.13772.s14:16:+:66399784:66399932	opo.13606.s2:2:-:111901661:111901809	chi.16803.s2:26:-:2230217:2230365
hum.42952.s16:3:+:2777899:2778025	mac.45712.s20:2:-:58285003:58285129	mou.38329.s7:6:+:106344739:106344865	rat.29090.s6:4:+:202910084:202910210	rab.33673.s26:GL018703:-:4981737:4981863	opo.43291.s12:6:+:233986217:233986343	chi.7024.s12:12:+:17972692:17972818
hum.5218.s11:1:-:205766052:205766131	mac.4367.s13:1:+:164619902:164619981	mou.1915.s9:1:+:131842949:131843028	rat.10717.s9:13:+:53695526:53695605	rab.13772.s12:16:+:66398512:66398591	opo.13606.s4:2:-:111903358:111903437	chi.16803.s7:26:-:2232350:2232429
hum.36890.s39:2:+:160080743:160080875	mac.26378.s31:12:+:22768053:22768185	mou.25141.s40:2:+:59837086:59837218	rat.25262.s37:3:+:51020838:51020970	rab.27544.s34:7:+:98063386:98063518	opo.30558.s21:4:+:164418576:164418708	chi.27545.s51:7:+:36024194:36024326
hum.52486.s13:5:+:125819155:125819266	mac.61250.s13:6:+:122866436:122866547	mou.22084.s11:18:+:56488751:56488862	rat.18290.s11:18:+:50773338:50773449	rab.21701.s10:3:+:10313827:10313938	opo.21756.s9:3:-:41049736:41049847	chi.40467.s15:Z:-:78785481:78785592
hum.52486.s15:5:+:125820094:125820216	mac.61250.s15:6:+:122867431:122867553	mou.22084.s12:18:+:56489615:56489737	rat.18290.s12:18:+:50774107:50774229	rab.21701.s11:3:+:10314419:10314541	opo.21756.s7:3:-:41049292:41049414	chi.40467.s12:Z:-:78783646:78783768
hum.52486.s17:5:+:125822565:125822669	mac.61250.s17:6:+:122869779:122869883	mou.22084.s14:18:+:56491895:56491999	rat.18290.s14:18:+:50776597:50776701	rab.21701.s13:3:+:10315943:10316047	opo.21756.s3:3:-:41047684:41047785	chi.40467.s5:Z:-:78782883:78782983
hum.52486.s18:5:+:125824491:125824584	mac.61250.s18:6:+:122871702:122871795	mou.22084.s15:18:+:56497320:56497413	rat.18290.s15:18:+:50781833:50781926	rab.21701.s14:3:+:10318046:10318139	opo.21756.s2:3:-:41043657:41043750	chi.40467.s4:Z:-:78781015:78781108
hum.46483.s28:3:-:182804481:182804576	mac.46732.s5:2:+:103610285:103610380	mou.28211.s30:3:-:35993916:35994011	rat.21483.s19:2:-:142310594:142310689	rab.10542.s9:14:-:78742098:78742193	opo.46498.s30:7:-:206310520:206310615	chi.29327.s7:9:+:15867288:15867383
hum.60054.s31:7:-:107600890:107601094	mac.52983.s27:3:-:145372877:145373081	mou.9476.s18:12:+:31301006:31301210	rat.33217.s19:6:+:59240041:59240245	rab.27080.s19:7:-:44491856:44492060	opo.50262.s18:8:-:159889936:159890140	chi.310.s18:1:-:14705088:14705292
hum.57844.s16:7:+:2692552:2692644	mac.51223.s12:3:-:40560080:40560172	mou.36317.s13:5:-:140631493:140631585	rat.9405.s13:12:+:18097360:18097452	rab.45468.s10:GL019252:-:34724:34816	opo.40838.s40:6:-:77479428:77479520	chi.7902.s11:14:-:3254438:3254530
hum.57844.s13:7:+:2689547:2689622	mac.51223.s15:3:-:40563566:40563641	mou.36317.s15:5:-:140633265:140633340	rat.9405.s10:12:+:18095686:18095761	rab.45468.s13:GL019252:-:36497:36572	opo.40838.s43:6:-:77518478:77518553	chi.7902.s14:14:-:3262142:3262217
hum.57844.s14:7:+:2691821:2691876	mac.51223.s14:3:-:40560846:40560901	mou.36317.s14:5:-:140632188:140632243	rat.9405.s11:12:+:18096739:18096794	rab.45468.s12:GL019252:-:35212:35267	opo.40838.s41:6:-:77483107:77483162	chi.7902.s13:14:-:3255701:3255756
hum.42250.s10:22:-:36916623:36916735	mac.7893.s11:10:-:80431972:80432084	mou.16476.s10:15:-:77964903:77965015	rat.36372.s11:7:-:119189180:119189292	rab.25064.s9:4:+:85287534:85287646	opo.49253.s9:8:-:91131080:91131192	chi.1320.s8:1:+:51557492:51557604
hum.60054.s25:7:-:107592454:107592668	mac.52983.s22:3:-:145364818:145365032	mou.9476.s23:12:+:31306975:31307189	rat.33217.s24:6:+:59245906:59246120	rab.27080.s12:7:-:44484584:44484798	opo.50262.s12:8:-:159880463:159880677	chi.310.s13:1:-:14701971:14702188
hum.60054.s26:7:-:107593975:107594199	mac.52983.s23:3:-:145366358:145366582	mou.9476.s22:12:+:31305767:31305991	rat.33217.s23:6:+:59244700:59244924	rab.27080.s13:7:-:44485727:44485951	opo.50262.s13:8:-:159882299:159882523	chi.310.s14:1:-:14702879:14703103
hum.60054.s24:7:-:107591671:107591767	mac.52983.s21:3:-:145364020:145364116	mou.9476.s24:12:+:31307950:31308046	rat.33217.s25:6:+:59246688:59246784	rab.27080.s11:7:-:44483875:44483971	opo.50262.s11:8:-:159876988:159877084	chi.310.s12:1:-:14701165:14701261
hum.60054.s29:7:-:107599694:107599925	mac.52983.s25:3:-:145371682:145371913	mou.9476.s20:12:+:31302904:31303135	rat.33217.s21:6:+:59241956:59242187	rab.27080.s17:7:-:44490683:44490914	opo.50262.s16:8:-:159887711:159887942	chi.310.s16:1:-:14704491:14704722
hum.21593.s20:15:-:64592518:64592922	mac.63551.s27:7:-:42702232:42702632	mou.46615.s6:9:+:65958329:65958721	rat.38244.s5:8:+:71271060:71271452	rab.14239.s4:17:+:7945787:7946187	opo.2217.s14:1:-:149917051:149917472	chi.4925.s8:10:+:756754:757172
hum.1476.s20:1:+:45223721:45223812	mac.1808.s13:1:+:47685806:47685897	mou.31969.s8:4:-:117166881:117166972	rat.31420.s10:5:-:139830744:139830835	rab.8963.s13:13:-:121862215:121862306	opo.11955.s9:2:-:9679964:9680055	chi.28184.s12:8:-:19652035:19652126
hum.25882.s9:17:-:8132620:8132764	mac.36462.s6:16:-:7977931:7978075	mou.7029.s44:11:+:69034635:69034779	rat.6208.s31:10:+:55358049:55358193	rab.16914.s26:19:+:11043354:11043498	opo.16354.s33:2:+:254136660:254136804	chi.2239.s10:1:-:78819799:78819958
hum.19892.s8:14:-:92442452:92442533	mac.65811.s5:7:-:155189413:155189494	mou.10543.s5:12:-:101846596:101846677	rat.34170.s8:6:-:134960447:134960528	rab.20877.s23:20:+:13930538:13930619	opo.3363.s2:1:-:218644675:218644756	chi.24791.s5:5:-:43802851:43802932
hum.25882.s5:17:-:8132045:8132210	mac.36462.s3:16:-:7977356:7977521	mou.7029.s49:11:+:69035505:69035670	rat.6208.s35:10:+:55358716:55358881	rab.16914.s28:19:+:11043899:11044064	opo.16354.s37:2:+:254137848:254138013	chi.2239.s8:1:-:78818861:78819023
hum.11872.s14:11:+:101849078:101849190	mac.32960.s11:14:+:100572101:100572213	mou.45402.s7:9:-:8095214:8095326	rat.37210.s6:8:-:6269048:6269160	rab.1507.s9:1:-:114826807:114826919	opo.31677.s17:4:+:258288200:258288321	chi.4560.s5:1:-:182011411:182011535
hum.42250.s16:22:-:36922046:36922178	mac.7893.s16:10:-:80437590:80437722	mou.16476.s15:15:-:77968457:77968589	rat.36372.s16:7:-:119192952:119193084	rab.25064.s4:4:+:85283798:85283930	opo.49253.s14:8:-:91133465:91133597	chi.1320.s2:1:+:51555447:51555580
hum.46355.s5:3:-:171323089:171323206	mac.46878.s30:2:+:115435940:115436057	mou.28068.s30:3:+:28130313:28130430	rat.21375.s31:2:+:133550292:133550409	rab.10437.s4:14:-:66514450:66514567	opo.46845.s12:7:+:230717638:230717755	chi.29160.s31:9:+:19022405:19022519
hum.22310.s10:15:-:83677300:83677427	mac.64176.s6:7:+:63525303:63525430	mou.41280.s4:7:-:81786077:81786204	rat.2572.s18:1:-:144548512:144548639	rab.41060.s3:GL018849:-:193009:193136	opo.1786.s2:1:-:113435885:113436012	chi.5334.s15:10:-:10693655:10693782
hum.22310.s12:15:-:83678989:83679115	mac.64176.s4:7:+:63523619:63523745	mou.41280.s5:7:-:81788450:81788576	rat.2572.s19:1:-:144550431:144550557	rab.41060.s4:GL018849:-:193903:194029	opo.1786.s3:1:-:113441728:113441854	chi.5334.s18:10:-:10694587:10694713
hum.28859.s39:18:-:6993640:6993751	mac.40686.s43:18:+:7305190:7305301	mou.20750.s39:17:+:67785051:67785162	rat.41013.s35:9:+:115491846:115491957	rab.30940.s38:9:+:54844906:54845017	opo.24069.s31:3:-:273612439:273612550	chi.13243.s38:2:+:99468615:99468726
hum.56229.s9:6:-:97620939:97621098	mac.55907.s8:4:-:93110883:93111042	mou.30594.s24:4:+:24586183:24586342	rat.30292.s20:5:+:43572359:43572518	rab.5854.s8:12:-:84534720:84534879	opo.18106.s7:2:-:358004577:358004736	chi.19825.s22:3:+:71918815:71918974
hum.56229.s8:6:-:97615947:97616116	mac.55907.s7:4:-:93105917:93106086	mou.30594.s25:4:+:24588203:24588372	rat.30292.s21:5:+:43574415:43574584	rab.5854.s6:12:-:84530024:84530193	opo.18106.s6:2:-:357999609:357999778	chi.19825.s23:3:+:71921167:71921336
hum.2590.s7:1:+:87569115:87569272	mac.2501.s7:1:+:89804024:89804181	mou.30087.s7:3:-:144435462:144435619	rat.23196.s5:2:-:269000041:269000198	rab.8385.s3:13:-:77713410:77713567	opo.12582.s6:2:+:39098398:39098555	chi.27991.s2:8:-:14777470:14777627
hum.31116.s5:19:-:15349554:15349791	mac.42813.s3:19:-:14834711:14834955	mou.20085.s3:17:-:32198031:32198274	rat.34967.s3:7:-:14381200:14381440	rab.40414.s23:GL018829:+:682542:682791	opo.27118.s3:3:-:477663944:477664190	chi.38283.s2:JH376279.1:-:719:1001
hum.2590.s2:1:+:87538617:87538855	mac.2501.s3:1:+:89769072:89769310	mou.30087.s11:3:-:144465047:144465285	rat.23196.s9:2:-:269029191:269029429	rab.8385.s7:13:-:77746861:77747099	opo.12582.s2:2:+:39063361:39063599	chi.27991.s6:8:-:14788287:14788525
hum.59031.s29:7:+:55268881:55269048	mac.51843.s3:3:-:71135962:71136129	mou.5972.s26:11:+:16909732:16909899	rat.13168.s9:14:-:100441717:100441884	rab.3387.s7:10:-:45665424:45665591	opo.43699.s5:6:-:259380390:259380557	chi.12245.s5:2:-:52417607:52417774
hum.2590.s4:1:+:87558214:87558352	mac.2501.s5:1:+:89793131:89793269	mou.30087.s9:3:-:144447270:144447408	rat.23196.s7:2:-:269010649:269010787	rab.8385.s5:13:-:77723385:77723523	opo.12582.s4:2:+:39084475:39084613	chi.27991.s4:8:-:14781021:14781159
hum.2590.s5:1:+:87563521:87563618	mac.2501.s6:1:+:89798466:89798563	mou.30087.s8:3:-:144437595:144437692	rat.23196.s6:2:-:269002381:269002478	rab.8385.s4:13:-:77715297:77715394	opo.12582.s5:2:+:39096789:39096886	chi.27991.s3:8:-:14778857:14778954
hum.42002.s28:22:+:31301824:31302056	mac.7790.s23:10:+:74782667:74782899	mou.5700.s3:11:-:3705389:3705615	rat.12960.s2:14:-:84630611:84630837	rab.21166.s24:21:+:3381461:3381693	opo.28256.s24:3:+:520283351:520283574	chi.9084.s2:15:-:10702436:10702656
hum.21233.s14:15:-:48722868:48722999	mac.63131.s12:7:-:26755467:26755598	mou.26291.s12:2:-:125316967:125317098	rat.26203.s14:3:-:124110388:124110519	rab.14479.s57:17:+:24038991:24039122	opo.2808.s17:1:-:178571471:178571602	chi.5312.s16:10:-:9684930:9685061
hum.24621.s48:16:+:67913315:67913406	mac.49615.s19:20:+:66212690:66212781	mou.44691.s18:8:+:105887954:105888045	rat.19457.s24:19:+:48726334:48726425	rab.25713.s23:5:+:23443123:23443214	opo.10223.s35:1:+:685766516:685766607	chi.5729.s15:11:+:923355:923446
hum.24621.s46:16:+:67913140:67913212	mac.49615.s17:20:+:66212515:66212587	mou.44691.s16:8:+:105887782:105887854	rat.19457.s22:19:+:48726164:48726236	rab.25713.s21:5:+:23442944:23443016	opo.10223.s34:1:+:685766319:685766391	chi.5729.s14:11:+:922882:922954
hum.24621.s50:16:+:67913490:67913677	mac.49615.s21:20:+:66212865:66213048	mou.44691.s21:8:+:105888121:105888308	rat.19457.s25:19:+:48726501:48726688	rab.25713.s25:5:+:23443293:23443480	opo.10223.s36:1:+:685766725:685766921	chi.5729.s16:11:+:924079:924275
hum.24621.s43:16:+:67912439:67912534	mac.49615.s13:20:+:66211816:66211911	mou.44691.s12:8:+:105887118:105887213	rat.19457.s15:19:+:48725489:48725584	rab.25713.s17:5:+:23442281:23442376	opo.10223.s31:1:+:685765537:685765632	chi.5729.s11:11:+:919389:919484
hum.24621.s45:16:+:67912860:67913040	mac.49615.s15:20:+:66212236:66212416	mou.44691.s15:8:+:105887506:105887686	rat.19457.s19:19:+:48725887:48726067	rab.25713.s19:5:+:23442669:23442849	opo.10223.s33:1:+:685766016:685766196	chi.5729.s13:11:+:920896:921076
hum.24621.s44:16:+:67912640:67912742	mac.49615.s14:20:+:66212017:66212119	mou.44691.s14:8:+:105887301:105887403	rat.19457.s17:19:+:48725667:48725769	rab.25713.s18:5:+:23442472:23442574	opo.10223.s32:1:+:685765756:685765858	chi.5729.s12:11:+:920332:920434
hum.45647.s2:3:-:134327491:134327681	mac.47456.s11:2:+:153145249:153145439	mou.47231.s10:9:+:102538998:102539188	rat.38739.s12:8:+:110413771:110413961	rab.9912.s2:14:-:28497012:28497202	opo.29971.s8:4:-:95440312:95440502	chi.28629.s2:9:-:3190939:3191129
hum.23558.s10:16:+:19838348:19838459	mac.48810.s9:20:+:18806593:18806704	mou.41989.s10:7:+:118941585:118941696	rat.3249.s12:1:+:195603411:195603522	rab.26160.s2:6:-:8425849:8425960	opo.40503.s12:6:+:58902577:58902687	chi.8512.s4:14:-:14718490:14718601
hum.42250.s13:22:-:36920643:36920779	mac.7893.s14:10:-:80435892:80436028	mou.16476.s13:15:-:77967303:77967439	rat.36372.s14:7:-:119191700:119191836	rab.25064.s6:4:+:85284747:85284883	opo.49253.s12:8:-:91132842:91132978	chi.1320.s4:1:+:51556468:51556604
hum.51122.s12:5:-:38946570:38946654	mac.60113.s10:6:-:38778153:38778237	mou.15484.s36:15:+:6790540:6790624	rat.20923.s39:2:+:75835514:75835598	rab.4054.s6:11:-:59979901:59979985	opo.23645.s42:3:+:236549785:236549842	chi.39128.s6:Z:-:12050893:12050977
hum.27842.s9:17:-:61776388:61776429	mac.38188.s6:16:-:59211865:59211906	mou.8388.s5:11:-:106159162:106159206	rat.7362.s3:10:-:94100584:94100628	rab.18138.s8:19:-:48559331:48559375	opo.15517.s3:2:-:210965982:210966026	chi.17159.s5:27:-:2765533:2765577
hum.3696.s19:1:-:154941247:154941310	mac.3581.s11:1:-:133512431:133512494	mou.29027.s15:3:+:89423508:89423571	rat.22238.s8:2:+:208164459:208164522	rab.7493.s7:13:+:37695167:37695230	opo.14778.s23:2:-:189586192:189586255	chi.16504.s11:25:-:1275868:1275931
hum.3696.s22:1:-:154942508:154942675	mac.3581.s13:1:-:133513691:133513858	mou.29027.s9:3:+:89422178:89422345	rat.22238.s4:2:+:208163177:208163344	rab.7493.s4:13:+:37693892:37694059	opo.14778.s27:2:-:189587431:189587592	chi.16504.s13:25:-:1276583:1276744
hum.7704.s12:10:+:70500386:70500418	mac.70108.s33:9:-:68496245:68496277	mou.4077.s32:10:-:62783234:62783266	rat.24327.s36:20:-:34191603:34191635	rab.15934.s37:18:-:17951556:17951588	opo.559.s28:1:-:28213782:28213814	chi.25667.s9:6:+:10329952:10329978
hum.51122.s7:5:-:38945015:38945170	mac.60113.s6:6:-:38775790:38775945	mou.15484.s38:15:+:6793974:6794132	rat.20923.s42:2:+:75840366:75840524	rab.4054.s4:11:-:59964938:59965093	opo.23645.s44:3:+:236553721:236553873	chi.39128.s4:Z:-:12048832:12048984
hum.21233.s30:15:-:48756096:48756218	mac.63131.s27:7:-:26789262:26789384	mou.26291.s27:2:-:125342800:125342922	rat.26203.s30:3:-:124136699:124136821	rab.14479.s41:17:+:24003171:24003293	opo.2808.s32:1:-:178600758:178600880	chi.5312.s31:10:-:9703741:9703863
hum.21233.s29:15:-:48755279:48755437	mac.63131.s26:7:-:26788442:26788600	mou.26291.s26:2:-:125342003:125342161	rat.26203.s29:3:-:124135913:124136071	rab.14479.s42:17:+:24003938:24004096	opo.2808.s31:1:-:178599875:178600033	chi.5312.s30:10:-:9703115:9703273
hum.21233.s28:15:-:48752443:48752514	mac.63131.s25:7:-:26785609:26785680	mou.26291.s25:2:-:125341256:125341327	rat.26203.s27:3:-:124135172:124135243	rab.14479.s43:17:+:24009943:24010014	opo.2808.s30:1:-:178598504:178598575	chi.5312.s29:10:-:9702082:9702153
hum.449.s13:1:+:10177517:10177658	mac.635.s16:1:+:13200345:13200486	mou.33052.s22:4:-:149372828:149372969	rat.32246.s25:5:-:169850168:169850309	rab.9502.s28:13:-:140203372:140203513	opo.33713.s24:4:-:371537892:371538033	chi.15211.s15:21:+:3613285:3613426
hum.449.s11:1:+:10167280:10167432	mac.635.s15:1:+:13191157:13191309	mou.33052.s23:4:-:149379272:149379409	rat.32246.s28:5:-:169857276:169857413	rab.9502.s29:13:-:140209995:140210147	opo.33713.s25:4:-:371548727:371548882	chi.15211.s13:21:+:3609959:3610072
hum.449.s15:1:+:10182020:10182134	mac.635.s18:1:+:13204869:13204983	mou.33052.s20:4:-:149368301:149368415	rat.32246.s23:5:-:169846109:169846223	rab.9502.s26:13:-:140199262:140199376	opo.33713.s22:4:-:371535149:371535263	chi.15211.s18:21:+:3614636:3614750
hum.449.s14:1:+:10179571:10179671	mac.635.s17:1:+:13202394:13202494	mou.33052.s21:4:-:149371159:149371259	rat.32246.s24:5:-:169848635:169848735	rab.9502.s27:13:-:140202331:140202431	opo.33713.s23:4:-:371536796:371536896	chi.15211.s16:21:+:3613784:3613884
hum.45115.s10:3:+:118917904:118917987	mac.45318.s8:2:+:39222598:39222681	mou.18278.s2:16:-:38776187:38776270	rat.8488.s2:11:-:67559230:67559313	rab.10910.s2:14:-:99579551:99579634	opo.29692.s7:4:+:82720902:82720985	chi.2261.s2:1:-:80217316:80217399
hum.45115.s9:3:+:118913066:118913245	mac.45318.s7:2:+:39217765:39217944	mou.18278.s3:16:-:38779969:38780148	rat.8488.s3:11:-:67563493:67563672	rab.10910.s3:14:-:99584324:99584503	opo.29692.s6:4:+:82713505:82713684	chi.2261.s3:1:-:80219180:80219359
hum.45115.s8:3:+:118909856:118909951	mac.45318.s6:2:+:39214473:39214595	mou.18278.s5:16:-:38784194:38784316	rat.8488.s4:11:-:67568409:67568531	rab.10910.s4:14:-:99589263:99589385	opo.29692.s5:4:+:82710374:82710496	chi.2261.s4:1:-:80219655:80219777
hum.45115.s6:3:+:118909092:118909166	mac.45318.s5:2:+:39213735:39213809	mou.18278.s6:16:-:38784885:38784959	rat.8488.s5:11:-:67569101:67569175	rab.10910.s5:14:-:99593611:99593685	opo.29692.s4:4:+:82709245:82709319	chi.2261.s5:1:-:80220522:80220596
hum.45115.s5:3:+:118906622:118906822	mac.45318.s4:2:+:39211244:39211444	mou.18278.s7:16:-:38787094:38787294	rat.8488.s6:11:-:67571492:67571692	rab.10910.s6:14:-:99595877:99596077	opo.29692.s3:4:+:82707870:82708070	chi.2261.s6:1:-:80222259:80222459
hum.45115.s4:3:+:118905561:118905657	mac.45318.s3:2:+:39210194:39210281	mou.18278.s8:16:-:38787975:38788062	rat.8488.s7:11:-:67572664:67572751	rab.10910.s7:14:-:99597348:99597435	opo.29692.s2:4:+:82704077:82704173	chi.2261.s7:1:-:80222955:80223042
hum.21233.s32:15:-:48757987:48758055	mac.63131.s29:7:-:26791204:26791272	mou.26291.s29:2:-:125344025:125344093	rat.26203.s32:3:-:124137910:124137978	rab.14479.s39:17:+:24001682:24001750	opo.2808.s34:1:-:178602951:178603019	chi.5312.s33:10:-:9704286:9704354
hum.21233.s31:15:-:48757765:48757890	mac.63131.s28:7:-:26790983:26791108	mou.26291.s28:2:-:125343805:125343930	rat.26203.s31:3:-:124137691:124137816	rab.14479.s40:17:+:24001844:24001969	opo.2808.s33:1:-:178602729:178602854	chi.5312.s32:10:-:9704046:9704171
hum.48173.s3:4:-:57265345:57265566	mac.58094.s10:5:+:72981372:72981593	mou.34732.s3:5:-:76918034:76918255	rat.12363.s19:14:+:33400391:33400612	rab.12556.s17:15:+:92493465:92493686	opo.37612.s10:5:+:169353967:169354188	chi.22632.s18:4:+:64388915:64389136
hum.18555.s13:14:+:34243543:34243736	mac.64804.s15:7:+:96718885:96719078	mou.9717.s12:12:+:54044532:54044725	rat.33425.s11:6:+:84431850:84432043	rab.15085.s10:17:+:53569274:53569467	opo.3248.s5:1:-:204847756:204847949	chi.24501.s17:5:+:34927082:34927275
hum.6101.s4:1:-:235827765:235827921	mac.5452.s5:1:+:221345423:221345579	mou.11201.s53:13:+:13775470:13775626	rat.17635.s3:17:-:91988802:91988958	rab.13195.s60:16:+:32579545:32579701	opo.14181.s55:2:+:154219571:154219727	chi.18981.s60:3:+:37334897:37335053
hum.48173.s2:4:-:57262785:57262905	mac.58094.s11:5:+:72984006:72984126	mou.34732.s2:5:-:76915945:76916065	rat.12363.s21:14:+:33402480:33402600	rab.12556.s18:15:+:92497052:92497172	opo.37612.s11:5:+:169354796:169354916	chi.22632.s19:4:+:64389887:64390007
hum.6101.s7:1:-:235840780:235840919	mac.5452.s2:1:+:221332535:221332674	mou.11201.s51:13:+:13760706:13760845	rat.17635.s5:17:-:91994772:91994911	rab.13195.s58:16:+:32566505:32566644	opo.14181.s52:2:+:154211130:154211269	chi.18981.s56:3:+:37333430:37333569
hum.29046.s26:18:-:18586660:18586751	mac.40769.s21:18:-:14002855:14002946	mou.21325.s24:18:-:10104418:10104509	rat.17681.s22:18:-:1350075:1350166	rab.31001.s20:9:-:62332784:62332875	opo.23939.s9:3:+:264369495:264369586	chi.13276.s26:2:-:101857658:101857749
hum.27938.s52:17:+:62533159:62533230	mac.38177.s30:16:+:60082488:60082559	mou.8415.s42:11:+:106818196:106818267	rat.7383.s34:10:+:94761426:94761497	rab.18181.s44:19:+:49384134:49384205	opo.15845.s8:2:-:229917325:229917396	chi.10177.s23:18:+:6882702:6882773
hum.23152.s8:16:-:3786651:3786816	mac.48393.s8:20:-:3868487:3868652	mou.17486.s9:16:-:4092190:4092355	rat.5244.s31:10:+:10466065:10466230	rab.38807.s11:GL018787:-:52086:52251	opo.41869.s30:6:+:146384065:146384230	chi.8375.s7:14:-:12503796:12503961
hum.24273.s44:16:+:57717844:57718124	mac.49463.s9:20:+:56038696:56038976	mou.44423.s14:8:+:95039409:95039689	rat.18934.s4:19:-:10376678:10376958	rab.25527.s9:5:+:13755869:13756149	opo.10860.s5:1:-:710523957:710524237	chi.5696.s4:11:-:526684:526976
hum.44060.s3:3:-:52087956:52088390	mac.46061.s2:2:+:84339900:84340334	mou.47334.s9:9:+:106370701:106371135	rat.38830.s2:8:+:114438703:114439137	rab.30471.s2:9:-:19157460:19157895	opo.43857.s2:6:+:277512762:277513190	chi.6414.s4:12:+:207449:207877
hum.33964.s5:2:+:26652496:26652633	mac.28469.s2:13:+:26370706:26370843	mou.33855.s6:5:+:30347056:30347193	rat.32893.s22:6:-:37257428:37257565	rab.20416.s15:2:-:159502978:159503116	opo.8043.s6:1:+:507286844:507286981	chi.20612.s5:3:+:104971079:104971216
hum.33964.s6:2:+:26653654:26653740	mac.28469.s3:13:+:26371834:26371920	mou.33855.s7:5:+:30348663:30348749	rat.32893.s21:6:-:37255946:37256032	rab.20416.s14:2:-:159502425:159502509	opo.8043.s7:1:+:507288557:507288643	chi.20612.s6:3:+:104971848:104971934
hum.33964.s7:2:+:26654752:26654874	mac.28469.s4:13:+:26373324:26373446	mou.33855.s8:5:+:30350401:30350523	rat.32893.s20:6:-:37254569:37254691	rab.20416.s13:2:-:159501621:159501743	opo.8043.s8:1:+:507289091:507289213	chi.20612.s7:3:+:104972186:104972308
hum.33964.s9:2:+:26667090:26667224	mac.28469.s6:13:+:26386024:26386158	mou.33855.s10:5:+:30355612:30355746	rat.32893.s16:6:-:37247554:37247688	rab.20416.s11:2:-:159492200:159492334	opo.8043.s10:1:+:507299092:507299226	chi.20612.s9:3:+:104975247:104975381
hum.49679.s6:4:+:159526220:159526291	mac.59071.s6:5:+:150785144:150785215	mou.28760.s17:3:-:79678676:79678747	rat.22039.s49:2:-:197779527:197779598	rab.33413.s8:GL018701:+:1199674:1199745	opo.37149.s16:5:-:116562872:116562943	chi.21560.s5:4:+:21360873:21360944
hum.12869.s50:12:-:6181497:6181608	mac.23093.s26:11:-:6191127:6191238	mou.38811.s12:6:+:125591150:125591261	rat.29459.s9:4:+:225136928:225137039	rab.29021.s27:8:-:32186704:32186815	opo.49474.s20:8:-:107357725:107357836	chi.1969.s44:1:-:74456825:74456936
hum.12869.s51:12:-:6182785:6182907	mac.23093.s27:11:-:6192425:6192547	mou.38811.s11:6:+:125590179:125590301	rat.29459.s8:4:+:225135971:225136093	rab.29021.s28:8:-:32187503:32187625	opo.49474.s21:8:-:107358982:107359104	chi.1969.s45:1:-:74459213:74459335
hum.42849.s4:22:-:46759893:46760148	mac.8434.s5:10:-:90382551:90382806	mou.16902.s5:15:-:85900937:85901198	rat.36718.s3:7:-:126486765:126487026	rab.42555.s7:GL018928:-:341241:341502	opo.47779.s4:8:-:11670079:11670343	chi.354.s3:1:-:15541434:15541698
hum.12869.s45:12:-:6172120:6172220	mac.23093.s22:11:-:6179628:6179728	mou.38811.s17:6:+:125600630:125600730	rat.29459.s13:4:+:225145713:225145813	rab.29021.s23:8:-:32175122:32175222	opo.49474.s16:8:-:107342766:107342866	chi.1969.s40:1:-:74450593:74450693
hum.42849.s5:22:-:46760409:46760633	mac.8434.s7:10:-:90383061:90383285	mou.16902.s7:15:-:85901439:85901669	rat.36718.s5:7:-:126487271:126487501	rab.42555.s8:GL018928:-:341605:341802	opo.47779.s5:8:-:11671321:11671566	chi.354.s4:1:-:15542000:15542200
hum.36615.s16:2:-:153004739:153004814	mac.26297.s3:12:-:15819713:15819788	mou.25067.s14:2:-:52719902:52719977	rat.25200.s12:3:-:43353686:43353761	rab.27482.s11:7:-:91138198:91138273	opo.30497.s13:4:-:154684775:154684850	chi.27469.s15:7:-:34915515:34915590
hum.36615.s15:2:-:153004538:153004636	mac.26297.s2:12:-:15819510:15819608	mou.25067.s13:2:-:52719697:52719795	rat.25200.s11:3:-:43353481:43353579	rab.27482.s10:7:-:91137988:91138086	opo.30497.s12:4:-:154684557:154684655	chi.27469.s14:7:-:34915204:34915299
hum.19162.s11:14:+:60444735:60444850	mac.65226.s19:7:+:122988006:122988121	mou.9963.s22:12:+:72470223:72470326	rat.33662.s17:6:+:104677281:104677384	rab.20742.s20:20:+:7611883:7611998	opo.3894.s21:1:+:261371437:261371552	chi.25161.s18:5:-:54554761:54554882
hum.963.s5:1:-:31658094:31658174	mac.1286.s5:1:-:33956365:33956445	mou.32398.s9:4:-:130537261:130537341	rat.31743.s9:5:+:152376538:152376618	rab.9345.s2:13:+:135029282:135029362	opo.35550.s5:4:+:430997883:430997963	chi.15644.s5:23:-:543609:543689
hum.12869.s53:12:-:6204626:6204750	mac.23093.s30:11:-:6217380:6217504	mou.38811.s7:6:+:125570500:125570624	rat.29459.s6:4:+:225118532:225118656	rab.29021.s30:8:-:32207598:32207722	opo.49474.s23:8:-:107407187:107407311	chi.1969.s48:1:-:74466845:74466969
hum.51831.s31:5:+:79378229:79378368	mac.60706.s26:6:+:76286137:76286276	mou.12797.s2:13:-:92752354:92752493	rat.20473.s2:2:-:41549865:41550004	rab.3449.s22:11:+:791918:792058	opo.21673.s2:3:-:35767775:35767914	chi.39331.s2:Z:-:21876560:21876699
hum.43909.s5:3:-:47079156:47079263	mac.46296.s30:2:+:89507625:89507736	mou.47560.s27:9:+:110604124:110604231	rat.38957.s50:8:+:118214256:118214363	rab.30294.s4:9:-:15035684:15035795	opo.42705.s22:6:+:196947272:196947383	chi.10997.s4:2:-:3883258:3883369
hum.51228.s16:5:+:43628302:43628489	mac.60202.s3:6:+:43560735:43560922	mou.13277.s18:13:-:119381676:119381863	rat.20844.s16:2:-:70616909:70617096	rab.4129.s15:11:+:64390112:64390299	opo.23508.s16:3:-:230938120:230938307	chi.39197.s16:Z:+:13618454:13618641
hum.53083.s14:5:-:141025654:141025758	mac.61734.s5:6:-:138044223:138044327	mou.21820.s11:18:-:37964314:37964418	rat.18051.s9:18:-:30791697:30791801	rab.21975.s13:3:-:23705200:23705304	opo.5144.s13:1:-:333460558:333460662	chi.7177.s11:13:-:1302696:1302800
hum.26289.s8:17:+:21086907:21087123	mac.36821.s9:16:+:20351267:20351483	mou.6879.s7:11:+:60851742:60851958	rat.6030.s16:10:+:46878643:46878859	rab.43712.s7:GL019019:-:116881:117097	opo.40946.s5:6:-:84574932:84575142	chi.7959.s4:14:-:4534035:4534245
hum.43909.s3:3:-:47059128:47059229	mac.46296.s34:2:+:89522844:89522945	mou.47560.s29:9:+:110617434:110617535	rat.38957.s53:8:+:118228195:118228296	rab.30294.s2:9:-:15020984:15021085	opo.42705.s24:6:+:196963720:196963821	chi.10997.s2:2:-:3877855:3877956
hum.26289.s6:17:+:21075331:21075509	mac.36821.s6:16:+:20341845:20342023	mou.6879.s5:11:+:60844165:60844343	rat.6030.s14:10:+:46868910:46869088	rab.43712.s10:GL019019:-:126997:127175	opo.40946.s8:6:-:84593667:84593845	chi.7959.s6:14:-:4536049:4536224
hum.26289.s7:17:+:21081546:21081655	mac.36821.s8:16:+:20347308:20347417	mou.6879.s6:11:+:60849101:60849204	rat.6030.s15:10:+:46873030:46873139	rab.43712.s9:GL019019:-:121606:121715	opo.40946.s7:6:-:84585280:84585389	chi.7959.s5:14:-:4534919:4535034
hum.43909.s8:3:-:47084051:47084190	mac.46296.s28:2:+:89502699:89502838	mou.47560.s25:9:+:110602123:110602262	rat.38957.s48:8:+:118212554:118212693	rab.30294.s5:9:-:15039507:15039646	opo.42705.s21:6:+:196945047:196945186	chi.10997.s5:2:-:3884502:3884641
hum.43909.s9:3:-:47087977:47088111	mac.46296.s27:2:+:89498192:89498326	mou.47560.s24:9:+:110599119:110599253	rat.38957.s47:8:+:118209377:118209511	rab.30294.s6:9:-:15043903:15044037	opo.42705.s20:6:+:196937916:196938053	chi.10997.s6:2:-:3885195:3885329
hum.47541.s42:4:+:15591168:15591302	mac.57304.s44:5:+:10384292:10384426	mou.34231.s42:5:+:43735316:43735450	rat.12721.s5:14:-:71928857:71928991	rab.18361.s35:2:+:6101695:6101829	opo.38092.s5:5:-:213958495:213958629	chi.22998.s9:4:-:76273219:76273353
hum.47541.s43:4:+:15597708:15597830	mac.57304.s45:5:+:10390841:10390963	mou.34231.s43:5:+:43736034:43736156	rat.12721.s4:14:-:71928146:71928268	rab.18361.s36:2:+:6107911:6108033	opo.38092.s4:5:-:213957117:213957239	chi.22998.s8:4:-:76272053:76272175
hum.44435.s5:3:+:69928288:69928534	mac.45790.s17:2:-:66288442:66288688	mou.38268.s10:6:+:97941056:97941302	rat.29033.s9:4:+:194838631:194838877	rab.30687.s19:9:+:37345753:37345999	opo.43211.s6:6:+:223358971:223359217	chi.6994.s4:12:+:15518448:15518694
hum.39846.s15:20:+:44571979:44572062	mac.6213.s5:10:-:18549075:18549158	mou.27279.s47:2:+:164886724:164886807	rat.27070.s9:3:+:167536768:167536851	rab.35564.s11:GL018725:+:924528:924611	opo.6853.s12:1:+:449538438:449538521	chi.14854.s10:20:+:10889574:10889657
hum.61918.s15:8:-:25296795:25296923	mac.66852.s9:8:-:25567445:25567573	mou.14759.s13:14:+:67729605:67729733	rat.14117.s15:15:-:47170370:47170498	rab.18791.s10:2:+:44218846:44218974	opo.11322.s10:1:+:737089300:737089428	chi.15480.s10:22:+:820547:820675
hum.21824.s11:15:+:71211389:71211532	mac.63756.s8:7:+:49560125:49560268	mou.46443.s13:9:-:60666289:60666432	rat.38112.s12:8:-:65321010:65321153	rab.38352.s8:GL018775:+:900868:901011	opo.2423.s10:1:+:159350678:159350821	chi.5156.s67:10:+:5768771:5768914
hum.23483.s44:16:-:2147869:2147985	mac.48391.s35:20:-:2090412:2090528	mou.19610.s51:17:+:24587179:24587292	rat.5403.s53:10:+:13770422:13770535	rab.46850.s14:GL019702:+:4168:4284	opo.42248.s16:6:-:157252403:157252519	chi.8146.s23:14:-:6303361:6303477
hum.26792.s7:17:+:37786225:37786300	mac.37766.s5:16:+:49724122:49724197	mou.8078.s4:11:+:98351266:98351341	rat.7052.s7:10:+:86103308:86103383	rab.17841.s5:19:+:40885021:40885096	opo.15158.s5:2:-:198186449:198186524	chi.17292.s8:27:+:4209978:4210053
hum.21824.s4:15:+:71188188:71188275	mac.63756.s3:7:+:49536458:49536545	mou.46443.s18:9:-:60685035:60685122	rat.38112.s18:8:-:65336735:65336822	rab.38352.s3:GL018775:+:879951:880038	opo.2423.s3:1:+:159312017:159312101	chi.5156.s61:10:+:5756853:5756940
hum.21824.s6:15:+:71193261:71193363	mac.63756.s5:7:+:49541498:49541600	mou.46443.s16:9:-:60680069:60680171	rat.38112.s16:8:-:65331905:65332007	rab.38352.s5:GL018775:+:884474:884576	opo.2423.s6:1:+:159315085:159315187	chi.5156.s64:10:+:5759297:5759396
hum.21824.s8:15:+:71203871:71203937	mac.63756.s7:7:+:49552730:49552796	mou.46443.s14:9:-:60671295:60671361	rat.38112.s13:8:-:65323594:65323660	rab.38352.s7:GL018775:+:895747:895813	opo.2423.s9:1:+:159338385:159338451	chi.5156.s66:10:+:5761989:5762055
hum.18555.s9:14:+:33836398:33836474	mac.64804.s9:7:+:96309864:96309940	mou.9717.s8:12:+:53640460:53640536	rat.33425.s7:6:+:84015922:84015998	rab.15085.s6:17:+:53129667:53129743	opo.3248.s9:1:-:205397810:205397892	chi.24501.s7:5:+:34652681:34652763
hum.62270.s11:8:+:38883322:38883403	mac.67110.s12:8:+:39505854:39505935	mou.43158.s24:8:-:24991265:24991332	rat.15856.s11:16:+:71483580:71483661	rab.34078.s15:GL018706:-:4370378:4370459	opo.8812.s12:1:+:574078850:574078931	chi.15543.s13:22:+:2434688:2434769
hum.2966.s6:1:+:100327059:100327269	mac.2738.s5:1:+:102919457:102919667	mou.29718.s80:3:-:116793612:116793822	rat.22830.s4:2:+:237389336:237389546	rab.8173.s33:13:-:64303358:64303568	opo.19253.s7:2:+:466496246:466496456	chi.27945.s124:8:-:11048454:11048664
hum.55341.s11:6:-:41743157:41743343	mac.55134.s7:4:-:41610915:41611095	mou.20365.s12:17:+:47699509:47699695	rat.39656.s4:9:-:14226517:14226703	rab.5205.s6:12:-:31392140:31392326	opo.17318.s6:2:-:284831829:284832015	chi.16940.s14:26:-:4996544:4996730
hum.61033.s43:7:+:150840428:150840683	mac.53682.s29:3:+:188089707:188089962	mou.33704.s30:5:+:24501010:24501265	rat.27639.s2:4:-:7215142:7215397	rab.6961.s25:13:+:12557841:12558096	opo.51023.s24:8:+:215750207:215750462	chi.10854.s2:2:-:187087:187342
hum.44682.s13:3:-:78688894:78689048	mac.44811.s11:2:-:3082921:3083075	mou.18637.s25:16:+:73001919:73002073	rat.7900.s28:11:+:13764185:13764339	rab.11230.s28:14:+:138908513:138908667	opo.44354.s12:7:-:1869290:1869444	chi.2601.s33:1:+:95921681:95921835
hum.10538.s10:11:-:46890151:46890264	mac.31693.s34:14:+:25251513:25251626	mou.25680.s35:2:+:91501381:91501494	rat.25752.s43:3:+:87104963:87105076	rab.2485.s9:1:-:186235828:186235941	opo.39067.s7:5:-:283877346:283877459	chi.24251.s42:5:+:22679722:22679835
hum.10538.s9:11:-:46889530:46889665	mac.31693.s35:14:+:25252111:25252246	mou.25680.s36:2:+:91501911:91502046	rat.25752.s44:3:+:87105574:87105709	rab.2485.s8:1:-:186235250:186235385	opo.39067.s6:5:-:283876629:283876764	chi.24251.s43:5:+:22680153:22680270
hum.10538.s13:11:-:46893076:46893184	mac.31693.s32:14:+:25248566:25248674	mou.25680.s33:2:+:91498340:91498448	rat.25752.s38:3:+:87102041:87102149	rab.2485.s13:1:-:186238417:186238525	opo.39067.s9:5:-:283878669:283878777	chi.24251.s40:5:+:22678638:22678746
hum.10538.s11:11:-:46890539:46890683	mac.31693.s33:14:+:25251100:25251244	mou.25680.s34:2:+:91500989:91501133	rat.25752.s42:3:+:87104545:87104689	rab.2485.s10:1:-:186236170:186236311	opo.39067.s8:5:-:283878019:283878163	chi.24251.s41:5:+:22679089:22679233
hum.10538.s5:11:-:46884157:46884298	mac.31693.s38:14:+:25258107:25258248	mou.25680.s39:2:+:91508469:91508610	rat.25752.s47:3:+:87111680:87111821	rab.2485.s4:1:-:186228716:186228857	opo.39067.s3:5:-:283870836:283870977	chi.24251.s47:5:+:22682187:22682328
hum.10538.s8:11:-:46886670:46886737	mac.31693.s36:14:+:25255322:25255389	mou.25680.s37:2:+:91505593:91505660	rat.25752.s45:3:+:87108617:87108684	rab.2485.s7:1:-:186231725:186231792	opo.39067.s5:5:-:283874925:283874992	chi.24251.s44:5:+:22680905:22680972
hum.10538.s7:11:-:46885999:46886086	mac.31693.s37:14:+:25256300:25256387	mou.25680.s38:2:+:91506001:91506088	rat.25752.s46:3:+:87109026:87109113	rab.2485.s5:1:-:186230793:186230880	opo.39067.s4:5:-:283872347:283872434	chi.24251.s45:5:+:22681573:22681660
hum.15794.s12:12:+:123247392:123247476	mac.25862.s6:11:+:124015984:124016068	mou.35784.s4:5:+:123917200:123917284	rat.9876.s13:12:-:39978397:39978481	rab.40131.s5:GL018824:-:46617:46701	opo.27351.s7:3:+:486315480:486315564	chi.8731.s7:15:-:5267944:5268028
hum.45270.s43:3:-:122662283:122662382	mac.45430.s26:2:-:42933233:42933332	mou.18187.s5:16:+:35628010:35628108	rat.8560.s9:11:-:71431373:71431472	rab.10843.s3:14:+:96170657:96170756	opo.29801.s25:4:-:87720181:87720280	chi.27237.s34:7:-:26164442:26164541
hum.45270.s44:3:-:122667353:122667556	mac.45430.s27:2:-:42938279:42938482	mou.18187.s4:16:+:35622577:35622780	rat.8560.s10:11:-:71436702:71436880	rab.10843.s2:14:+:96165950:96166138	opo.29801.s26:4:-:87733757:87733951	chi.27237.s35:7:-:26178004:26178209
hum.13277.s21:12:-:15822598:15822759	mac.23471.s18:11:-:16064680:16064841	mou.39083.s20:6:-:137527368:137527529	rat.29702.s18:4:-:235782503:235782664	rab.28860.s10:8:+:23898318:23898479	opo.49412.s19:8:+:103286484:103286645	chi.1619.s19:1:-:63128035:63128196
hum.26473.s60:17:-:27448016:27448229	mac.36934.s17:16:-:24340046:24340259	mou.7397.s24:11:+:77818581:77818794	rat.6552.s24:10:+:66600509:66600722	rab.17246.s25:19:+:19062236:19062446	opo.20161.s31:2:-:507154734:507154947	chi.10647.s50:19:-:5947233:5947443
hum.26473.s59:17:-:27447634:27447776	mac.36934.s16:16:-:24339670:24339812	mou.7397.s25:11:+:77818911:77819053	rat.6552.s25:10:+:66600942:66601084	rab.17246.s27:19:+:19062589:19062731	opo.20161.s30:2:-:507154103:507154245	chi.10647.s49:19:-:5946990:5947132
hum.41545.s65:22:-:18379490:18379747	mac.7324.s68:10:-:62592883:62593140	mou.38659.s60:6:-:121034030:121034287	rat.29418.s74:4:-:220674140:220674397	rab.39670.s50:GL018809:-:348829:349086	opo.49804.s24:8:-:120817672:120817929	chi.1612.s47:1:-:62101027:62101284
hum.41545.s67:22:-:18382214:18382314	mac.7324.s69:10:-:62595925:62596025	mou.38659.s61:6:-:121036473:121036573	rat.29418.s76:4:-:220676711:220676811	rab.39670.s51:GL018809:-:351639:351739	opo.49804.s25:8:-:120820509:120820609	chi.1612.s48:1:-:62101898:62101998
hum.26473.s56:17:-:27445063:27445207	mac.36934.s13:16:-:24337125:24337269	mou.7397.s28:11:+:77821042:77821186	rat.6552.s28:10:+:66602978:66603122	rab.17246.s30:19:+:19064241:19064385	opo.20161.s27:2:-:507151567:507151711	chi.10647.s44:19:-:5946011:5946155
hum.41545.s64:22:-:18379012:18379127	mac.7324.s67:10:-:62592405:62592520	mou.38659.s59:6:-:121033698:121033813	rat.29418.s73:4:-:220673816:220673931	rab.39670.s49:GL018809:-:348339:348454	opo.49804.s23:8:-:120817329:120817444	chi.1612.s46:1:-:62100336:62100451
hum.17361.s2:13:-:52707825:52707951	mac.39678.s2:17:-:30962699:30962825	mou.43070.s2:8:-:22129345:22129468	rat.15917.s20:16:+:74435425:74435548	rab.33979.s2:GL018705:-:5902993:5903119	opo.32437.s20:4:+:315386550:315386673	chi.4259.s2:1:-:169689482:169689608
hum.41545.s58:22:-:18371800:18371996	mac.7324.s62:10:-:62584995:62585191	mou.38659.s55:6:-:121024639:121024835	rat.29418.s66:4:-:220664003:220664199	rab.39670.s45:GL018809:-:340281:340477	opo.49804.s19:8:-:120807441:120807637	chi.1612.s42:1:-:62096404:62096600
hum.41545.s60:22:-:18374251:18374398	mac.7324.s63:10:-:62587605:62587752	mou.38659.s56:6:-:121026966:121027113	rat.29418.s68:4:-:220666343:220666490	rab.39670.s46:GL018809:-:342851:342998	opo.49804.s20:8:-:120809727:120809874	chi.1612.s43:1:-:62097327:62097474
hum.41545.s57:22:-:18370089:18370201	mac.7324.s61:10:-:62583270:62583382	mou.38659.s54:6:-:121022384:121022496	rat.29418.s63:4:-:220661663:220661775	rab.39670.s44:GL018809:-:338613:338725	opo.49804.s18:8:-:120806416:120806522	chi.1612.s41:1:-:62095464:62095576
hum.11396.s26:11:-:72091325:72091428	mac.32527.s21:14:-:70453349:70453452	mou.41697.s4:7:+:101706483:101706586	rat.2941.s5:1:+:172971350:172971453	rab.1867.s4:1:+:144039590:144039693	opo.32977.s4:4:+:347812210:347812313	chi.37661.s3:JH375844.1:+:15540:15643
hum.53003.s9:5:-:146017814:146017978	mac.61721.s6:6:-:143108952:143109116	mou.21886.s4:18:-:42688302:42688466	rat.18155.s4:18:-:36695426:36695590	rab.22117.s7:3:-:28637443:28637607	opo.5192.s6:1:-:340763102:340763266	chi.7795.s6:13:-:17361069:17361233
hum.24257.s11:16:-:58150776:58150855	mac.49495.s6:20:-:56478268:56478347	mou.44436.s9:8:-:95424617:95424696	rat.18871.s2:19:+:10019276:10019355	rab.25546.s5:5:-:14083129:14083208	opo.10823.s2:1:+:709961248:709961327	chi.5755.s2:11:+:430758:430837
hum.56577.s22:6:+:117864287:117864374	mac.56607.s2:4:-:146445134:146445221	mou.3870.s8:10:+:52312814:52312901	rat.24324.s9:20:+:35225333:35225420	rab.6144.s12:12:+:106497784:106497877	opo.18405.s15:2:+:385832578:385832665	chi.19621.s5:3:-:62854461:62854551
hum.53003.s11:5:-:146030110:146030287	mac.61721.s7:6:-:143121234:143121411	mou.21886.s6:18:-:42701470:42701647	rat.18155.s5:18:-:36708664:36708841	rab.22117.s9:3:-:28652435:28652612	opo.5192.s7:1:-:340773126:340773303	chi.7795.s8:13:-:17362144:17362321
hum.25861.s2:17:+:9489090:9489289	mac.36478.s2:16:+:9348358:9348557	mou.6992.s13:11:-:67953972:67954171	rat.6173.s14:10:-:54246764:54246963	rab.16842.s13:19:-:9847757:9847956	opo.16241.s2:2:+:252721745:252721944	chi.9829.s3:18:+:2156224:2156423
hum.25861.s3:17:+:9490015:9490151	mac.36478.s3:16:+:9349280:9349416	mou.6992.s12:11:-:67953481:67953617	rat.6173.s13:10:-:54246258:54246394	rab.16842.s12:19:-:9846945:9847081	opo.16241.s3:2:+:252723452:252723588	chi.9829.s5:18:+:2157163:2157299
hum.25861.s4:17:+:9497510:9497638	mac.36478.s4:16:+:9355670:9355798	mou.6992.s11:11:-:67949568:67949696	rat.6173.s12:10:-:54241361:54241489	rab.16842.s11:19:-:9838045:9838173	opo.16241.s4:2:+:252729532:252729660	chi.9829.s7:18:+:2157890:2158018
hum.62094.s42:8:+:31004880:31004992	mac.67076.s55:8:+:31406774:31406886	mou.43288.s6:8:-:33256949:33257061	rat.15745.s39:16:+:62261728:62261840	rab.19158.s8:2:-:76604346:76604458	opo.36004.s6:5:-:13454574:13454686	chi.21833.s33:4:+:34148757:34148869
hum.20977.s14:15:-:41289727:41289799	mac.62933.s12:7:-:19388782:19388854	mou.26145.s12:2:-:119392853:119392925	rat.26070.s10:3:-:117755078:117755150	rab.14627.s31:17:+:31083948:31084020	opo.3086.s14:1:-:197988228:197988300	chi.24182.s10:5:-:23749947:23750019
hum.15484.s12:12:+:112229865:112229967	mac.25535.s8:11:+:112730863:112730965	mou.35670.s6:5:-:121573423:121573525	rat.9969.s8:12:+:42358921:42359023	rab.21332.s9:21:+:7762774:7762876	opo.27227.s6:3:-:482520587:482520689	chi.8744.s8:15:+:6208161:6208263
hum.15484.s14:12:+:112230402:112230586	mac.25535.s9:11:+:112731426:112731610	mou.35670.s5:5:-:121572676:121572860	rat.9969.s9:12:+:42359391:42359575	rab.21332.s10:21:+:7763261:7763445	opo.27227.s5:3:-:482519642:482519826	chi.8744.s9:15:+:6208466:6208650
hum.9054.s12:10:+:124806725:124806814	mac.71041.s14:9:+:122637784:122637873	mou.42384.s10:7:+:131437402:131437491	rat.3571.s8:1:+:209044817:209044906	rab.39782.s55:GL018813:+:241028:241117	opo.1382.s4:1:-:84665748:84665837	chi.26305.s15:6:+:30978342:30978431
hum.15005.s3:12:+:96259102:96259166	mac.25145.s4:11:+:97084831:97084895	mou.4937.s2:10:-:93584030:93584094	rat.35326.s2:7:-:34544230:34544294	rab.24851.s3:4:+:75067614:75067678	opo.48950.s6:8:+:72891516:72891580	chi.1001.s3:1:+:45537167:45537231
hum.30654.s2:19:+:8386540:8386587	mac.42369.s2:19:+:8265035:8265082	mou.19876.s4:17:-:33824299:33824346	rat.35053.s3:7:-:18860837:18860884	rab.38013.s4:GL018767:-:384447:384494	opo.26818.s4:3:-:460559759:460559806	chi.17487.s2:28:-:888746:888793
hum.62094.s47:8:+:31014884:31015046	mac.67076.s61:8:+:31417319:31417481	mou.43288.s3:8:-:33248922:33249084	rat.15745.s42:16:+:62269580:62269742	rab.19158.s5:2:-:76594700:76594862	opo.36004.s3:5:-:13445884:13446046	chi.21833.s36:4:+:34152790:34152952
hum.62094.s43:8:+:31007857:31007971	mac.67076.s56:8:+:31410253:31410367	mou.43288.s5:8:-:33255498:33255612	rat.15745.s40:16:+:62263794:62263908	rab.19158.s7:2:-:76603393:76603507	opo.36004.s5:5:-:13452372:13452486	chi.21833.s34:4:+:34149771:34149885
hum.42238.s20:22:-:31846275:31846346	mac.7775.s12:10:-:75344399:75344470	mou.5749.s23:11:+:3233988:3234059	rat.12941.s18:14:+:84133067:84133138	rab.21221.s16:21:-:3876392:3876463	opo.28024.s12:3:-:512781617:512781688	chi.8996.s14:15:+:8994281:8994349
hum.53003.s7:5:-:145972534:145972625	mac.61721.s4:6:-:143067931:143068022	mou.21886.s2:18:-:42648674:42648765	rat.18155.s2:18:-:36650438:36650529	rab.22117.s3:3:-:28597963:28598054	opo.5192.s4:1:-:340715737:340715828	chi.7795.s2:13:-:17357855:17357946
hum.42238.s22:22:-:31850130:31850362	mac.7775.s13:10:-:75348492:75348724	mou.5749.s20:11:+:3229869:3230101	rat.12941.s16:14:+:84128886:84129082	rab.21221.s17:21:-:3880824:3881056	opo.28024.s14:3:-:512785810:512786042	chi.8996.s12:15:+:8993204:8993433
hum.53003.s8:5:-:145979854:145980023	mac.61721.s5:6:-:143075177:143075346	mou.21886.s3:18:-:42663110:42663279	rat.18155.s3:18:-:36669253:36669422	rab.22117.s4:3:-:28606711:28606880	opo.5192.s5:1:-:340720057:340720226	chi.7795.s3:13:-:17358056:17358225
hum.49894.s7:4:-:175443095:175443218	mac.59240.s6:5:-:166591137:166591260	mou.43613.s2:8:+:56294939:56295062	rat.15488.s7:16:-:37296401:37296524	rab.18864.s7:2:-:52493733:52493856	opo.36942.s2:5:+:94606178:94606301	chi.22072.s11:4:-:43236451:43236574
hum.49894.s5:4:-:175429847:175429943	mac.59240.s4:5:-:166578197:166578293	mou.43613.s4:8:+:56307594:56307690	rat.15488.s5:16:-:37275970:37276066	rab.18864.s5:2:-:52481304:52481400	opo.36942.s4:5:+:94625911:94626007	chi.22072.s8:4:-:43221570:43221666
hum.49894.s6:4:-:175439122:175439228	mac.59240.s5:5:-:166587562:166587668	mou.43613.s3:8:+:56298356:56298462	rat.15488.s6:16:-:37293143:37293249	rab.18864.s6:2:-:52490587:52490693	opo.36942.s3:5:+:94611475:94611581	chi.22072.s10:4:-:43233035:43233141
hum.49894.s2:4:-:175414302:175414465	mac.59240.s2:5:-:166563475:166563638	mou.43613.s6:8:+:56318993:56319156	rat.15488.s2:16:-:37261430:37261593	rab.18864.s2:2:-:52455356:52455519	opo.36942.s6:5:+:94641425:94641588	chi.22072.s2:4:-:43213041:43213200
hum.49894.s3:4:-:175416699:175416775	mac.59240.s3:5:-:166565874:166565950	mou.43613.s5:8:+:56317750:56317826	rat.15488.s4:16:-:37262750:37262826	rab.18864.s3:2:-:52458568:52458644	opo.36942.s5:5:+:94637678:94637754	chi.22072.s5:4:-:43214403:43214479
hum.42929.s7:3:+:1320097:1320192	mac.45708.s20:2:-:59721695:59721790	mou.38318.s11:6:+:104701162:104701257	rat.29088.s4:4:+:201216842:201216937	rab.33681.s20:GL018703:-:6063043:6063138	opo.43278.s5:6:+:231942535:231942630	chi.7039.s9:12:+:17575543:17575638
hum.42929.s6:3:+:1269502:1269677	mac.45708.s22:2:-:59768205:59768380	mou.38318.s10:6:+:104650390:104650565	rat.29088.s3:4:+:201156529:201156704	rab.33681.s21:GL018703:-:6095830:6096005	opo.43278.s4:6:+:231864399:231864574	chi.7039.s6:12:+:17561251:17561375
hum.39496.s34:20:+:33068404:33068537	mac.6549.s27:10:-:30083719:30083852	mou.26967.s26:2:+:155209987:155210120	rat.26796.s26:3:+:157103729:157103862	rab.23677.s7:4:-:5245425:5245558	opo.5877.s26:1:+:387909607:387909740	chi.14401.s16:20:-:1778742:1778870
hum.42929.s11:3:+:1367499:1367635	mac.45708.s15:2:-:59675258:59675394	mou.38318.s17:6:+:104772552:104772688	rat.29088.s8:4:+:201282019:201282155	rab.33681.s16:GL018703:-:6027575:6027711	opo.43278.s9:6:+:231999662:231999798	chi.7039.s15:12:+:17592244:17592380
hum.42929.s10:3:+:1363334:1363518	mac.45708.s16:2:-:59679346:59679530	mou.38318.s15:6:+:104767709:104767893	rat.29088.s7:4:+:201277213:201277397	rab.33681.s17:GL018703:-:6031095:6031279	opo.43278.s8:6:+:231983438:231983622	chi.7039.s14:12:+:17590677:17590861
hum.44389.s3:3:-:66431903:66432055	mac.45826.s20:2:+:69796442:69796588	mou.38224.s3:6:-:94607292:94607438	rat.29012.s3:4:-:191132502:191132648	rab.30641.s5:9:-:33583966:33584112	opo.43176.s4:6:-:219318721:219318858	chi.6966.s4:12:-:14434265:14434411
hum.65457.s11:9:-:85620331:85620415	mac.35470.s17:15:-:91728746:91728830	mou.31374.s12:4:-:73745025:73745109	rat.30882.s9:5:+:94526960:94527044	rab.828.s10:1:-:69575070:69575154	opo.41683.s9:6:+:128895730:128895805	chi.39697.s13:Z:-:39594017:39594101
hum.65457.s12:9:-:85622352:85622420	mac.35470.s18:15:-:91730462:91730530	mou.31374.s13:4:-:73748562:73748630	rat.30882.s8:5:+:94525273:94525341	rab.828.s11:1:-:69576719:69576787	opo.41683.s8:6:+:128894461:128894529	chi.39697.s14:Z:-:39594697:39594765
hum.35268.s10:2:-:74842091:74842276	mac.29605.s12:13:-:74849810:74849995	mou.37889.s6:6:+:82967967:82968152	rat.28786.s4:4:+:178478832:178479017	rab.19710.s2:2:+:111916222:111916407	opo.38478.s3:5:+:237569703:237569888	chi.36455.s6:JH375171.1:+:89257:89439
hum.65457.s17:9:-:85640690:85640836	mac.35470.s24:15:-:91748903:91749049	mou.31374.s21:4:-:73771286:73771432	rat.30882.s2:5:+:94499769:94499915	rab.828.s16:1:-:69599997:69600143	opo.41683.s3:6:+:128860405:128860551	chi.39697.s19:Z:-:39601371:39601517
hum.65457.s15:9:-:85630720:85630815	mac.35470.s22:15:-:91738877:91738972	mou.31374.s16:4:-:73762867:73762962	rat.30882.s5:5:+:94517428:94517523	rab.828.s14:1:-:69586297:69586392	opo.41683.s5:6:+:128876492:128876587	chi.39697.s17:Z:-:39597781:39597876
hum.65457.s16:9:-:85637251:85637341	mac.35470.s23:15:-:91745465:91745555	mou.31374.s17:4:-:73769795:73769885	rat.30882.s4:5:+:94501326:94501416	rab.828.s15:1:-:69594385:69594475	opo.41683.s4:6:+:128864614:128864704	chi.39697.s18:Z:-:39600602:39600692
hum.65457.s13:9:-:85624556:85624671	mac.35470.s20:15:-:91732682:91732797	mou.31374.s14:4:-:73749843:73749958	rat.30882.s7:5:+:94523869:94523984	rab.828.s12:1:-:69578892:69579007	opo.41683.s7:6:+:128890836:128890951	chi.39697.s15:Z:-:39596015:39596130
hum.65457.s14:9:-:85627349:85627426	mac.35470.s21:15:-:91735460:91735537	mou.31374.s15:4:-:73759694:73759771	rat.30882.s6:5:+:94519941:94520018	rab.828.s13:1:-:69581638:69581715	opo.41683.s6:6:+:128889795:128889872	chi.39697.s16:Z:-:39596611:39596688
hum.47019.s11:4:-:2129840:2129954	mac.137.s27:1:+:1828085:1828199	mou.34026.s10:5:-:34077097:34077211	rat.12912.s31:14:+:82667430:82667544	rab.39203.s10:GL018796:-:183547:183661	opo.38288.s26:5:+:232565983:232566097	chi.23121.s28:4:+:82496168:82496282
hum.47019.s12:4:-:2130906:2130983	mac.137.s26:1:+:1827067:1827144	mou.34026.s11:5:-:34078916:34078993	rat.12912.s30:14:+:82666492:82666569	rab.39203.s11:GL018796:-:185153:185230	opo.38288.s25:5:+:232564281:232564358	chi.23121.s27:4:+:82495643:82495720
hum.47019.s9:4:-:2087340:2087471	mac.137.s29:1:+:1864087:1864218	mou.34026.s7:5:-:34024306:34024437	rat.12912.s33:14:+:82700874:82701005	rab.39203.s8:GL018796:-:122621:122752	opo.38288.s28:5:+:232658797:232658928	chi.23121.s30:4:+:82517999:82518130
hum.47019.s10:4:-:2097578:2097660	mac.137.s28:1:+:1853579:1853661	mou.34026.s8:5:-:34032746:34032828	rat.12912.s32:14:+:82693080:82693162	rab.39203.s9:GL018796:-:129941:130023	opo.38288.s27:5:+:232651536:232651618	chi.23121.s29:4:+:82515604:82515686
hum.64790.s35:9:+:35396473:35396599	mac.34845.s21:15:-:42172230:42172356	mou.30897.s46:4:+:43255475:43255601	rat.30484.s40:5:+:63232816:63232942	rab.380.s23:1:-:18511778:18511904	opo.41552.s16:6:-:123246608:123246734	chi.39017.s34:Z:+:8674171:8674297
hum.47019.s8:4:-:2083360:2083470	mac.137.s30:1:+:1868333:1868443	mou.34026.s5:5:-:34014243:34014353	rat.12912.s34:14:+:82715107:82715217	rab.39203.s7:GL018796:-:119908:120018	opo.38288.s29:5:+:232662364:232662474	chi.23121.s31:4:+:82520627:82520737
hum.64790.s37:9:+:35397164:35397307	mac.34845.s19:15:-:42171515:42171658	mou.30897.s48:4:+:43256129:43256272	rat.30484.s42:5:+:63233470:63233613	rab.380.s20:1:-:18511188:18511331	opo.41552.s13:6:-:123245903:123246046	chi.39017.s36:Z:+:8680725:8680868
hum.64790.s39:9:+:35397632:35397709	mac.34845.s17:15:-:42171111:42171188	mou.30897.s49:4:+:43256776:43256853	rat.30484.s43:5:+:63234109:63234186	rab.380.s18:1:-:18510803:18510880	opo.41552.s12:6:-:123245380:123245457	chi.39017.s37:Z:+:8681000:8681077
hum.59845.s20:7:+:91660826:91660918	mac.52744.s58:3:-:125219647:125219739	mou.33386.s19:5:+:3992046:3992138	rat.27851.s40:4:-:27185052:27185144	rab.3254.s46:10:-:36745862:36745954	opo.51606.s19:8:+:264433307:264433396	chi.11512.s16:2:+:22571187:22571279
hum.11876.s16:11:+:101984875:101985125	mac.32963.s2:14:+:100703053:100703303	mou.45398.s15:9:-:8001457:8001707	rat.37207.s19:8:-:6199435:6199676	rab.1518.s10:1:-:114688529:114688782	opo.31682.s2:4:+:258480291:258480541	chi.4555.s10:1:-:181956342:181956589
hum.20109.s38:14:-:96784035:96784192	mac.65962.s31:7:-:159554748:159554905	mou.10652.s27:12:-:105649475:105649632	rat.34262.s26:6:-:138672226:138672383	rab.38501.s30:GL018779:-:556587:556744	opo.4933.s21:1:+:325527529:325527686	chi.24870.s30:5:-:45696299:45696456
hum.15595.s27:12:-:117749271:117749397	mac.25697.s6:11:-:118259585:118259711	mou.35572.s10:5:+:117879284:117879410	rat.10127.s54:12:-:46199232:46199358	rab.21544.s4:21:+:14995346:14995472	opo.27816.s27:3:-:505469637:505469763	chi.9137.s5:15:+:11293703:11293835
hum.15595.s26:12:-:117728103:117728231	mac.25697.s5:11:-:118239042:118239170	mou.35572.s11:5:+:117893826:117893954	rat.10127.s53:12:-:46184569:46184697	rab.21544.s5:21:+:15009148:15009276	opo.27816.s26:3:-:505445197:505445325	chi.9137.s6:15:+:11297665:11297802
hum.15595.s25:12:-:117725879:117726024	mac.25697.s4:11:-:118236524:118236669	mou.35572.s12:5:+:117895781:117895926	rat.10127.s52:12:-:46182631:46182776	rab.21544.s6:21:+:15011000:15011145	opo.27816.s25:3:-:505441106:505441251	chi.9137.s7:15:+:11297936:11298081
hum.9319.s12:10:+:134563021:134563116	mac.71205.s15:9:+:132417495:132417590	mou.42508.s13:7:+:139558874:139558969	rat.3750.s10:1:+:218824097:218824192	rab.46581.s10:GL019575:-:23589:23684	opo.55733.s3:Un:+:78856382:78856477	chi.26405.s29:6:+:34748873:34748968
hum.47260.s8:4:-:7774547:7774733	mac.57113.s14:5:+:1007178:1007368	mou.34072.s21:5:+:35995957:35996147	rat.12827.s4:14:-:79562525:79562715	rab.45997.s29:GL019377:-:13105:13295	opo.38201.s9:5:-:226313915:226314105	chi.23040.s5:4:-:80120767:80120957
hum.47260.s5:4:-:7770571:7770728	mac.57113.s15:5:+:1011441:1011605	mou.34072.s23:5:+:35997518:35997682	rat.12827.s3:14:-:79561083:79561247	rab.45997.s28:GL019377:-:10664:10828	opo.38201.s8:5:-:226310175:226310339	chi.23040.s3:4:-:80119932:80120078
hum.4224.s16:1:+:166987064:166987196	mac.4956.s11:1:+:196736904:196737036	mou.2557.s4:1:-:166204790:166204922	rat.11268.s3:13:-:89289330:89289462	rab.7123.s3:13:-:25972615:25972747	opo.12806.s15:2:+:58778044:58778176	chi.2616.s3:1:-:91189766:91189898
hum.4224.s15:1:+:166985459:166985521	mac.4956.s10:1:+:196735282:196735344	mou.2557.s5:1:-:166205853:166205915	rat.11268.s4:13:-:89290533:89290595	rab.7123.s4:13:-:25973465:25973527	opo.12806.s14:2:+:58772644:58772706	chi.2616.s4:1:-:91190835:91190897
hum.4224.s12:1:+:166974313:166974367	mac.4956.s8:1:+:196724368:196724422	mou.2557.s7:1:-:166225837:166225891	rat.11268.s6:13:-:89300550:89300604	rab.7123.s6:13:-:25984383:25984437	opo.12806.s12:2:+:58764243:58764297	chi.2616.s6:1:-:91192590:91192644
hum.4224.s13:1:+:166974493:166974634	mac.4956.s9:1:+:196724547:196724688	mou.2557.s6:1:-:166225590:166225731	rat.11268.s5:13:-:89300299:89300440	rab.7123.s5:13:-:25984117:25984258	opo.12806.s13:2:+:58764402:58764543	chi.2616.s5:1:-:91191913:91192054
hum.4224.s10:1:+:166963265:166963306	mac.4956.s6:1:+:196712676:196712717	mou.2557.s9:1:-:166234165:166234206	rat.11268.s8:13:-:89321666:89321707	rab.7123.s8:13:-:25998292:25998333	opo.12806.s10:2:+:58758498:58758539	chi.2616.s8:1:-:91194436:91194477
hum.4224.s11:1:+:166973417:166973541	mac.4956.s7:1:+:196723489:196723613	mou.2557.s8:1:-:166226566:166226690	rat.11268.s7:13:-:89301274:89301398	rab.7123.s7:13:-:25985171:25985295	opo.12806.s11:2:+:58763499:58763623	chi.2616.s7:1:-:91193752:91193879
hum.22466.s31:15:+:86236508:86236682	mac.64227.s20:7:+:65296148:65296322	mou.41169.s26:7:+:75704365:75704539	rat.2463.s25:1:+:138261535:138261709	rab.37602.s27:GL018759:+:1452586:1452760	opo.1979.s34:1:-:127289886:127290060	chi.5428.s28:10:-:13492304:13492475
hum.6007.s16:1:+:236988638:236988699	mac.5431.s43:1:-:220210568:220210629	mou.11147.s32:13:-:12239649:12239710	rat.17318.s34:17:-:68011693:68011754	rab.13117.s11:16:+:26546511:26546572	opo.14128.s25:2:-:152776704:152776765	chi.19000.s37:3:-:36922340:36922401
hum.22140.s4:15:-:78401577:78401724	mac.63958.s4:7:-:57144427:57144574	mou.46239.s4:9:-:54548333:54548477	rat.37945.s6:8:-:57707356:57707503	rab.36915.s3:GL018746:-:551932:552079	opo.206.s10:1:+:9466349:9466496	chi.5131.s6:10:+:3316421:3316568
hum.22140.s6:15:-:78403507:78403618	mac.63958.s7:7:-:57146338:57146449	mou.46239.s6:9:-:54549781:54549892	rat.37945.s7:8:-:57708816:57708927	rab.36915.s4:GL018746:-:553409:553520	opo.206.s9:1:+:9464493:9464604	chi.5131.s5:10:+:3307257:3307368
hum.3716.s29:1:+:154315272:154315437	mac.3551.s28:1:+:132880138:132880303	mou.29199.s28:3:-:89948387:89948552	rat.22343.s18:2:-:208717120:208717285	rab.7594.s14:13:-:38238469:38238632	opo.14777.s23:2:+:188678392:188678557	chi.16508.s11:25:-:1289998:1290163
hum.22140.s3:15:-:78398081:78398276	mac.63958.s3:7:-:57140955:57141150	mou.46239.s3:9:-:54545889:54546084	rat.37945.s5:8:-:57704810:57705005	rab.36915.s2:GL018746:-:549674:549869	opo.206.s11:1:+:9471325:9471520	chi.5131.s7:10:+:3316666:3316861
hum.42351.s5:22:+:38254686:38254747	mac.7987.s5:10:+:81790706:81790767	mou.16591.s12:15:+:79078993:79079054	rat.36489.s6:7:+:120309510:120309571	rab.43170.s5:GL018972:+:150127:150188	opo.53860.s9:Un:-:35964786:35964847	chi.1235.s9:1:-:50961386:50961447
hum.28207.s21:17:+:73485347:73485449	mac.38465.s18:16:+:70794436:70794538	mou.8639.s18:11:+:115788663:115788765	rat.7569.s36:10:-:103952108:103952210	rab.40943.s34:GL018845:-:270769:270871	opo.15638.s43:2:-:213641596:213641698	chi.10355.s12:18:+:11080158:11080260
hum.42351.s3:22:+:38247287:38247497	mac.7987.s3:10:+:81783257:81783467	mou.16591.s8:15:+:79076831:79076958	rat.36489.s4:7:+:120306925:120307135	rab.43170.s3:GL018972:+:143290:143500	opo.53860.s11:Un:-:35967872:35968082	chi.1235.s13:1:-:50962969:50963096
hum.42351.s2:22:+:38246022:38246070	mac.7987.s2:10:+:81781688:81781736	mou.16591.s7:15:+:79075771:79075819	rat.36489.s3:7:+:120305769:120305817	rab.43170.s2:GL018972:+:142648:142696	opo.53860.s12:Un:-:35968719:35968767	chi.1235.s14:1:-:50963173:50963221
hum.24618.s22:16:-:67335694:67335825	mac.49595.s13:20:-:65602987:65603118	mou.44671.s14:8:-:105393826:105393957	rat.19425.s14:19:-:48214760:48214891	rab.25652.s12:5:-:22899015:22899146	opo.10144.s18:1:-:684574985:684575116	chi.5823.s8:11:+:1228017:1228139
hum.24618.s26:16:-:67338324:67338474	mac.49595.s18:20:-:65605632:65605782	mou.44671.s17:8:-:105396330:105396480	rat.19425.s17:19:-:48217430:48217580	rab.25652.s14:5:-:22901378:22901528	opo.10144.s20:1:-:684578307:684578457	chi.5823.s6:11:+:1226616:1226760
hum.24618.s24:16:-:67337049:67337240	mac.49595.s17:20:-:65604336:65604527	mou.44671.s16:8:-:105395271:105395462	rat.19425.s16:19:-:48216206:48216397	rab.25652.s13:5:-:22900596:22900787	opo.10144.s19:1:-:684576959:684577150	chi.5823.s7:11:+:1227125:1227316
hum.24618.s30:16:-:67354492:67354788	mac.49595.s19:20:-:65622107:65622403	mou.44671.s18:8:-:105408328:105408624	rat.19425.s18:19:-:48230935:48231231	rab.25652.s15:5:-:22917760:22918056	opo.10144.s21:1:-:684589719:684590015	chi.5823.s5:11:+:1225347:1225643
hum.42351.s7:22:+:38259279:38259352	mac.7987.s7:10:+:81795532:81795605	mou.16591.s14:15:+:79081854:79081927	rat.36489.s8:7:+:120313198:120313271	rab.43170.s9:GL018972:+:153250:153323	opo.53860.s7:Un:-:35963501:35963574	chi.1235.s7:1:-:50959036:50959109
hum.42351.s8:22:+:38266183:38266354	mac.7987.s8:10:+:81803102:81803273	mou.16591.s15:15:+:79084112:79084283	rat.36489.s9:7:+:120314777:120314948	rab.43170.s10:GL018972:+:158087:158258	opo.53860.s6:Un:-:35962074:35962245	chi.1235.s6:1:-:50958728:50958899
hum.61734.s20:8:-:17927301:17927387	mac.66770.s15:8:-:17964427:17964513	mou.43476.s13:8:-:41354014:41354100	rat.15643.s4:16:+:53730575:53730661	rab.19023.s5:2:+:67559902:67559988	opo.36072.s5:5:+:15189424:15189510	chi.22555.s5:4:+:62390929:62391015
hum.61734.s21:8:-:17928809:17928899	mac.66770.s16:8:-:17966070:17966160	mou.43476.s14:8:-:41354827:41354917	rat.15643.s3:16:+:53729722:53729812	rab.19023.s4:2:+:67559351:67559441	opo.36072.s4:5:+:15188452:15188542	chi.22555.s4:4:+:62390033:62390123
hum.59031.s20:7:+:55240676:55240817	mac.51843.s12:3:-:71164162:71164303	mou.5972.s18:11:+:16889913:16890054	rat.13168.s17:14:-:100465722:100465863	rab.3387.s16:10:-:45682100:45682241	opo.43699.s13:6:-:259412405:259412546	chi.12245.s14:2:-:52432482:52432623
hum.651.s7:1:-:23845508:23845600	mac.996.s11:1:-:26121678:26121792	mou.32700.s9:4:+:136184423:136184537	rat.31948.s9:5:+:158301098:158301212	rab.9183.s5:13:+:129707958:129708072	opo.33260.s2:4:-:359841661:359841773	chi.15749.s2:23:-:2157454:2157568
hum.27128.s19:17:+:40840894:40841065	mac.37874.s15:16:+:52811336:52811507	mou.8134.s16:11:+:101181638:101181809	rat.7185.s15:10:+:88893852:88894023	rab.17957.s14:19:+:43415526:43415697	opo.15077.s20:2:-:193609415:193609586	chi.17394.s9:27:+:5008155:5008326
hum.59031.s14:7:+:55227832:55228031	mac.51843.s17:3:-:71176538:71176737	mou.5972.s13:11:+:16874960:16875159	rat.13168.s23:14:-:100480432:100480631	rab.3387.s22:10:-:45690025:45690224	opo.43699.s19:6:-:259425586:259425785	chi.12245.s20:2:-:52439164:52439363
hum.59031.s10:7:+:55224226:55224352	mac.51843.s21:3:-:71180582:71180708	mou.5972.s10:11:+:16871583:16871709	rat.13168.s26:14:-:100483811:100483937	rab.3387.s25:10:-:45693724:45693850	opo.43699.s22:6:-:259431334:259431460	chi.12245.s24:2:-:52441243:52441369
hum.59031.s11:7:+:55224452:55224525	mac.51843.s20:3:-:71180410:71180483	mou.5972.s11:11:+:16871802:16871875	rat.13168.s25:14:-:100483547:100483620	rab.3387.s24:10:-:45693560:45693633	opo.43699.s21:6:-:259431165:259431238	chi.12245.s23:2:-:52441070:52441143
hum.61734.s10:8:-:17919788:17919932	mac.66770.s11:8:-:17956345:17956489	mou.43476.s8:8:-:41346931:41347075	rat.15643.s9:16:+:53737542:53737686	rab.19023.s9:2:+:67567636:67567780	opo.36072.s9:5:+:15200714:15200858	chi.22555.s9:4:+:62395292:62395436
hum.61734.s12:8:-:17920694:17920739	mac.66770.s12:8:-:17957535:17957580	mou.43476.s9:8:-:41348088:41348133	rat.15643.s8:16:+:53736532:53736577	rab.19023.s8:2:+:67566988:67567033	opo.36072.s8:5:+:15200099:15200144	chi.22555.s8:4:+:62393812:62393857
hum.27128.s15:17:+:40838921:40839064	mac.37874.s10:16:+:52809360:52809503	mou.8134.s13:11:+:101179494:101179637	rat.7185.s11:10:+:88891509:88891652	rab.17957.s11:19:+:43414172:43414315	opo.15077.s26:2:-:193612310:193612453	chi.17394.s6:27:+:5007108:5007251
hum.28207.s17:17:+:73484013:73484215	mac.38465.s15:16:+:70793085:70793287	mou.8639.s13:11:+:115787362:115787564	rat.7569.s39:10:-:103953267:103953469	rab.40943.s36:GL018845:-:272022:272224	opo.15638.s46:2:-:213642506:213642708	chi.10355.s10:18:+:11078090:11078286
hum.28207.s19:17:+:73484840:73484991	mac.38465.s17:16:+:70793929:70794080	mou.8639.s16:11:+:115788239:115788390	rat.7569.s38:10:-:103952514:103952665	rab.40943.s35:GL018845:-:271209:271360	opo.15638.s45:2:-:213641994:213642145	chi.10355.s11:18:+:11079340:11079491
hum.43992.s53:3:-:49168968:49169156	mac.46268.s9:2:+:87319989:87320177	mou.47488.s9:9:+:108481234:108481422	rat.38932.s21:8:+:116614367:116614555	rab.30401.s39:9:-:16747397:16747585	opo.42899.s90:6:-:202178160:202178348	chi.6884.s45:12:+:11546599:11546727
hum.6756.s17:10:-:17216550:17216659	mac.69132.s12:9:-:17466845:17466954	mou.24302.s11:2:-:13533384:13533493	rat.17512.s17:17:-:82466381:82466490	rab.13402.s8:16:+:44151084:44151193	opo.51493.s7:8:+:256827403:256827512	chi.11410.s13:2:+:19708113:19708222
hum.8812.s5:10:-:114191998:114192044	mac.70807.s3:9:-:112092168:112092214	mou.24025.s3:19:-:55302558:55302604	rat.4946.s3:1:-:283690455:283690501	rab.16520.s3:18:-:60076304:60076350	opo.1545.s16:1:+:98814852:98814898	chi.26160.s2:6:-:26269943:26269986
hum.56353.s3:6:+:108492662:108492807	mac.56765.s8:4:-:155707741:155707886	mou.3766.s8:10:-:42578166:42578311	rat.24508.s8:20:-:48971681:48971826	rab.5970.s4:12:+:96169751:96169896	opo.18245.s9:2:+:373275119:373275264	chi.19729.s8:3:-:66909837:66909982
hum.37804.s9:2:+:216992259:216992397	mac.27265.s2:12:+:79947704:79947842	mou.988.s9:1:+:72326216:72326354	rat.40446.s15:9:+:79450670:79450808	rab.28252.s15:7:+:157557490:157557628	opo.46136.s15:7:-:177101605:177101743	chi.27178.s14:7:-:23032019:23032157
hum.51575.s37:5:+:66409915:66410047	mac.60483.s22:6:+:65024479:65024611	mou.13035.s28:13:-:102787317:102787449	rat.20675.s44:2:-:52050371:52050503	rab.4375.s22:11:+:83252678:83252810	opo.21659.s23:3:+:32724860:32724992	chi.39306.s25:Z:+:21113675:21113807
hum.51575.s34:5:+:66400194:66400403	mac.60483.s20:6:+:65014656:65014865	mou.13035.s30:13:-:102793969:102794178	rat.20675.s46:2:-:52056063:52056272	rab.4375.s20:11:+:83243506:83243715	opo.21659.s21:3:+:32710815:32711024	chi.39306.s22:Z:+:21106252:21106461
hum.51575.s35:5:+:66405926:66406027	mac.60483.s21:6:+:65020880:65020981	mou.13035.s29:13:-:102788963:102789064	rat.20675.s45:2:-:52051819:52051920	rab.4375.s21:11:+:83249123:83249224	opo.21659.s22:3:+:32720459:32720560	chi.39306.s23:Z:+:21108984:21109085
hum.51575.s32:5:+:66396263:66396420	mac.60483.s18:6:+:65010731:65010888	mou.13035.s32:13:-:102798046:102798203	rat.20675.s48:2:-:52059623:52059780	rab.4375.s18:11:+:83239633:83239790	opo.21659.s19:3:+:32706631:32706785	chi.39306.s20:Z:+:21103251:21103408
hum.51575.s33:5:+:66398364:66398439	mac.60483.s19:6:+:65012835:65012910	mou.13035.s31:13:-:102796086:102796161	rat.20675.s47:2:-:52057868:52057943	rab.4375.s19:11:+:83241597:83241672	opo.21659.s20:3:+:32709053:32709128	chi.39306.s21:Z:+:21104798:21104873
hum.51575.s31:5:+:66391425:66391503	mac.60483.s17:6:+:65005910:65005988	mou.13035.s33:13:-:102804642:102804720	rat.20675.s49:2:-:52066283:52066361	rab.4375.s17:11:+:83230954:83231032	opo.21659.s18:3:+:32704830:32704908	chi.39306.s19:Z:+:21097293:21097371
hum.37804.s5:2:+:216982469:216982517	mac.27257.s4:12:+:79937155:79937203	mou.988.s5:1:+:72314154:72314202	rat.40446.s11:9:+:79438839:79438887	rab.28252.s10:7:+:157545066:157545114	opo.46136.s19:7:-:177118210:177118258	chi.27178.s19:7:-:23039125:23039173
hum.51575.s38:5:+:66414510:66414577	mac.60483.s23:6:+:65029452:65029519	mou.13035.s27:13:-:102783345:102783412	rat.20675.s43:2:-:52046834:52046901	rab.4375.s24:11:+:83257966:83258033	opo.21659.s24:3:+:32731724:32731791	chi.39306.s26:Z:+:21117451:21117518
hum.51575.s39:5:+:66416845:66416930	mac.60483.s24:6:+:65031856:65031941	mou.13035.s26:13:-:102781160:102781245	rat.20675.s42:2:-:52044726:52044811	rab.4375.s25:11:+:83260019:83260104	opo.21659.s25:3:+:32735930:32736015	chi.39306.s27:Z:+:21119838:21119923
hum.7762.s4:10:+:73103966:73104048	mac.69977.s4:9:-:65657820:65657902	mou.3985.s10:10:-:60730570:60730652	rat.24241.s9:20:-:32115014:32115096	rab.15831.s9:18:-:15879935:15880017	opo.503.s4:1:+:25627375:25627457	chi.25627.s5:6:+:11366767:11366849
hum.61353.s45:7:-:151866271:151866334	mac.53811.s37:3:-:189115493:189115556	mou.33821.s29:5:-:25304678:25304741	rat.27624.s46:4:+:6282969:6283032	rab.7032.s28:13:-:13516384:13516447	opo.51100.s29:8:-:217210580:217210643	chi.11167.s37:2:-:6554362:6554425
hum.61353.s49:7:-:151876919:151877211	mac.53811.s43:3:-:189126368:189126660	mou.33821.s33:5:-:25313256:25313548	rat.27624.s41:4:+:6273684:6273976	rab.7032.s32:13:-:13527074:13527366	opo.51100.s35:8:-:217218464:217218735	chi.11167.s41:2:-:6558842:6559167
hum.61353.s48:7:-:151873276:151875095	mac.53811.s42:3:-:189122747:189124563	mou.33821.s32:5:-:25309600:25311419	rat.27624.s42:4:+:6275295:6277111	rab.7032.s31:13:-:13523325:13525177	opo.51100.s33:8:-:217215662:217217282	chi.11167.s40:2:-:6556195:6558014
hum.35328.s39:2:+:86718004:86718180	mac.29673.s45:13:+:87068339:87068515	mou.37764.s4:6:-:71590658:71590834	rat.28658.s3:4:-:164284191:164284367	rab.19586.s5:2:-:99874926:99875102	opo.11043.s4:1:-:716935631:716935793	chi.23228.s26:4:+:85165323:85165499
hum.5226.s21:1:+:206666356:206666452	mac.4359.s4:1:-:163870054:163870150	mou.1901.s4:1:-:131257901:131257997	rat.10702.s9:13:-:53110471:53110567	rab.13759.s4:16:-:65827860:65827956	opo.13625.s18:2:+:112694751:112694847	chi.16785.s23:26:+:2425467:2425563
hum.5226.s20:1:+:206664981:206665082	mac.4359.s6:1:-:163871414:163871515	mou.1901.s5:1:-:131259182:131259283	rat.10702.s11:13:-:53111816:53111917	rab.13759.s5:16:-:65829246:65829347	opo.13625.s17:2:+:112693012:112693113	chi.16785.s22:26:+:2423854:2423955
hum.5226.s19:1:+:206664152:206664191	mac.4359.s7:1:-:163872283:163872322	mou.1901.s6:1:-:131260006:131260045	rat.10702.s13:13:-:53112664:53112703	rab.13759.s6:16:-:65829900:65829939	opo.13625.s16:2:+:112691181:112691220	chi.16785.s21:26:+:2423642:2423681
hum.61353.s42:7:-:151864231:151864463	mac.53811.s35:3:-:189113445:189113677	mou.33821.s27:5:-:25302706:25302938	rat.27624.s48:4:+:6284772:6285004	rab.7032.s26:13:-:13514323:13514555	opo.51100.s27:8:-:217208614:217208846	chi.11167.s36:2:-:6551290:6551522
hum.5226.s24:1:+:206667253:206667324	mac.4359.s2:1:-:163869119:163869190	mou.1901.s2:1:-:131256887:131256958	rat.10702.s4:13:-:53109496:53109567	rab.13759.s2:16:-:65826859:65826930	opo.13625.s20:2:+:112696387:112696458	chi.16785.s25:26:+:2426331:2426402
hum.57370.s6:6:-:159190816:159190976	mac.56017.s14:4:+:104162664:104162824	mou.19223.s6:17:-:6741421:6741581	rat.661.s5:1:-:48593792:48593952	rab.6596.s3:12:-:148788439:148788599	opo.18928.s10:2:-:440881170:440881330	chi.19347.s4:3:-:51393444:51393604
hum.57370.s5:6:-:159190358:159190450	mac.56017.s16:4:+:104163189:104163281	mou.19223.s5:17:-:6740963:6741055	rat.661.s4:1:-:48593350:48593442	rab.6596.s2:12:-:148788174:148788266	opo.18928.s9:2:-:440880431:440880523	chi.19347.s3:3:-:51393095:51393187
hum.44302.s15:3:-:58417604:58417711	mac.45927.s4:2:+:77940950:77941057	mou.13343.s11:14:-:8171423:8171530	rat.13633.s8:15:+:22509720:22509827	rab.30588.s8:9:-:25217679:25217786	opo.43047.s9:6:-:209321921:209322028	chi.6910.s10:12:-:11812677:11812784
hum.57370.s11:6:-:159204552:159204698	mac.56017.s10:4:+:104149528:104149674	mou.19223.s10:17:-:6752983:6753129	rat.661.s9:1:-:48603443:48603589	rab.6596.s7:12:-:148799989:148800135	opo.18928.s14:2:-:440897547:440897693	chi.19347.s8:3:-:51400413:51400559
hum.57370.s9:6:-:159197440:159197536	mac.56017.s11:4:+:104156234:104156330	mou.19223.s9:17:-:6747264:6747360	rat.661.s8:1:-:48599092:48599188	rab.6596.s6:12:-:148792930:148793026	opo.18928.s13:2:-:440890035:440890131	chi.19347.s7:3:-:51397837:51397933
hum.57370.s8:6:-:159192276:159192439	mac.56017.s12:4:+:104161191:104161354	mou.19223.s8:17:-:6742690:6742853	rat.661.s7:1:-:48595060:48595223	rab.6596.s5:12:-:148789329:148789492	opo.18928.s12:2:-:440884282:440884445	chi.19347.s6:3:-:51395349:51395512
hum.57370.s7:6:-:159191796:159191926	mac.56017.s13:4:+:104161717:104161847	mou.19223.s7:17:-:6742354:6742484	rat.661.s6:1:-:48594750:48594880	rab.6596.s4:12:-:148789083:148789213	opo.18928.s11:2:-:440882583:440882713	chi.19347.s5:3:-:51394253:51394383
hum.57370.s13:6:-:159206341:159206615	mac.56017.s8:4:+:104147562:104147836	mou.19223.s12:17:-:6754611:6754885	rat.661.s11:1:-:48605249:48605523	rab.6596.s9:12:-:148802110:148802384	opo.18928.s16:2:-:440900372:440900646	chi.19347.s10:3:-:51401927:51402201
hum.57370.s12:6:-:159205676:159205759	mac.56017.s9:4:+:104148415:104148498	mou.19223.s11:17:-:6753986:6754069	rat.661.s10:1:-:48604603:48604686	rab.6596.s8:12:-:148801733:148801816	opo.18928.s15:2:-:440899191:440899274	chi.19347.s9:3:-:51401158:51401241
hum.18934.s29:14:-:52509500:52509649	mac.65055.s20:7:-:115062081:115062230	mou.13553.s9:14:+:19777996:19778145	rat.13464.s24:15:-:9015382:9015531	rab.15321.s17:17:-:70961581:70961730	opo.4226.s4:1:+:280465478:280465627	chi.25419.s20:5:-:57997761:57997910
hum.18934.s28:14:-:52508823:52509068	mac.65055.s19:7:-:115061405:115061650	mou.13553.s10:14:+:19778738:19778983	rat.13464.s23:15:-:9014581:9014826	rab.15321.s16:17:-:70960544:70960789	opo.4226.s5:1:+:280465970:280466215	chi.25419.s19:5:-:57997432:57997677
hum.27319.s49:17:+:45696379:45696530	mac.37171.s33:16:+:31825510:31825665	mou.7931.s5:11:-:97213032:97213187	rat.7011.s3:10:-:84937454:84937609	rab.17770.s29:19:-:39674590:39674745	opo.15216.s28:2:+:199758223:199758378	chi.36605.s8:JH375221.1:-:6802:6957
hum.27319.s52:17:+:45697103:45697150	mac.37171.s34:16:+:31826238:31826285	mou.7931.s3:11:-:97212280:97212327	rat.7011.s2:10:-:84936794:84936841	rab.17770.s28:19:-:39674290:39674337	opo.15216.s29:2:+:199758716:199758763	chi.36605.s7:JH375221.1:-:6647:6694
hum.18934.s21:14:-:52486777:52486896	mac.65055.s12:7:-:115039257:115039376	mou.13553.s16:14:+:19797164:19797283	rat.13464.s17:15:-:8997103:8997222	rab.15321.s10:17:-:70934896:70935015	opo.4226.s11:1:+:280536047:280536166	chi.25419.s12:5:-:57995288:57995407
hum.35646.s26:2:+:102642573:102642715	mac.29912.s11:13:+:101964596:101964738	mou.561.s16:1:+:40123122:40123264	rat.40131.s12:9:+:46563400:46563542	rab.19321.s2:2:-:90432431:90432573	opo.45012.s8:7:+:65628796:65628938	chi.3520.s8:1:+:133117386:133117531
hum.27319.s70:17:+:45730060:45730242	mac.37172.s9:16:+:31859742:31859924	mou.7928.s22:11:-:97184927:97185109	rat.7006.s21:10:-:84911968:84912150	rab.17770.s21:19:-:39640188:39640370	opo.15219.s3:2:+:199842209:199842391	chi.36609.s35:JH375221.1:-:55891:56073
hum.27319.s71:17:+:45734226:45734426	mac.37172.s10:16:+:31864974:31865174	mou.7928.s21:11:-:97181625:97181825	rat.7006.s20:10:-:84908320:84908520	rab.17770.s20:19:-:39637663:39637863	opo.15219.s4:2:+:199845361:199845561	chi.36609.s34:JH375221.1:-:53982:54182
hum.60384.s80:7:+:98608675:98608878	mac.51363.s8:3:+:46209527:46209730	mou.36438.s101:5:+:144856887:144857090	rat.9364.s3:12:-:13605300:13605503	rab.37667.s3:GL018760:-:1215160:1215363	opo.40691.s85:6:+:64650002:64650205	chi.7829.s80:14:+:1387692:1387895
hum.18522.s3:14:+:32034220:32034254	mac.64781.s2:7:+:94535750:94535784	mou.9683.s3:12:+:52100467:52100501	rat.33418.s5:6:+:82456364:82456398	rab.15102.s4:17:+:51388536:51388570	opo.3264.s11:1:-:207754978:207755012	chi.24532.s13:5:+:33779537:33779571
hum.60384.s82:7:+:98608964:98609158	mac.51363.s9:3:+:46209816:46210010	mou.36438.s106:5:+:144857385:144857579	rat.9364.s2:12:-:13605019:13605213	rab.37667.s2:GL018760:-:1214878:1215072	opo.40691.s86:6:+:64650303:64650497	chi.7829.s81:14:+:1389040:1389234
hum.35913.s13:2:+:109288781:109288901	mac.30060.s11:13:+:108456325:108456445	mou.3946.s7:10:+:58409560:58409680	rat.24191.s8:20:+:29808920:29809040	rab.19249.s13:2:-:83909619:83909739	opo.45100.s10:7:+:73898149:73898269	chi.3882.s17:1:+:135626434:135626554
hum.24370.s30:16:+:58543205:58543256	mac.49549.s23:20:+:56864526:56864577	mou.44520.s20:8:+:95711093:95711144	rat.18946.s5:19:-:9755290:9755341	rab.25558.s6:5:+:14383186:14383237	opo.10806.s7:1:-:709484773:709484824	chi.5745.s5:11:-:351634:351685
hum.48544.s16:4:-:84243372:84243517	mac.57685.s2:5:+:46213835:46213980	mou.35022.s13:5:-:100711329:100711474	rat.12043.s2:14:+:10491962:10492107	rab.12215.s2:15:+:67083394:67083539	opo.36327.s2:5:+:32330873:32331018	chi.22314.s15:4:-:45861865:45862007
hum.35646.s19:2:+:102632333:102632513	mac.29912.s7:13:+:101954597:101954777	mou.561.s11:1:+:40111955:40112135	rat.40131.s8:9:+:46553546:46553726	rab.19321.s6:2:-:90443082:90443262	opo.45012.s4:7:+:65618659:65618839	chi.3520.s3:1:+:133111686:133111860
hum.20038.s11:14:+:96922684:96922812	mac.65926.s11:7:+:159693629:159693757	mou.10655.s13:12:+:105745204:105745332	rat.34264.s14:6:+:138769995:138770123	rab.38505.s4:GL018779:+:659838:659966	opo.4930.s8:1:-:325305444:325305572	chi.24873.s22:5:+:45733146:45733274
hum.20038.s12:14:+:96924420:96924549	mac.65926.s12:7:+:159695368:159695497	mou.10655.s14:12:+:105747186:105747315	rat.34264.s15:6:+:138770816:138770942	rab.38505.s5:GL018779:+:661732:661855	opo.4930.s7:1:-:325300824:325300959	chi.24873.s23:5:+:45733682:45733829
hum.20038.s13:14:+:96937815:96937943	mac.65926.s13:7:+:159713153:159713281	mou.10655.s15:12:+:105761468:105761596	rat.34264.s16:6:+:138778913:138779041	rab.38505.s6:GL018779:+:670770:670898	opo.4930.s6:1:-:325289601:325289729	chi.24873.s24:5:+:45734844:45734972
hum.20038.s15:14:+:96944802:96944999	mac.65926.s15:7:+:159720670:159720867	mou.10655.s18:12:+:105766554:105766751	rat.34261.s3:6:+:138789806:138790003	rab.38505.s8:GL018779:+:675933:676130	opo.4930.s4:1:-:325279538:325279735	chi.24873.s26:5:+:45736303:45736500
hum.20038.s16:14:+:96949336:96949556	mac.65926.s16:7:+:159725024:159725244	mou.10655.s19:12:+:105768530:105768750	rat.34261.s4:6:+:138793384:138793604	rab.38505.s9:GL018779:+:682883:683103	opo.4930.s3:1:-:325277559:325277779	chi.24873.s27:5:+:45738484:45738704
hum.28957.s13:18:-:12459754:12459927	mac.40474.s5:18:+:2256854:2257027	mou.22337.s9:18:-:67501068:67501241	rat.18493.s11:18:-:62425261:62425434	rab.30819.s43:9:+:49684344:49684517	opo.24132.s7:3:-:280473568:280473741	chi.13172.s22:2:+:97072878:97073051
hum.27140.s15:17:+:40991311:40991397	mac.37863.s13:16:+:52960218:52960304	mou.8126.s14:11:+:101320727:101320813	rat.7177.s15:10:+:89039132:89039218	rab.17964.s16:19:+:43543876:43543962	opo.15067.s5:2:-:193411006:193411092	chi.17428.s11:27:+:5065037:5065123
hum.4571.s24:1:-:155317447:155317695	mac.3614.s15:1:-:133911132:133911380	mou.29042.s25:3:+:89066172:89066420	rat.22186.s30:2:+:207788086:207788334	rab.7445.s25:13:+:37359499:37359747	opo.14862.s15:2:-:190143539:190143787	chi.16512.s59:25:-:1390848:1391096
hum.28957.s4:18:-:12452254:12452390	mac.40474.s14:18:+:2264882:2265018	mou.22337.s3:18:-:67495140:67495276	rat.18493.s4:18:-:62419031:62419167	rab.30819.s51:9:+:49690366:49690502	opo.24132.s2:3:-:280467617:280467753	chi.13172.s28:2:+:97079506:97079642
hum.4571.s22:1:-:155316174:155316260	mac.3614.s14:1:-:133909868:133909954	mou.29042.s27:3:+:89067155:89067241	rat.22186.s31:2:+:207789162:207789248	rab.7445.s26:13:+:37360902:37360988	opo.14862.s14:2:-:190142195:190142281	chi.16512.s57:25:-:1390363:1390449
hum.28957.s6:18:-:12452484:12452511	mac.40474.s12:18:+:2264760:2264787	mou.22337.s5:18:-:67495363:67495390	rat.18493.s5:18:-:62419256:62419283	rab.30819.s49:9:+:49690243:49690270	opo.24132.s3:3:-:280467848:280467875	chi.13172.s27:2:+:97079376:97079403
hum.4571.s15:1:-:155313105:155313277	mac.3614.s9:1:-:133906779:133906951	mou.29042.s31:3:+:89070474:89070646	rat.22186.s39:2:+:207792365:207792537	rab.7445.s30:13:+:37365044:37365216	opo.14862.s10:2:-:190137824:190137996	chi.16512.s51:25:-:1388816:1388988
hum.28957.s11:18:-:12454345:12454482	mac.40474.s7:18:+:2262471:2262608	mou.22337.s7:18:-:67497177:67497314	rat.18493.s7:18:-:62421477:62421614	rab.30819.s45:9:+:49688719:49688856	opo.24132.s5:3:-:280469011:280469148	chi.13172.s24:2:+:97076338:97076475
hum.17635.s62:13:+:76412483:76412524	mac.39860.s11:17:+:56289008:56289049	mou.15194.s46:14:+:101915893:101915934	rat.14599.s48:15:+:87978037:87978078	rab.29645.s61:8:+:77441530:77441571	opo.45682.s42:7:+:135589975:135590016	chi.3945.s23:1:-:154079948:154079989
hum.56151.s38:6:-:88272420:88272503	mac.55821.s29:4:-:83490258:83490341	mou.30702.s8:4:+:34625401:34625484	rat.30366.s6:5:+:54652779:54652862	rab.5771.s21:12:-:74374542:74374625	opo.18012.s27:2:-:344166888:344166971	chi.19930.s5:3:+:75828219:75828302
hum.56151.s36:6:-:88265126:88265223	mac.55821.s28:4:-:83481132:83481229	mou.30702.s10:4:+:34630477:34630570	rat.30366.s7:5:+:54655909:54656006	rab.5771.s20:12:-:74367023:74367120	opo.18012.s26:2:-:344159066:344159163	chi.19930.s6:3:+:75831010:75831107
hum.56151.s40:6:-:88273848:88273950	mac.55821.s30:4:-:83491688:83491790	mou.30702.s7:4:+:34623415:34623513	rat.30366.s5:5:+:54650731:54650833	rab.5771.s22:12:-:74376529:74376628	opo.18012.s28:2:-:344168774:344168876	chi.19930.s4:3:+:75825650:75825755
hum.56151.s34:6:-:88258309:88258364	mac.55821.s27:4:-:83474488:83474543	mou.30702.s11:4:+:34633658:34633713	rat.30366.s8:5:+:54658750:54658805	rab.5771.s19:12:-:74359865:74359920	opo.18012.s25:2:-:344157735:344157790	chi.19930.s7:3:+:75832448:75832503
hum.23293.s31:16:-:8996238:8996339	mac.48571.s25:20:-:9039588:9039689	mou.17573.s21:16:-:8697893:8697994	rat.5185.s33:10:+:5813758:5813859	rab.26049.s18:6:-:2812424:2812525	opo.41406.s14:6:+:113838577:113838678	chi.8313.s19:14:+:9960402:9960503
hum.11231.s63:11:+:68377079:68377096	mac.30983.s15:14:-:6112272:6112289	mou.22825.s3:19:-:3459747:3459764	rat.3915.s4:1:-:225568887:225568904	rab.42372.s9:GL018919:-:13191:13208	opo.52636.s4:Un:-:7195026:7195043	chi.23924.s33:5:+:15882859:15882876
hum.11231.s60:11:+:68369331:68369437	mac.30983.s19:14:-:6120156:6120262	mou.22825.s6:19:-:3466493:3466599	rat.3915.s11:1:-:225574557:225574662	rab.42372.s12:GL018919:-:18036:18142	opo.52636.s7:Un:-:7198661:7198770	chi.23924.s31:5:+:15879533:15879639
hum.11231.s61:11:+:68370810:68370960	mac.30983.s18:14:-:6118635:6118785	mou.22825.s5:19:-:3464545:3464695	rat.3915.s7:1:-:225572865:225573015	rab.42372.s10:GL018919:-:16777:16927	opo.52636.s6:Un:-:7197804:7197954	chi.23924.s32:5:+:15880337:15880487
hum.43164.s33:3:-:13393580:13393684	mac.45589.s16:2:+:47684394:47684498	mou.38163.s26:6:-:91053565:91053669	rat.28987.s20:4:+:187859880:187859984	rab.29998.s19:9:+:5059932:5060036	opo.43591.s24:6:-:255287691:255287795	chi.6578.s25:12:-:5634508:5634612
hum.6752.s67:10:-:17164794:17164897	mac.69128.s12:9:-:17410831:17410934	mou.24299.s62:2:-:13486047:13486150	rat.17511.s65:17:-:82419675:82419778	rab.13399.s6:16:+:44219469:44219572	opo.51507.s6:8:+:256870762:256870865	chi.11423.s6:2:+:19741596:19741699
hum.43164.s32:3:-:13393379:13393480	mac.45589.s17:2:+:47684598:47684699	mou.38163.s25:6:-:91053372:91053473	rat.28987.s21:4:+:187860074:187860175	rab.29998.s20:9:+:5060126:5060227	opo.43591.s23:6:-:255287459:255287560	chi.6578.s24:12:-:5634271:5634372
hum.1629.s17:1:-:51871577:51871780	mac.1920.s10:1:-:54219147:54219350	mou.31815.s21:4:+:109363179:109363379	rat.31281.s20:5:+:132839305:132839505	rab.8817.s23:13:+:115353961:115354164	opo.11763.s8:2:+:3811917:3812120	chi.28374.s18:8:-:22972068:22972265
hum.7040.s38:10:+:24810711:24810858	mac.69311.s23:9:+:24711614:24711761	mou.24427.s24:2:+:20781798:20781945	rat.17608.s43:17:+:89353105:89353252	rab.12759.s27:16:+:915201:915348	opo.51420.s20:8:-:248493398:248493545	chi.11366.s17:2:-:16836177:16836324
hum.34192.s5:2:+:31484415:31484579	mac.28690.s6:13:+:31298471:31298635	mou.20839.s5:17:+:73828046:73828210	rat.32860.s11:6:+:34946941:34947105	rab.20313.s2:2:-:154840591:154840755	opo.8176.s6:1:+:514380430:514380594	chi.18032.s2:3:-:7602888:7603052
hum.7040.s33:10:+:24802188:24802363	mac.69311.s21:9:+:24703074:24703249	mou.24427.s22:2:+:20778026:20778201	rat.17608.s41:17:+:89348934:89349109	rab.12759.s24:16:+:911105:911280	opo.51420.s22:8:-:248501648:248501823	chi.11366.s19:2:-:16844049:16844224
hum.34192.s4:2:+:31483376:31483788	mac.28690.s4:13:+:31297409:31297821	mou.20839.s4:17:+:73827150:73827562	rat.32860.s10:6:+:34946043:34946455	rab.20313.s3:2:-:154841356:154841768	opo.8176.s5:1:+:514379403:514379815	chi.18032.s3:3:-:7604202:7604614
hum.4585.s4:1:+:155850291:155850411	mac.3749.s14:1:+:134448337:134448457	mou.29033.s4:3:-:88748782:88748902	rat.22198.s3:2:-:207515200:207515320	rab.7503.s5:13:-:36969764:36969887	opo.14870.s4:2:+:190732970:190733093	chi.16487.s3:25:+:1462914:1463034
hum.34192.s2:2:+:31467140:31467316	mac.28690.s2:13:+:31281238:31281414	mou.20839.s2:17:+:73816231:73816407	rat.32860.s8:6:+:34935131:34935307	rab.20313.s5:2:-:154853249:154853425	opo.8176.s3:1:+:514348526:514348702	chi.18032.s5:3:-:7617431:7617607
hum.56432.s14:6:-:112025202:112025305	mac.56680.s6:4:+:152232092:152232195	mou.3682.s13:10:+:39525401:39525504	rat.24424.s8:20:+:46314800:46314903	rab.6053.s15:12:-:99470517:99470620	opo.18333.s11:2:-:377781865:377781968	chi.19686.s17:3:+:65397757:65397860
hum.56432.s13:6:-:112024088:112024237	mac.56680.s7:4:+:152233165:152233314	mou.3682.s14:10:+:39526781:39526930	rat.24424.s9:20:+:46316350:46316499	rab.6053.s14:12:-:99469423:99469572	opo.18333.s10:2:-:377778067:377778216	chi.19686.s18:3:+:65402465:65402614
hum.27766.s10:17:-:60030326:60030474	mac.37536.s31:16:+:44530047:44530195	mou.7624.s5:11:-:86276820:86276968	rat.6698.s57:10:-:73608398:73608546	rab.17483.s5:19:-:28141040:28141188	opo.14441.s5:2:-:171623571:171623719	chi.10729.s31:19:+:7461501:7461649
hum.27766.s9:17:-:60028186:60028359	mac.37536.s32:16:+:44532232:44532405	mou.7624.s4:11:-:86275374:86275547	rat.6698.s56:10:-:73606830:73607003	rab.17483.s4:19:-:28137627:28137800	opo.14441.s4:2:-:171621799:171621972	chi.10729.s32:19:+:7461907:7462080
hum.23293.s29:16:-:8995939:8996044	mac.48571.s23:20:-:9039289:9039394	mou.17573.s19:16:-:8697590:8697695	rat.5185.s35:10:+:5814040:5814145	rab.26049.s17:6:-:2812125:2812230	opo.41406.s15:6:+:113838804:113838909	chi.8313.s20:14:+:9961229:9961334
hum.27766.s12:17:-:60032743:60032928	mac.37536.s30:16:+:44527590:44527775	mou.7624.s6:11:-:86278470:86278655	rat.6698.s58:10:-:73610998:73611183	rab.17483.s6:19:-:28143977:28144162	opo.14441.s6:2:-:171624376:171624561	chi.10729.s30:19:+:7461119:7461304
hum.27766.s8:17:-:60024278:60024378	mac.37536.s33:16:+:44537090:44537190	mou.7624.s2:11:-:86272463:86272563	rat.6698.s54:10:-:73604031:73604131	rab.17483.s3:19:-:28132589:28132689	opo.14441.s3:2:-:171620244:171620344	chi.10729.s33:19:+:7462466:7462566
hum.43164.s36:3:-:13399722:13399895	mac.45589.s13:2:+:47677934:47678107	mou.38163.s29:6:-:91060562:91060735	rat.28987.s17:4:+:187852663:187852836	rab.29998.s15:9:+:5051781:5051954	opo.43591.s28:6:-:255298231:255298404	chi.6578.s28:12:-:5637320:5637493
hum.41455.s5:22:-:18083858:18083947	mac.7270.s5:10:-:62293759:62293848	mou.38580.s6:6:-:120804043:120804132	rat.29335.s6:4:-:220450629:220450718	rab.39623.s5:GL018809:-:27980:28069	opo.49795.s6:8:-:120474167:120474256	chi.1608.s5:1:-:61934964:61935053
hum.41455.s6:22:-:18095578:18095644	mac.7270.s6:10:-:62306122:62306188	mou.38580.s7:6:-:120807586:120807652	rat.29335.s7:4:-:220454215:220454281	rab.39623.s6:GL018809:-:35905:35971	opo.49795.s7:8:-:120482465:120482531	chi.1608.s7:1:-:61936821:61936887
hum.15020.s46:12:+:97087500:97087586	mac.25173.s6:11:+:97907286:97907372	mou.4912.s27:10:-:92927753:92927839	rat.35307.s23:7:-:33825467:33825553	rab.24869.s49:4:+:75846748:75846834	opo.48959.s48:8:+:73850977:73851063	chi.1022.s48:1:+:45843348:45843434
hum.15020.s44:12:+:97082694:97082760	mac.25173.s4:11:+:97902472:97902538	mou.4912.s29:10:-:92935081:92935147	rat.35307.s25:7:-:33833446:33833512	rab.24869.s47:4:+:75839521:75839587	opo.48959.s46:8:+:73836491:73836557	chi.1022.s46:1:+:45839007:45839073
hum.15020.s45:12:+:97084906:97085088	mac.25173.s5:11:+:97904687:97904869	mou.4912.s28:10:-:92932555:92932737	rat.35307.s24:7:-:33830701:33830883	rab.24869.s48:4:+:75841302:75841484	opo.48959.s47:8:+:73845761:73845943	chi.1022.s47:1:+:45841355:45841537
hum.12877.s10:12:-:6762111:6762216	mac.23140.s10:11:-:6821929:6822034	mou.38798.s40:6:+:125047211:125047316	rat.29633.s38:4:+:224579137:224579242	rab.29047.s21:8:-:32687175:32687280	opo.49497.s8:8:-:108031410:108031524	chi.2089.s9:1:-:76550725:76550839
hum.12877.s11:12:-:6762396:6762562	mac.23140.s11:11:-:6822214:6822380	mou.38798.s39:6:+:125046904:125047070	rat.29633.s36:4:+:224578813:224578979	rab.29047.s22:8:-:32687459:32687625	opo.49497.s10:8:-:108031730:108031896	chi.2089.s10:1:-:76551019:76551185
hum.15020.s40:12:+:97073378:97073530	mac.25170.s9:11:+:97893162:97893314	mou.4912.s34:10:-:92942867:92943019	rat.35307.s29:7:-:33840762:33840914	rab.24869.s43:4:+:75833981:75834133	opo.48959.s42:8:+:73825508:73825660	chi.1022.s42:1:+:45835078:45835230
hum.66603.s13:9:-:130211889:130211987	mac.35706.s3:15:+:99131070:99131168	mou.24832.s3:2:+:32962574:32962672	rat.24943.s3:3:+:17347088:17347186	rab.33043.s3:GL018699:+:203401:203499	opo.6972.s7:1:-:452990747:452990845	chi.9286.s3:17:+:1556290:1556388
hum.66506.s12:9:-:126212972:126213028	mac.34254.s10:15:+:12285173:12285229	mou.24951.s10:2:-:37852396:37852452	rat.25082.s8:3:-:27349150:27349206	rab.33119.s24:GL018699:+:3754596:3754652	opo.6392.s8:1:-:417505870:417505926	chi.9748.s20:17:-:9058089:9058145
hum.66506.s14:9:-:126214555:126214626	mac.34254.s8:15:+:12283577:12283644	mou.24951.s11:2:-:37853993:37854064	rat.25082.s9:3:-:27350688:27350759	rab.33119.s22:GL018699:+:3753470:3753541	opo.6392.s9:1:-:417507486:417507557	chi.9748.s22:17:-:9059199:9059270
hum.46701.s20:3:+:188590431:188590551	mac.47847.s14:2:+:181207945:181208065	mou.17978.s16:16:+:24977200:24977320	rat.8730.s33:11:+:81516123:81516243	rab.10654.s19:14:+:84497197:84497317	opo.47405.s2:7:-:258518490:258518610	chi.29042.s9:9:-:13822164:13822284
hum.12233.s6:11:-:119548265:119548567	mac.33326.s5:14:-:118086360:118086662	mou.45972.s8:9:+:43791877:43792179	rat.37697.s3:8:+:46761718:46762020	rab.1275.s3:1:+:98303466:98303768	opo.31225.s3:4:+:229982905:229983207	chi.16153.s10:24:+:4059629:4059931
hum.50296.s4:5:+:304292:304336	mac.59571.s6:6:+:71415:71459	mou.12587.s9:13:-:74311668:74311712	rat.407.s5:1:+:33007443:33007487	rab.41979.s6:GL018897:-:332238:332282	opo.22224.s6:3:+:88842130:88842174	chi.13032.s4:2:+:88933268:88933312
hum.29804.s30:18:+:59936102:59936181	mac.41388.s23:18:+:55637690:55637769	mou.1615.s25:1:+:105731210:105731280	rat.10444.s26:13:+:30889697:30889764	rab.31411.s23:9:+:102581611:102581690	opo.22631.s22:3:+:141935700:141935779	chi.12650.s15:2:-:68348952:68349031
hum.46586.s8:3:-:185775212:185775280	mac.46624.s11:2:+:100572595:100572663	mou.17913.s4:16:-:22392987:22393055	rat.8767.s13:11:+:85329298:85329366	rab.10568.s18:14:+:79522540:79522608	opo.20715.s4:2:-:524503530:524503598	chi.28745.s8:9:-:4622699:4622767
hum.53218.s12:5:-:153409049:153409140	mac.61883.s5:6:-:150396884:150396975	mou.6709.s19:11:-:57509378:57509466	rat.5912.s7:10:-:42728519:42728607	rab.22221.s11:3:-:35450746:35450837	opo.5300.s10:1:-:348173504:348173613	chi.7518.s7:13:+:11596190:11596302
hum.20801.s25:15:-:35210459:35210579	mac.62786.s27:7:-:13265138:13265258	mou.26040.s22:2:-:114142988:114143108	rat.25998.s21:3:-:112183478:112183598	rab.14743.s15:17:+:37411940:37412060	opo.2948.s24:1:-:189658462:189658582	chi.24456.s15:5:+:31496297:31496417
hum.62193.s23:8:+:37996334:37996393	mac.67079.s26:8:+:38593378:38593437	mou.43448.s2:8:-:25817604:25817663	rat.15943.s23:16:+:70696691:70696750	rab.34109.s3:GL018706:-:5291768:5291827	opo.8855.s22:1:+:572754379:572754438	chi.15517.s24:22:+:2262772:2262831
hum.5775.s11:1:+:229434724:229434819	mac.5623.s5:1:-:227658158:227658253	mou.45193.s7:8:+:123832803:123832898	rat.20118.s7:19:+:67320704:67320799	rab.40725.s4:GL018838:-:194626:194721	opo.14252.s7:2:+:161358558:161358653	chi.19022.s12:3:+:39306396:39306491
hum.23293.s24:16:-:8994847:8994914	mac.48571.s19:20:-:9038212:9038279	mou.17573.s15:16:-:8696677:8696744	rat.5185.s37:10:+:5815051:5815118	rab.26049.s15:6:-:2811286:2811353	opo.41406.s17:6:+:113841654:113841721	chi.8313.s22:14:+:9962671:9962738
hum.38389.s11:2:-:234398011:234398129	mac.27673.s13:12:-:97387063:97387181	mou.1326.s8:1:-:87952340:87952458	rat.40739.s7:9:-:94797962:94798080	rab.36368.s9:GL018736:-:986232:986350	opo.20639.s11:2:-:523407404:523407522	chi.26594.s32:7:+:5927245:5927363
hum.54331.s15:6:-:13652891:13652913	mac.54221.s12:4:-:13620631:13620653	mou.11742.s11:13:-:43430448:43430470	rat.16763.s5:17:-:26002183:26002205	rab.4569.s11:12:-:7345818:7345840	opo.24553.s8:3:+:327691671:327691693	chi.12449.s20:2:-:60620671:60620693
hum.17651.s25:13:-:95847090:95847191	mac.40042.s24:17:-:75591881:75591982	mou.15333.s24:14:-:118618889:118618990	rat.14713.s3:15:-:107266805:107266906	rab.29688.s23:8:-:97117352:97117453	opo.45477.s12:7:+:103556751:103556852	chi.3811.s20:1:+:145389264:145389368
hum.17651.s24:13:-:95840707:95840796	mac.40042.s23:17:-:75586138:75586227	mou.15333.s23:14:-:118616366:118616455	rat.14713.s2:15:-:107262202:107262291	rab.29688.s22:8:-:97111265:97111354	opo.45477.s13:7:+:103559778:103559867	chi.3811.s21:1:+:145394983:145395072
hum.327.s11:1:-:8419824:8420046	mac.580.s10:1:-:11386428:11386650	mou.33125.s33:4:+:150615941:150616163	rat.32328.s32:5:+:171286596:171286818	rab.9546.s13:13:+:141593315:141593537	opo.35630.s37:4:+:434624159:434624381	chi.15183.s12:21:-:3041095:3041317
hum.327.s17:1:-:8422743:8422904	mac.580.s16:1:-:11389337:11389498	mou.33125.s30:4:+:150613725:150613886	rat.32328.s28:5:+:171284377:171284538	rab.9546.s8:13:+:141591034:141591177	opo.35630.s33:4:+:434620473:434620634	chi.15183.s17:21:-:3044961:3045122
hum.17651.s20:13:-:95822786:95822882	mac.40042.s19:17:-:75567699:75567795	mou.15333.s19:14:-:118604157:118604253	rat.14709.s22:15:-:107249675:107249771	rab.29688.s18:8:-:97095074:97095170	opo.45477.s17:7:+:103575401:103575497	chi.3811.s26:1:+:145407803:145407899
hum.17651.s19:13:-:95818412:95818621	mac.40042.s18:17:-:75563735:75563944	mou.15333.s18:14:-:118599314:118599523	rat.14709.s21:15:-:107246179:107246388	rab.29688.s17:8:-:97092133:97092342	opo.45477.s19:7:+:103584541:103584747	chi.3811.s27:1:+:145408929:145409144
hum.17651.s18:13:-:95816632:95816772	mac.40042.s17:17:-:75561960:75562100	mou.15333.s17:14:-:118597494:118597634	rat.14709.s20:15:-:107244474:107244614	rab.29688.s16:8:-:97090395:97090535	opo.45477.s20:7:+:103588550:103588690	chi.3811.s28:1:+:145411067:145411207
hum.17651.s17:13:-:95815864:95815901	mac.40042.s16:17:-:75561184:75561221	mou.15333.s16:14:-:118597139:118597176	rat.14709.s19:15:-:107244098:107244135	rab.29688.s15:8:-:97090019:97090056	opo.45477.s21:7:+:103589021:103589058	chi.3811.s29:1:+:145412561:145412598
hum.327.s19:1:-:8424116:8424315	mac.580.s18:1:-:11390689:11390888	mou.33125.s27:4:+:150612547:150612746	rat.32328.s26:5:+:171283153:171283352	rab.9546.s7:13:+:141589881:141590080	opo.35630.s32:4:+:434618613:434618812	chi.15183.s18:21:-:3045717:3045916
hum.24535.s18:16:+:69352556:69352614	mac.49692.s4:20:+:67695932:67695993	mou.44711.s4:8:+:107038928:107038989	rat.19472.s4:19:+:50100229:50100290	rab.25750.s5:5:+:24721322:24721380	opo.10522.s15:1:+:699159315:699159376	chi.6334.s3:11:+:18372047:18372108
hum.28585.s16:17:+:80394543:80394614	mac.39052.s17:16:+:77920760:77920831	mou.8965.s23:11:+:121218088:121218159	rat.7808.s13:10:+:110007036:110007107	rab.41368.s6:GL018866:+:34034:34105	opo.16751.s14:2:-:264644408:264644479	chi.9902.s14:18:-:3487020:3487091
hum.28585.s14:17:+:80393565:80393748	mac.39052.s15:16:+:77919770:77919953	mou.8965.s22:11:+:121216893:121217076	rat.7808.s11:10:+:110006040:110006223	rab.41368.s4:GL018866:+:33265:33448	opo.16751.s15:2:-:264651096:264651279	chi.9902.s17:18:-:3488293:3488476
hum.28585.s18:17:+:80395044:80395239	mac.39052.s19:16:+:77921239:77921434	mou.8965.s24:11:+:121218543:121218738	rat.7808.s16:10:+:110007477:110007672	rab.41368.s9:GL018866:+:34487:34682	opo.16751.s13:2:-:264643565:264643760	chi.9902.s12:18:-:3486329:3486524
hum.43939.s10:3:-:47676680:47676834	mac.46257.s14:2:+:88883263:88883417	mou.47520.s25:9:+:110205999:110206153	rat.39000.s24:8:+:117634844:117634998	rab.30305.s17:9:-:15563537:15563691	opo.42754.s54:6:+:195982307:195982455	chi.10971.s33:2:+:817528:817682
hum.62699.s15:8:+:67066282:67066569	mac.13163.s3:1099214402100:-:8075:8362	mou.27979.s16:3:+:19674254:19674541	rat.21317.s11:2:+:124164782:124165069	rab.22758.s10:3:+:82058767:82059054	opo.22902.s5:3:-:171529152:171529410	chi.13610.s14:2:+:114694261:114694536
hum.34616.s48:2:-:54158972:54159237	mac.29065.s9:13:-:54210810:54211075	mou.6258.s11:11:+:30810783:30811048	rat.13376.s12:14:+:114857438:114857703	rab.20051.s15:2:+:132297605:132297870	opo.9693.s13:1:+:641019863:641020128	chi.17922.s11:3:+:2900018:2900283
hum.46586.s7:3:-:185774864:185775033	mac.46624.s12:2:+:100572842:100573011	mou.17913.s3:16:-:22392655:22392824	rat.8767.s14:11:+:85329530:85329699	rab.10568.s19:14:+:79522752:79522921	opo.20715.s3:2:-:524503239:524503408	chi.28745.s6:9:-:4622416:4622585
hum.34136.s14:2:-:29543617:29543748	mac.28654.s13:13:-:29326138:29326269	mou.20800.s24:17:-:71985424:71985555	rat.32825.s6:6:+:32964052:32964183	rab.20328.s8:2:+:156818242:156818373	opo.8165.s10:1:-:511378068:511378199	chi.18125.s24:3:+:8324353:8324484
hum.38946.s8:20:+:10032311:10032537	mac.6901.s7:10:+:43333334:43333560	mou.26572.s9:2:+:136552316:136552542	rat.26454.s15:3:+:136005238:136005464	rab.24111.s4:4:-:26172919:26173145	opo.9400.s5:1:-:615387027:615387253	chi.18244.s4:3:-:13114877:13115103
hum.38946.s9:20:+:10033760:10033923	mac.6901.s8:10:+:43334782:43334945	mou.26572.s11:2:+:136553622:136553782	rat.26454.s16:3:+:136012968:136013128	rab.24111.s3:4:-:26171217:26171380	opo.9400.s4:1:-:615385621:615385784	chi.18244.s3:3:-:13113586:13113767
hum.24964.s30:16:+:76574600:76574687	mac.49906.s24:20:+:74623568:74623655	mou.44860.s21:8:+:112859107:112859194	rat.19608.s9:19:+:55923639:55923726	rab.25925.s24:5:+:31166873:31166960	opo.40106.s4:6:-:22873418:22873505	chi.39781.s4:Z:-:42709700:42709787
hum.8643.s2:10:+:105133115:105133352	mac.70666.s2:9:+:103062467:103062704	mou.23888.s2:19:+:47070981:47071218	rat.4825.s2:1:+:274277925:274278162	rab.16403.s2:18:+:51302064:51302301	opo.1654.s15:1:-:108673006:108673243	chi.26079.s3:6:+:23135340:23135577
hum.9060.s4:10:-:125516729:125516868	mac.71027.s3:9:-:123357121:123357260	mou.42397.s3:7:-:132048989:132049128	rat.3602.s5:1:-:211055169:211055308	rab.39775.s3:GL018813:-:808398:808537	opo.1372.s12:1:+:83514728:83514867	chi.26325.s4:6:-:31286196:31286335
hum.68442.s3:X:+:73740825:73740969	mac.72191.s2:X:+:73612825:73612969	mou.49275.s9:X:-:103712159:103712303	rat.42105.s13:X:-:75392346:75392490	rab.37498.s7:GL018757:-:1279204:1279348	opo.52621.s5:Un:-:6409770:6409914	chi.21268.s2:4:+:12284693:12284837
hum.68442.s7:X:+:73745585:73745728	mac.72191.s5:X:+:73617904:73618047	mou.49275.s6:X:-:103706252:103706395	rat.42105.s10:X:-:75386651:75386794	rab.37498.s3:GL018757:-:1272990:1273133	opo.52621.s3:Un:-:6404290:6404442	chi.21268.s5:4:+:12288456:12288599
hum.66607.s23:9:+:130243462:130243506	mac.35705.s27:15:-:99099275:99099319	mou.24831.s16:2:-:32944705:32944749	rat.24946.s12:3:-:17328873:17328917	rab.33042.s11:GL018699:-:183947:183991	opo.6970.s64:1:+:453025590:453025634	chi.9285.s16:17:-:1540964:1541008
hum.66607.s22:9:+:130242118:130242257	mac.35705.s30:15:-:99100559:99100698	mou.24831.s17:2:-:32945442:32945581	rat.24946.s13:3:-:17329658:17329797	rab.33042.s12:GL018699:-:184832:184971	opo.6970.s63:1:+:453024779:453024918	chi.9285.s17:17:-:1541792:1541931
hum.66607.s21:9:+:130241662:130241784	mac.35705.s31:15:-:99101033:99101155	mou.24831.s18:2:-:32945851:32945973	rat.24946.s14:3:-:17330056:17330178	rab.33042.s13:GL018699:-:185190:185315	opo.6970.s62:1:+:453018033:453018155	chi.9285.s18:17:-:1542424:1542546
hum.66607.s27:9:+:130249955:130250042	mac.35705.s22:15:-:99092322:99092409	mou.24831.s12:2:-:32938797:32938884	rat.24946.s9:3:-:17322815:17322902	rab.33042.s7:GL018699:-:178438:178525	opo.6970.s69:1:+:453029251:453029338	chi.9285.s13:17:-:1537770:1537857
hum.66607.s25:9:+:130248015:130248114	mac.35705.s24:15:-:99094260:99094359	mou.24831.s14:2:-:32940241:32940340	rat.24946.s10:3:-:17324128:17324227	rab.33042.s9:GL018699:-:179971:180070	opo.6970.s67:1:+:453027883:453027982	chi.9285.s14:17:-:1539071:1539170
hum.66607.s24:9:+:130245229:130245299	mac.35705.s25:15:-:99097180:99097250	mou.24831.s15:2:-:32941803:32941873	rat.24946.s11:3:-:17325538:17325608	rab.33042.s10:GL018699:-:181294:181364	opo.6970.s65:1:+:453026720:453026790	chi.9285.s15:17:-:1539929:1539999
hum.68914.s26:X:+:110961340:110961502	mac.72641.s19:X:+:110378896:110379058	mou.49736.s15:X:+:144342647:144342809	rat.42453.s15:X:+:114043405:114043567	rab.48017.s22:X:+:60166277:60166439	opo.57391.s21:X:-:69223099:69223228	chi.21311.s22:4:-:13130309:13130489
hum.66607.s29:9:+:130253494:130253574	mac.35705.s20:15:-:99088466:99088546	mou.24831.s10:2:-:32935168:32935248	rat.24946.s7:3:-:17316914:17316994	rab.33042.s5:GL018699:-:175478:175558	opo.6970.s72:1:+:453033895:453033975	chi.9285.s10:17:-:1535377:1535457
hum.66607.s28:9:+:130251723:130251797	mac.35705.s21:15:-:99090249:99090323	mou.24831.s11:2:-:32936436:32936510	rat.24946.s8:3:-:17318366:17318440	rab.33042.s6:GL018699:-:176970:177044	opo.6970.s71:1:+:453031212:453031286	chi.9285.s12:17:-:1536921:1536995
hum.68914.s23:X:+:110956453:110956525	mac.72641.s17:X:+:110371130:110371202	mou.49736.s13:X:+:144340720:144340792	rat.42453.s13:X:+:114040667:114040739	rab.48017.s20:X:+:60162329:60162401	opo.57391.s23:X:-:69226554:69226626	chi.21311.s26:4:-:13132744:13132816
hum.68914.s21:X:+:110955712:110955758	mac.72641.s15:X:+:110370402:110370448	mou.49736.s12:X:+:144339725:144339771	rat.42453.s12:X:+:114039820:114039866	rab.48017.s19:X:+:60159760:60159806	opo.57391.s24:X:-:69229173:69229219	chi.21311.s27:4:-:13133575:13133621
hum.64070.s8:8:+:144800382:144800472	mac.68610.s7:8:+:146345132:146345222	mou.16390.s5:15:+:75995234:75995324	rat.36310.s8:7:+:117042976:117043066	rab.46939.s6:GL019741:+:18634:18724	opo.25802.s8:3:+:434261376:434261466	chi.14330.s4:2:+:148547309:148547399
hum.25096.s3:16:+:83940592:83940704	mac.50026.s3:20:+:82035751:82035863	mou.44981.s2:8:+:119401481:119401593	rat.19695.s2:19:+:62788792:62788904	rab.26007.s9:5:+:37946571:37946683	opo.8311.s2:1:+:526849390:526849502	chi.6207.s18:11:-:16020072:16020180
hum.42722.s3:22:+:45681822:45681977	mac.8321.s2:10:+:89280160:89280315	mou.16857.s2:15:+:85018026:85018181	rat.36686.s3:7:+:125635278:125635433	rab.42974.s15:GL018962:-:117724:117879	opo.47703.s3:8:+:10508441:10508593	chi.1813.s2:1:+:70502501:70502656
hum.36978.s10:2:-:174819601:174820960	mac.26632.s14:12:-:37576657:37578016	mou.25358.s5:2:-:72970155:72971514	rat.25465.s7:3:-:66152593:66153952	rab.27727.s5:7:-:113565422:113566781	opo.30798.s4:4:-:184690913:184692287	chi.26934.s8:7:+:16591824:16592990
hum.5197.s14:1:+:205568259:205568379	mac.4380.s5:1:-:164815086:164815206	mou.1935.s5:1:-:132040540:132040660	rat.10726.s4:13:-:53891473:53891593	rab.13794.s4:16:-:66564684:66564804	opo.13595.s9:2:+:111637167:111637287	chi.16789.s11:26:+:2131745:2131865
hum.56828.s5:6:-:131911462:131911582	mac.56471.s39:4:+:132286475:132286595	mou.3519.s40:10:+:24909798:24909918	rat.292.s4:1:-:23022882:23023002	rab.6277.s3:12:-:121817351:121817471	opo.18576.s9:2:-:405379752:405379872	chi.19494.s32:3:+:56794786:56794906
hum.20603.s36:14:+:105930800:105930904	mac.66281.s25:7:+:168827489:168827593	mou.10972.s24:12:+:113131363:113131467	rat.34491.s98:6:+:146938001:146938105	rab.46857.s13:GL019704:+:20892:20996	opo.4513.s18:1:+:296980616:296980767	chi.27630.s14:8:-:4018690:4018794
hum.5470.s20:1:-:217793125:217793841	mac.4159.s3:1:+:152799546:152800262	mou.3017.s6:1:+:187225503:187226219	rat.11673.s6:13:+:110343392:110344102	rab.13593.s2:16:+:55635272:55635988	opo.13815.s11:2:-:127275943:127276656	chi.18463.s5:3:+:19086508:19087218
hum.5470.s19:1:-:217787483:217787544	mac.4159.s4:1:+:152806053:152806114	mou.3017.s8:1:+:187230784:187230845	rat.11673.s7:13:+:110348868:110348929	rab.13593.s3:16:+:55640253:55640314	opo.13815.s10:2:-:127262387:127262448	chi.18463.s6:3:+:19091249:19091310
hum.46475.s8:3:-:180703714:180703784	mac.46763.s7:2:+:105741848:105741918	mou.28168.s23:3:-:34078775:34078845	rat.21490.s8:2:+:140152618:140152688	rab.10528.s13:14:-:76596064:76596134	opo.46483.s5:7:-:204146504:204146574	chi.29335.s15:9:+:16561824:16561894
hum.45395.s19:3:+:124103692:124103883	mac.45437.s18:2:+:44385658:44385849	mou.18222.s69:16:-:34262628:34262819	rat.8598.s9:11:+:72828830:72829021	rab.10836.s71:14:-:94652332:94652523	opo.29846.s15:4:+:90068809:90069000	chi.27313.s13:7:+:27182497:27182688
hum.24235.s6:16:+:57238416:57238920	mac.49456.s5:20:+:55565139:55565643	mou.44404.s3:8:+:94622834:94623335	rat.18969.s5:19:-:10806540:10807041	rab.25504.s2:5:+:13405649:13406153	opo.6810.s6:1:+:448312551:448313045	chi.5786.s7:11:+:724935:725429
hum.53218.s15:5:-:153414304:153414527	mac.61883.s8:6:-:150402170:150402393	mou.6709.s23:11:-:57514095:57514288	rat.5912.s11:10:-:42733408:42733601	rab.22221.s14:3:-:35456307:35456530	opo.5300.s13:1:-:348175933:348176174	chi.7518.s4:13:+:11594879:11595078
hum.36978.s7:2:-:174783321:174783513	mac.26632.s12:12:-:37542104:37542296	mou.25358.s4:2:-:72946546:72946738	rat.25465.s5:3:-:66127701:66127893	rab.27727.s3:7:-:113526575:113526767	opo.30798.s3:4:-:184662477:184662669	chi.26934.s9:7:+:16601839:16602031
hum.19212.s8:14:+:66082929:66083091	mac.65317.s15:7:+:128659035:128659197	mou.10055.s9:12:+:77365197:77365359	rat.33748.s7:6:+:109820201:109820363	rab.20702.s8:20:-:6532987:6533149	opo.4016.s18:1:+:268796347:268796509	chi.24114.s23:5:-:21933430:21933595
hum.19212.s10:14:+:66096210:66096324	mac.65317.s16:7:+:128672832:128672946	mou.10055.s11:12:+:77393723:77393837	rat.33748.s8:6:+:109840212:109840326	rab.20702.s7:20:-:6522694:6522808	opo.4016.s20:1:+:268826539:268826653	chi.24114.s20:5:-:21927230:21927344
hum.11308.s42:11:+:70224136:70224301	mac.30810.s4:14:-:4391942:4392107	mou.42716.s5:7:-:144481085:144481250	rat.3899.s7:1:-:224505318:224505483	rab.41798.s31:GL018884:+:48268:48433	opo.53147.s7:Un:-:19128523:19128688	chi.23978.s38:5:+:17185565:17185730
hum.43443.s9:3:-:27436009:27436260	mac.47691.s7:2:-:169800727:169800978	mou.13434.s25:14:+:14775177:14775428	rat.13554.s15:15:-:15890703:15890954	rab.9781.s11:14:-:14207715:14207966	opo.51952.s15:8:-:287605335:287605586	chi.11869.s11:2:-:39029714:39029965
hum.2438.s8:1:+:43882206:43882312	mac.1799.s9:1:+:46323070:46323176	mou.32070.s91:4:-:118397613:118397719	rat.31446.s75:5:-:141014208:141014314	rab.9017.s89:13:-:123251977:123252083	opo.11999.s8:2:-:10899324:10899430	chi.28172.s8:8:+:18622549:18622655
hum.56828.s4:6:-:131910605:131910736	mac.56471.s40:4:+:132287320:132287451	mou.3519.s41:10:+:24910734:24910865	rat.292.s3:1:-:23021915:23022046	rab.6277.s2:12:-:121816159:121816290	opo.18576.s8:2:-:405378512:405378643	chi.19494.s34:3:+:56795427:56795558
hum.65583.s76:9:+:79985806:79985851	mac.35477.s18:15:+:86097454:86097499	mou.23263.s12:19:-:16640202:16640247	rat.4375.s18:1:-:242698583:242698628	rab.807.s66:1:+:63806479:63806524	opo.41826.s78:6:+:139882285:139882330	chi.39692.s70:Z:+:37545378:37545423
hum.2438.s13:1:+:43887754:43887896	mac.1799.s14:1:+:46328640:46328782	mou.32070.s86:4:-:118391717:118391859	rat.31446.s69:5:-:141008375:141008517	rab.9017.s83:13:-:123245564:123245706	opo.11999.s2:2:-:10888296:10888438	chi.28172.s13:8:+:18632057:18632199
hum.2438.s12:1:+:43886845:43886974	mac.1799.s13:1:+:46327714:46327843	mou.32070.s87:4:-:118392556:118392685	rat.31446.s70:5:-:141009203:141009332	rab.9017.s84:13:-:123246362:123246491	opo.11999.s3:2:-:10896910:10897039	chi.28172.s12:8:+:18630673:18630802
hum.2438.s9:1:+:43885405:43885615	mac.1799.s10:1:+:46326272:46326482	mou.32070.s90:4:-:118393820:118394030	rat.31446.s74:5:-:141010517:141010727	rab.9017.s88:13:-:123247648:123247858	opo.11999.s6:2:-:10898775:10898985	chi.28172.s9:8:+:18622844:18623054
hum.2438.s11:1:+:43886420:43886654	mac.1799.s12:1:+:46327289:46327523	mou.32070.s88:4:-:118392814:118393048	rat.31446.s71:5:-:141009464:141009695	rab.9017.s86:13:-:123246678:123246912	opo.11999.s4:2:-:10898092:10898326	chi.28172.s11:8:+:18629730:18629961
hum.2438.s10:1:+:43885824:43885994	mac.1799.s11:1:+:46326695:46326865	mou.32070.s89:4:-:118393446:118393616	rat.31446.s73:5:-:141010138:141010308	rab.9017.s87:13:-:123247312:123247482	opo.11999.s5:2:-:10898518:10898688	chi.28172.s10:8:+:18624249:18624419
hum.59518.s3:7:-:82390675:82390809	mac.52790.s9:3:+:134498347:134498481	mou.33504.s35:5:+:14855543:14855677	rat.27747.s3:4:-:16431727:16431861	rab.19215.s39:2:+:78485379:78485513	opo.50093.s35:8:+:146172147:146172281	chi.217.s36:1:+:9875967:9876101
hum.59518.s4:7:-:82430834:82430907	mac.52790.s8:3:+:134462849:134462922	mou.33504.s34:5:+:14817267:14817334	rat.27747.s4:4:-:16466385:16466452	rab.19215.s38:2:+:78430008:78430081	opo.50093.s34:8:+:146070774:146070841	chi.217.s35:1:+:9843006:9843073
hum.59518.s2:7:-:82389955:82390100	mac.52790.s10:3:+:134499043:134499188	mou.33504.s36:5:+:14856904:14857049	rat.27747.s2:4:-:16431181:16431326	rab.19215.s40:2:+:78486260:78486405	opo.50093.s36:8:+:146172993:146173138	chi.217.s39:1:+:9876683:9876828
hum.59518.s7:7:-:82450428:82450502	mac.52790.s6:3:+:134443814:134443888	mou.33504.s31:5:+:14795313:14795387	rat.27747.s8:4:-:16491989:16492063	rab.19215.s35:2:+:78408649:78408723	opo.50093.s31:8:+:146045861:146045935	chi.217.s30:1:+:9829148:9829222
hum.59518.s5:7:-:82435004:82435145	mac.52790.s7:3:+:134458588:134458729	mou.33504.s33:5:+:14811610:14811751	rat.27747.s6:4:-:16475997:16476138	rab.19215.s37:2:+:78424263:78424404	opo.50093.s33:8:+:146064781:146064922	chi.217.s34:1:+:9839803:9839944
hum.25611.s11:16:-:89720312:89720331	mac.50291.s12:20:-:87780718:87780737	mou.45179.s11:8:-:123210216:123210235	rat.20122.s10:19:-:66712996:66713015	rab.43475.s8:GL018998:-:264656:264675	opo.10469.s8:1:-:697917322:697917341	chi.6319.s20:11:-:18205738:18205757
hum.35954.s17:2:+:113414699:113414818	mac.30157.s13:13:+:112016284:112016403	mou.26403.s13:2:+:129206367:129206486	rat.26312.s10:3:-:128281597:128281716	rab.19498.s27:2:+:97448636:97448755	opo.10874.s11:1:+:711197660:711197779	chi.15582.s9:22:+:4006066:4006185
hum.35954.s14:2:+:113410466:113410524	mac.30157.s10:13:+:112011993:112012051	mou.26403.s11:2:+:129204246:129204304	rat.26312.s16:3:-:128284530:128284588	rab.19498.s24:2:+:97446118:97446176	opo.10874.s9:1:+:711196145:711196203	chi.15582.s7:22:+:4004731:4004814
hum.35954.s21:2:+:113416781:113417339	mac.30157.s16:13:+:112018325:112018883	mou.26403.s17:2:+:129207981:129208539	rat.26312.s7:3:-:128279445:128280003	rab.19498.s30:2:+:97450550:97451108	opo.10874.s14:1:+:711199504:711200062	chi.15582.s13:22:+:4007620:4008169
hum.64790.s56:9:+:35403437:35403596	mac.34845.s2:15:-:42165177:42165336	mou.30897.s67:4:+:43262977:43263136	rat.30484.s58:5:+:63239473:63239632	rab.380.s3:1:-:18505098:18505257	opo.41552.s2:6:-:123233881:123234040	chi.39017.s51:Z:+:8711659:8711818
hum.35954.s22:2:+:113417964:113418149	mac.30157.s18:13:+:112019510:112019695	mou.26403.s18:2:+:129209041:129209223	rat.26312.s5:3:-:128278775:128278960	rab.19498.s32:2:+:97451670:97451855	opo.10874.s15:1:+:711200168:711200353	chi.15582.s14:22:+:4008251:4008436
hum.64790.s54:9:+:35403164:35403256	mac.34845.s3:15:-:42165501:42165593	mou.30897.s65:4:+:43261682:43261774	rat.30484.s56:5:+:63238936:63239028	rab.380.s5:1:-:18505427:18505519	opo.41552.s3:6:-:123234421:123234513	chi.39017.s50:Z:+:8710572:8710664
hum.8532.s25:10:-:102019975:102020076	mac.70561.s76:9:-:99863077:99863178	mou.23761.s13:19:-:44131412:44131513	rat.4749.s28:1:-:271352601:271352702	rab.16291.s22:18:-:48208701:48208802	opo.308.s16:1:-:15521415:15521516	chi.25526.s5:6:+:8815196:8815297
hum.45796.s26:3:-:141906546:141906621	mac.47308.s9:2:+:145666942:145667017	mou.47101.s6:9:+:96145672:96145747	rat.38639.s8:8:+:103403689:103403764	rab.10037.s14:14:-:35646416:35646491	opo.46671.s5:7:+:217799936:217800011	chi.28933.s34:9:-:9892543:9892618
hum.45796.s27:3:-:141917644:141917775	mac.47308.s8:2:+:145655686:145655817	mou.47101.s5:9:+:96140539:96140670	rat.38639.s6:8:+:103397579:103397710	rab.10037.s16:14:-:35656095:35656226	opo.46671.s4:7:+:217795640:217795771	chi.28933.s35:9:-:9893965:9894074
hum.45796.s24:3:-:141905294:141905355	mac.47308.s10:2:+:145668524:145668585	mou.47101.s7:9:+:96150216:96150277	rat.38639.s9:8:+:103409114:103409175	rab.10037.s13:14:-:35644724:35644785	opo.46671.s7:7:+:217800530:217800591	chi.28933.s33:9:-:9891861:9891922
hum.42017.s24:22:+:31658120:31658225	mac.7784.s46:10:+:75145223:75145328	mou.5757.s18:11:-:3355811:3355916	rat.12944.s30:14:-:84276070:84276175	rab.21186.s19:21:+:3711728:3711833	opo.28016.s12:3:+:512591333:512591438	chi.9004.s20:15:-:9065731:9065836
hum.67928.s15:X:-:46521451:46521592	mac.71688.s10:X:-:44487762:44487903	mou.48261.s13:X:-:20164930:20165071	rat.41339.s7:X:+:3341184:3341325	rab.47624.s15:X:-:31777353:31777494	opo.44879.s7:7:+:52958526:52958667	chi.3417.s8:1:+:129626917:129627058
hum.45796.s31:3:-:141923537:141923630	mac.47308.s7:2:+:145644264:145644357	mou.47101.s4:9:+:96137745:96137838	rat.38639.s5:8:+:103396048:103396141	rab.10037.s17:14:-:35666383:35666476	opo.46671.s3:7:+:217790817:217790910	chi.28933.s37:9:-:9894982:9895075
hum.45796.s32:3:-:141932368:141932443	mac.47308.s6:2:+:145636892:145636967	mou.47101.s3:9:+:96133389:96133464	rat.38639.s4:8:+:103391305:103391380	rab.10037.s18:14:-:35672093:35672168	opo.46671.s2:7:+:217785760:217785835	chi.28933.s38:9:-:9895539:9895614
hum.39728.s9:20:+:39788746:39788793	mac.6391.s48:10:-:23297461:23297508	mou.27171.s6:2:+:160748282:160748329	rat.26967.s4:3:+:162973293:162973340	rab.35000.s4:GL018718:+:560261:560308	opo.5985.s36:1:-:393670027:393670074	chi.14537.s5:20:+:5259136:5259183
hum.42017.s31:22:+:31662970:31663056	mac.7784.s53:10:+:75149914:75150000	mou.5757.s12:11:-:3352291:3352377	rat.12944.s26:14:-:84271537:84271623	rab.21186.s27:21:+:3715949:3716035	opo.28016.s20:3:+:512595296:512595382	chi.9004.s14:15:-:9061431:9061517
hum.36955.s10:2:+:166514271:166514530	mac.26525.s8:12:+:29316698:29316957	mou.25248.s8:2:+:66002303:66002562	rat.25358.s8:3:+:58735634:58735897	rab.27617.s11:7:+:105063408:105063667	opo.30645.s13:4:+:174079469:174079728	chi.27115.s9:7:-:19233612:19233871
hum.42017.s25:22:+:31658581:31658777	mac.7784.s47:10:+:75145684:75145880	mou.5757.s17:11:-:3355273:3355469	rat.12944.s29:14:-:84275534:84275730	rab.21186.s20:21:+:3712156:3712352	opo.28016.s13:3:+:512591886:512592082	chi.9004.s19:15:-:9064711:9064907
hum.36955.s11:2:+:166532822:166533118	mac.26525.s9:12:+:29333893:29334189	mou.25248.s9:2:+:66019440:66019736	rat.25358.s9:3:+:58748999:58749295	rab.27617.s13:7:+:105081305:105081519	opo.30645.s14:4:+:174099721:174100017	chi.27115.s8:7:-:19229467:19229763
hum.15182.s9:12:+:101685520:101685666	mac.25311.s9:11:+:102491113:102491259	mou.4853.s66:10:-:88817179:88817325	rat.35294.s57:7:-:29472563:29472709	rab.24918.s9:4:+:80636794:80636940	opo.49065.s9:8:+:80918193:80918339	chi.1059.s9:1:+:47512489:47512635
hum.15182.s8:12:+:101684511:101684666	mac.25311.s8:11:+:102490035:102490190	mou.4853.s67:10:-:88817866:88818021	rat.35294.s58:7:-:29473256:29473411	rab.24918.s8:4:+:80634083:80634238	opo.49065.s8:8:+:80917495:80917650	chi.1059.s8:1:+:47511395:47511550
hum.15182.s11:12:+:101686946:101687023	mac.25311.s11:11:+:102492467:102492544	mou.4853.s64:10:-:88815869:88815946	rat.35294.s55:7:-:29471294:29471371	rab.24918.s11:4:+:80638503:80638580	opo.49065.s11:8:+:80919509:80919586	chi.1059.s11:1:+:47514738:47514815
hum.15182.s10:12:+:101685748:101685882	mac.25311.s10:11:+:102491341:102491475	mou.4853.s65:10:-:88816878:88817012	rat.35294.s56:7:-:29472272:29472406	rab.24918.s10:4:+:80637381:80637515	opo.49065.s10:8:+:80918422:80918556	chi.1059.s10:1:+:47513164:47513298
hum.15182.s12:12:+:101689258:101689436	mac.25311.s12:11:+:102494774:102494952	mou.4853.s63:10:-:88813917:88814095	rat.35294.s54:7:-:29469243:29469421	rab.24918.s12:4:+:80640677:80640855	opo.49065.s12:8:+:80920628:80920806	chi.1059.s12:1:+:47515513:47515694
hum.15182.s15:12:+:101696226:101696331	mac.25311.s15:11:+:102501682:102501787	mou.4853.s60:10:-:88809082:88809187	rat.35294.s51:7:-:29463647:29463752	rab.24918.s15:4:+:80644721:80644826	opo.49065.s15:8:+:80925385:80925490	chi.1059.s16:1:+:47520011:47520116
hum.15182.s14:12:+:101693751:101693839	mac.25311.s14:11:+:102499050:102499138	mou.4853.s61:10:-:88809715:88809803	rat.35294.s52:7:-:29465136:29465224	rab.24918.s14:4:+:80643397:80643485	opo.49065.s14:8:+:80924414:80924502	chi.1059.s15:1:+:47517816:47517904
hum.51866.s3:5:+:80338696:80338802	mac.60735.s2:6:+:77231545:77231651	mou.12783.s9:13:-:92053549:92053655	rat.20441.s9:2:-:40835882:40835988	rab.3463.s3:11:+:1479044:1479150	opo.23481.s29:3:-:227009874:227009980	chi.40184.s27:Z:-:63692978:63693084
hum.46483.s26:3:-:182788998:182789145	mac.46732.s7:2:+:103625900:103626047	mou.28211.s28:3:-:35990049:35990196	rat.21483.s17:2:-:142307724:142307871	rab.10542.s7:14:-:78729890:78730037	opo.46498.s28:7:-:206305878:206306025	chi.29327.s12:9:+:15868636:15868736
hum.46483.s23:3:-:182769947:182770028	mac.46732.s10:2:+:103644883:103644964	mou.28211.s24:3:-:35983733:35983814	rat.21483.s14:2:-:142300622:142300703	rab.10542.s4:14:-:78721978:78722059	opo.46498.s25:7:-:206301031:206301112	chi.29327.s15:9:+:15870575:15870656
hum.46483.s24:3:-:182775099:182775210	mac.46732.s9:2:+:103639769:103639880	mou.28211.s26:3:-:35984982:35985093	rat.21483.s15:2:-:142301808:142301919	rab.10542.s5:14:-:78723320:78723431	opo.46498.s26:7:-:206303135:206303246	chi.29327.s14:9:+:15870148:15870259
hum.46483.s22:3:-:182763201:182763328	mac.46732.s12:2:+:103651611:103651738	mou.28211.s23:3:-:35978923:35979050	rat.21483.s12:2:-:142203723:142203850	rab.10542.s3:14:-:78708847:78708974	opo.46498.s24:7:-:206299968:206300095	chi.29327.s16:9:+:15870736:15870863
hum.15182.s7:12:+:101683915:101684052	mac.25311.s7:11:+:102489440:102489577	mou.4853.s68:10:-:88818489:88818626	rat.35294.s59:7:-:29473919:29474056	rab.24918.s7:4:+:80633491:80633628	opo.49065.s7:8:+:80915165:80915302	chi.1059.s7:1:+:47510818:47510955
hum.15182.s6:12:+:101682738:101682819	mac.25311.s6:11:+:102488319:102488400	mou.4853.s69:10:-:88819268:88819349	rat.35294.s60:7:-:29474722:29474803	rab.24918.s6:4:+:80631842:80631923	opo.49065.s6:8:+:80913258:80913339	chi.1059.s6:1:+:47510090:47510171
hum.38127.s26:2:+:220100196:220100307	mac.27558.s31:12:+:83089604:83089715	mou.1091.s22:1:+:75198265:75198376	rat.40542.s20:9:+:82168708:82168819	rab.28351.s21:7:+:160478078:160478189	opo.46128.s8:7:-:173400931:173401042	chi.27101.s4:7:-:21716133:21716244
hum.60435.s24:7:-:128655033:128655189	mac.53220.s25:3:-:166349645:166349801	mou.37063.s22:6:-:29586038:29586194	rat.28146.s28:4:-:56639761:56639917	rab.26750.s6:7:+:15570911:15571067	opo.50537.s22:8:-:188911123:188911279	chi.30.s20:1:-:646659:646815
hum.60435.s25:7:-:128657037:128657110	mac.53220.s26:3:-:166351631:166351704	mou.37063.s23:6:-:29588023:29588096	rat.28146.s29:4:-:56641671:56641744	rab.26750.s5:7:+:15566980:15567053	opo.50537.s23:8:-:188912113:188912186	chi.30.s21:1:-:646896:646969
hum.60435.s22:7:-:128641113:128641288	mac.53220.s23:3:-:166335991:166336166	mou.37063.s20:6:-:29579521:29579696	rat.28146.s26:4:-:56632524:56632699	rab.26750.s8:7:+:15589785:15589960	opo.50537.s20:8:-:188890370:188890545	chi.30.s18:1:-:645068:645243
hum.60435.s23:7:-:128645070:128645213	mac.53220.s24:3:-:166339792:166339935	mou.37063.s21:6:-:29582166:29582309	rat.28146.s27:4:-:56635650:56635793	rab.26750.s7:7:+:15587551:15587694	opo.50537.s21:8:-:188899626:188899769	chi.30.s19:1:-:645959:646102
hum.62623.s2:8:+:63492098:63492235	mac.67426.s22:8:+:65140002:65140139	mou.30556.s6:4:-:20484884:20485021	rat.30266.s6:5:-:39151378:39151515	rab.22733.s2:3:+:78337509:78337646	opo.22950.s10:3:-:176120830:176120967	chi.13570.s2:2:+:113301239:113301376
hum.38127.s28:2:+:220100430:220100597	mac.27558.s33:12:+:83089838:83090005	mou.1091.s23:1:+:75198477:75198644	rat.40542.s21:9:+:82168919:82169086	rab.28351.s22:7:+:160478308:160478475	opo.46128.s6:7:-:173400680:173400847	chi.27101.s3:7:-:21715819:21715986
hum.15032.s28:12:-:96728497:96728643	mac.25191.s21:11:-:97545715:97545861	mou.4919.s3:10:+:93208172:93208318	rat.35315.s8:7:+:34114072:34114218	rab.24862.s25:4:-:75511516:75511662	opo.48957.s22:8:-:73408726:73408874	chi.1006.s21:1:-:45713134:45713282
hum.69046.s31:X:-:123787434:123787633	mac.72796.s29:X:-:122903246:122903445	mou.48512.s28:X:-:42827041:42827240	rat.42682.s18:X:-:129305709:129305908	rab.48396.s27:X:-:99139256:99139455	opo.56669.s29:X:-:18052360:18052559	chi.21340.s27:4:+:15364203:15364402
hum.5218.s32:1:-:205811804:205811879	mac.4364.s7:1:+:164575509:164575584	mou.1914.s11:1:+:131804052:131804127	rat.10716.s5:13:+:53655946:53656021	rab.13756.s10:16:+:66357018:66357093	opo.13613.s33:2:-:111983206:111983281	chi.16803.s33:26:-:2257085:2257160
hum.44297.s5:3:+:58302242:58302318	mac.45931.s13:2:-:78069585:78069661	mou.13320.s4:14:+:8087464:8087540	rat.13637.s7:15:-:22595602:22595678	rab.30584.s6:9:+:25104062:25104138	opo.43046.s8:6:+:209260619:209260695	chi.6908.s5:12:+:11772582:11772658
hum.28907.s5:18:+:12274092:12274273	mac.40569.s2:18:-:2424942:2425123	mou.22331.s4:18:+:67366375:67366556	rat.18480.s7:18:+:62291321:62291496	rab.30829.s2:9:-:49853343:49853521	opo.24120.s8:3:+:280243777:280243952	chi.13181.s8:2:-:97150673:97150854
hum.24306.s22:16:-:58713761:58714145	mac.49513.s11:20:-:57042160:57042544	mou.44529.s19:8:-:95848381:95848768	rat.18861.s6:19:+:9612235:9612622	rab.25560.s10:5:-:14522794:14523169	opo.10800.s5:1:+:709296758:709297187	chi.5838.s14:11:-:1464855:1465272
hum.5218.s31:1:-:205811282:205811343	mac.4364.s8:1:+:164576064:164576125	mou.1914.s12:1:+:131804587:131804648	rat.10716.s6:13:+:53656479:53656540	rab.13756.s12:16:+:66357476:66357537	opo.13613.s32:2:-:111982695:111982756	chi.16803.s32:26:-:2256795:2256856
hum.51866.s5:5:+:80366311:80366400	mac.60735.s4:6:+:77254789:77254878	mou.12783.s7:13:-:92035894:92035983	rat.20441.s7:2:-:40814242:40814331	rab.3463.s5:11:+:1499344:1499433	opo.23481.s27:3:-:226994964:226995053	chi.40184.s25:Z:-:63680912:63681001
hum.21713.s8:15:+:69003881:69004045	mac.63698.s3:7:+:47325269:47325429	mou.46503.s14:9:-:62431302:62431466	rat.38152.s8:8:-:67120184:67120348	rab.44562.s3:GL019090:+:21783:21947	opo.2372.s12:1:+:155988614:155988778	chi.5586.s13:10:+:18722858:18723022
hum.18018.s19:13:+:111289476:111289596	mac.40327.s48:17:+:90696768:90696888	mou.42913.s19:8:+:11511877:11511997	rat.16085.s7:16:-:82794737:82794857	rab.45967.s21:GL019367:+:57907:58027	opo.45238.s5:7:-:81900034:81900154	chi.3638.s19:1:+:138499912:138500032
hum.18018.s17:13:+:111287815:111287935	mac.40327.s29:17:+:90694745:90694865	mou.42913.s17:8:+:11510227:11510347	rat.16085.s8:16:-:82795913:82796033	rab.45967.s19:GL019367:+:57150:57270	opo.45238.s7:7:-:81921304:81921424	chi.3638.s15:1:+:138491813:138491933
hum.64667.s33:9:-:8500754:8501059	mac.35232.s39:15:+:68642301:68642606	mou.31428.s51:4:-:76100447:76100752	rat.30944.s35:5:-:97068151:97068456	rab.719.s47:1:+:45687516:45687821	opo.42588.s36:6:-:170557697:170558002	chi.39526.s41:Z:-:28767604:28767909
hum.10619.s33:11:+:57578871:57578958	mac.31612.s8:14:-:15595310:15595397	mou.25596.s23:2:-:84608329:84608416	rat.25658.s8:3:-:78530231:78530318	rab.2580.s29:1:+:190854559:190854646	opo.39231.s37:5:+:291990427:291990514	chi.23949.s10:5:-:16246233:16246317
hum.24306.s21:16:-:58712600:58712798	mac.49513.s10:20:-:57040746:57040944	mou.44529.s18:8:-:95846133:95846331	rat.18861.s9:19:+:9614480:9614678	rab.25560.s9:5:-:14521931:14522129	opo.10800.s6:1:+:709297330:709297528	chi.5838.s13:11:-:1464410:1464608
hum.38837.s2:20:+:5896972:5897018	mac.6849.s2:10:+:39215957:39216003	mou.26533.s3:2:+:132785984:132786030	rat.26416.s4:3:+:131916656:131916702	rab.23921.s9:4:+:12357195:12357241	opo.9450.s3:1:-:621364196:621364242	chi.18365.s21:3:+:16232355:16232398
hum.47987.s2:4:+:52926585:52926690	mac.58149.s14:5:-:77322729:77322834	mou.34582.s2:5:+:73657495:73657600	rat.12420.s14:14:-:36923438:36923543	rab.18668.s2:2:+:37896223:37896328	opo.37686.s6:5:-:173754751:173754856	chi.22660.s13:4:-:65767933:65768038
hum.25584.s18:17:-:2139786:2139931	mac.36093.s14:16:-:2033207:2033352	mou.7278.s15:11:+:74990070:74990215	rat.6429.s13:10:+:61552721:61552866	rab.17165.s15:19:+:15929324:15929469	opo.20474.s13:2:-:517726048:517726193	chi.10525.s20:19:-:5588410:5588555
hum.50299.s39:4:+:187115654:187115766	mac.59452.s4:5:+:178316183:178316295	mou.43484.s10:8:-:45328113:45328225	rat.15596.s2:16:+:49839349:49839461	rab.18998.s2:2:+:63621721:63621833	opo.36794.s32:5:-:78677331:78677443	chi.22570.s56:4:+:60968176:60968288
hum.64667.s35:9:-:8504261:8504405	mac.35232.s37:15:+:68638989:68639133	mou.31428.s53:4:-:76102955:76103096	rat.30944.s38:5:-:97070459:97070600	rab.719.s44:1:+:45684262:45684406	opo.42588.s38:6:-:170561256:170561400	chi.39526.s43:Z:-:28771231:28771375
hum.53107.s14:5:+:139844252:139844361	mac.61599.s15:6:+:136882579:136882688	mou.21800.s13:18:+:36600766:36600875	rat.18076.s56:18:+:29133672:29133781	rab.22017.s17:3:+:22628616:22628725	opo.5156.s14:1:+:332123471:332123580	chi.7173.s16:13:+:1032775:1032884
hum.59335.s7:7:+:69583118:69583219	mac.51667.s4:3:+:55318366:55318467	mou.36027.s28:5:-:132050308:132050409	rat.9715.s3:12:+:29598811:29598912	rab.26463.s6:6:-:24499491:24499592	opo.20320.s31:2:-:511271690:511271791	chi.10401.s33:19:-:1734827:1734928
hum.56443.s78:6:-:90425372:90425488	mac.55923.s66:4:-:85577835:85577951	mou.30765.s49:4:+:32719167:32719283	rat.30326.s45:5:+:52557801:52557917	rab.5831.s65:12:-:76547158:76547274	opo.18121.s67:2:-:347160270:347160386	chi.19905.s45:3:+:74896797:74896913
hum.23293.s20:16:-:8993461:8993614	mac.48571.s14:20:-:9036851:9037004	mou.17573.s12:16:-:8695031:8695184	rat.5185.s39:10:+:5816656:5816809	rab.26049.s13:6:-:2810061:2810214	opo.41406.s19:6:+:113843141:113843294	chi.8313.s24:14:+:9964768:9964921
hum.53492.s26:5:-:168199786:168199949	mac.62063.s4:6:-:165167746:165167909	mou.6333.s15:11:+:35612273:35612436	rat.5582.s14:10:+:20298468:20298631	rab.22341.s23:3:-:50160372:50160535	opo.5472.s29:1:-:367296282:367296445	chi.7253.s32:13:+:3926267:3926430
hum.53107.s11:5:+:139828796:139828890	mac.61599.s12:6:+:136871900:136871994	mou.21800.s9:18:+:36591447:36591541	rat.18076.s53:18:+:29124995:29125089	rab.22017.s14:3:+:22612561:22612655	opo.5156.s10:1:+:332119776:332119870	chi.7173.s12:13:+:1028244:1028338
hum.44297.s6:3:+:58302642:58302720	mac.45931.s12:2:-:78069181:78069259	mou.13320.s5:14:+:8088719:8088797	rat.13637.s6:15:-:22594752:22594830	rab.30584.s7:9:+:25104591:25104669	opo.43046.s9:6:+:209261513:209261591	chi.6908.s7:12:+:11773245:11773323
hum.9727.s38:11:-:8747620:8747756	mac.32353.s17:14:+:63221843:63221979	mou.41778.s30:7:-:109552975:109553111	rat.3072.s30:1:-:181154560:181154696	rab.2028.s23:1:-:150493098:150493234	opo.38612.s23:5:-:248327186:248327322	chi.23685.s16:5:+:9117802:9117938
hum.20980.s15:15:+:41570965:41571087	mac.62946.s21:7:+:19664414:19664536	mou.26151.s6:2:+:119584530:119584652	rat.26078.s6:3:+:117936069:117936191	rab.14625.s2:17:-:30813459:30813581	opo.3089.s10:1:+:198271177:198271299	chi.24187.s6:5:+:23833555:23833677
hum.20980.s13:15:+:41562755:41562816	mac.62946.s14:7:+:19654974:19655035	mou.26151.s5:2:+:119580695:119580756	rat.26078.s5:3:+:117932865:117932926	rab.14625.s3:17:-:30818423:30818484	opo.3089.s9:1:+:198264929:198264990	chi.24187.s5:5:+:23832438:23832499
hum.53492.s24:5:-:168189544:168189694	mac.62063.s3:6:-:165157508:165157658	mou.6333.s19:11:+:35622008:35622158	rat.5582.s15:10:+:20308353:20308503	rab.22341.s22:3:-:50150505:50150655	opo.5472.s27:1:-:367281945:367282095	chi.7253.s33:13:+:3938990:3939140
hum.23444.s8:16:+:14748923:14749067	mac.48713.s12:20:+:14783601:14783745	mou.17689.s7:16:+:13692433:13692577	rat.5068.s16:10:+:384699:384807	rab.26146.s11:6:+:7687047:7687191	opo.41351.s6:6:+:109157226:109157370	chi.8024.s10:14:+:832441:832585
hum.23444.s6:16:+:14743661:14743830	mac.48713.s5:20:+:14778377:14778546	mou.17689.s6:16:+:13688756:13688925	rat.5068.s11:10:+:382011:382180	rab.26146.s9:6:+:7684342:7684511	opo.41351.s5:6:+:109155149:109155318	chi.8024.s8:14:+:831609:831778
hum.23444.s5:16:+:14742245:14742449	mac.48713.s4:20:+:14776968:14777172	mou.17689.s5:16:+:13687391:13687595	rat.5068.s10:10:+:381165:381369	rab.26146.s8:6:+:7683475:7683679	opo.41351.s4:6:+:109152543:109152747	chi.8024.s7:14:+:831059:831260
hum.51265.s29:5:-:37330140:37330234	mac.60089.s24:6:-:37171204:37171298	mou.15507.s18:15:+:8131462:8131556	rat.20940.s16:2:+:77236289:77236383	rab.4018.s23:11:-:58434333:58434427	opo.23651.s15:3:+:238688780:238688874	chi.39146.s21:Z:-:11412749:11412843
hum.23444.s10:16:+:14758726:14758928	mac.48713.s14:20:+:14794497:14794699	mou.17689.s9:16:+:13698873:13699075	rat.5068.s18:10:+:389935:390137	rab.26146.s14:6:+:7691052:7691254	opo.41351.s8:6:+:109162947:109163149	chi.8024.s13:14:+:833522:833724
hum.23444.s9:16:+:14755749:14755922	mac.48713.s13:20:+:14792403:14792576	mou.17689.s8:16:+:13697333:13697506	rat.5068.s17:10:+:388820:388993	rab.26146.s13:6:+:7689674:7689847	opo.41351.s7:6:+:109158926:109159090	chi.8024.s11:14:+:832815:832985
hum.51265.s28:5:-:37329292:37329380	mac.60089.s23:6:-:37170349:37170437	mou.15507.s19:15:+:8134075:8134163	rat.20940.s17:2:+:77238513:77238601	rab.4018.s22:11:-:58432703:58432791	opo.23651.s16:3:+:238690185:238690273	chi.39146.s20:Z:-:11411178:11411266
hum.19956.s3:14:+:94674801:94674903	mac.65891.s3:7:+:157435147:157435249	mou.10683.s5:12:+:103558368:103558470	rat.34202.s3:6:+:136646136:136646238	rab.41744.s2:GL018883:+:201635:201737	opo.3418.s8:1:+:222019888:222019990	chi.24833.s3:5:+:44730229:44730331
hum.36777.s8:2:-:162868303:162868497	mac.26422.s8:12:-:25579766:25579960	mou.25171.s7:2:-:62352122:62352316	rat.25307.s6:3:-:54978295:54978489	rab.27585.s7:7:-:101134331:101134525	opo.30606.s7:4:-:167920651:167920845	chi.27009.s65:7:+:20664363:20664557
hum.46501.s2:3:-:182665026:182665122	mac.46745.s13:2:+:103748262:103748358	mou.28209.s2:3:-:35897464:35897560	rat.21482.s4:2:-:142116318:142116414	rab.10540.s2:14:-:78617982:78618078	opo.46496.s3:7:-:206193059:206193155	chi.29327.s47:9:+:15899842:15899938
hum.737.s15:1:+:24673043:24673131	mac.1045.s4:1:+:26983686:26983774	mou.32641.s4:4:-:135549239:135549327	rat.31981.s4:5:-:157666823:157666911	rab.9157.s4:13:-:129079193:129079281	opo.33309.s13:4:+:360936006:360936094	chi.16001.s18:23:+:5676520:5676608
hum.36777.s7:2:-:162865751:162865805	mac.26422.s7:12:-:25577240:25577294	mou.25171.s6:2:-:62348501:62348555	rat.25307.s5:3:-:54974878:54974932	rab.27585.s6:7:-:101131523:101131577	opo.30606.s6:4:-:167916635:167916689	chi.27009.s66:7:+:20665214:20665268
hum.36777.s6:2:-:162865072:162865171	mac.26422.s6:12:-:25576563:25576662	mou.25171.s5:2:-:62347818:62347917	rat.25307.s4:3:-:54974216:54974315	rab.27585.s5:7:-:101130863:101130962	opo.30606.s5:4:-:167915570:167915669	chi.27009.s68:7:+:20667349:20667448
hum.36777.s5:2:-:162862255:162862319	mac.26422.s5:12:-:25573762:25573826	mou.25171.s4:2:-:62345056:62345120	rat.25307.s3:3:-:54971502:54971566	rab.27585.s4:7:-:101128174:101128238	opo.30606.s4:4:-:167912059:167912123	chi.27009.s69:7:+:20668763:20668827
hum.36777.s4:2:-:162851810:162851882	mac.26422.s3:12:-:25563339:25563411	mou.25171.s3:2:-:62334597:62334669	rat.25307.s2:3:-:54962048:54962120	rab.27585.s3:7:-:101118108:101118180	opo.30606.s3:4:-:167900445:167900517	chi.27009.s70:7:+:20673942:20674014
hum.64143.s17:9:+:2645574:2645745	mac.35278.s18:15:-:74595216:74595387	mou.23415.s13:19:+:27240466:27240637	rat.4452.s15:1:+:252509628:252509799	rab.679.s14:1:-:51860693:51860864	opo.41241.s15:6:+:101963968:101964139	chi.39453.s16:Z:+:26426045:26426216
hum.8131.s20:10:+:89720651:89720875	mac.70279.s9:9:+:87541360:87541584	mou.23512.s12:19:+:32817836:32818060	rat.4539.s9:1:+:258714631:258714855	rab.16042.s13:18:+:35832630:35832854	opo.725.s4:1:-:39564996:39565223	chi.25545.s4:6:-:9084736:9084960
hum.8131.s19:10:+:89717610:89717776	mac.70279.s8:9:+:87538324:87538490	mou.23512.s11:19:+:32815417:32815583	rat.4539.s8:1:+:258712031:258712197	rab.16042.s12:18:+:35830050:35830216	opo.725.s5:1:-:39568071:39568237	chi.25545.s5:6:-:9094239:9094405
hum.8131.s17:10:+:89711875:89712016	mac.70279.s7:9:+:87532072:87532213	mou.23512.s10:19:+:32811696:32811837	rat.4539.s7:1:+:258706482:258706623	rab.16042.s10:18:+:35823454:35823595	opo.725.s6:1:-:39576975:39577116	chi.25545.s6:6:-:9096447:9096588
hum.20712.s10:15:-:29996426:29996509	mac.62656.s5:7:-:8791325:8791408	mou.40969.s5:7:-:65299730:65299813	rat.2318.s5:1:-:127246583:127246666	rab.15545.s5:17:-:84020746:84020829	opo.2131.s39:1:+:140953946:140954029	chi.5098.s10:10:-:5528369:5528452
hum.37312.s7:2:-:190439887:190440046	mac.26839.s6:12:-:53248133:53248292	mou.614.s6:1:-:45921156:45921315	rat.40170.s12:9:-:52573349:52573508	rab.27913.s6:7:-:129946272:129946431	opo.31015.s7:4:-:206362039:206362198	chi.26442.s13:7:+:335950:336109
hum.20712.s12:15:-:29997732:29997949	mac.62656.s6:7:-:8792677:8792894	mou.40969.s6:7:-:65301066:65301283	rat.2318.s6:1:-:127247905:127248122	rab.15545.s6:17:-:84022768:84022985	opo.2131.s38:1:+:140953250:140953467	chi.5098.s11:10:-:5529407:5529624
hum.13270.s5:12:-:15102736:15102819	mac.23456.s3:11:-:15327022:15327105	mou.39071.s4:6:-:136932260:136932343	rat.29676.s7:4:-:235180035:235180118	rab.28871.s3:8:+:24635458:24635541	opo.49415.s11:8:+:104018139:104018222	chi.1045.s5:1:+:47848517:47848600
hum.53107.s18:5:+:139862165:139862252	mac.61599.s18:6:+:136900963:136901050	mou.21800.s14:18:+:36611800:36611887	rat.18076.s57:18:+:29142984:29143071	rab.22017.s19:3:+:22643137:22643224	opo.5156.s16:1:+:332135693:332135780	chi.7173.s18:13:+:1046586:1046673
hum.13270.s6:12:-:15103466:15103658	mac.23456.s4:11:-:15327625:15327817	mou.39071.s5:6:-:136933584:136933773	rat.29676.s9:4:-:235181402:235181590	rab.28871.s2:8:+:24633584:24633768	opo.49415.s10:8:+:104017189:104017375	chi.1045.s4:1:+:47847759:47847947
hum.48673.s6:4:-:96127779:96127947	mac.58259.s3:5:-:88163457:88163625	mou.30057.s12:3:+:141801279:141801447	rat.23154.s14:2:+:265892586:265892754	rab.12108.s14:15:+:54682987:54683155	opo.36274.s13:5:+:27619620:27619788	chi.22474.s6:4:-:58217614:58217782
hum.24242.s15:16:+:57490843:57490927	mac.49467.s9:20:+:55804080:55804164	mou.44427.s11:8:+:94850515:94850599	rat.18957.s10:19:-:10582855:10582939	rab.25516.s10:5:+:13591937:13592021	opo.6821.s7:1:+:448725195:448725279	chi.5771.s14:11:-:570578:570662
hum.13270.s3:12:-:15100807:15100883	mac.23456.s2:11:-:15325057:15325133	mou.39071.s3:6:-:136929612:136929688	rat.29676.s6:4:-:235177121:235177197	rab.28871.s4:8:+:24638712:24638788	opo.49415.s12:8:+:104021909:104021985	chi.1045.s6:1:+:47849556:47849632
hum.2492.s14:1:+:78308992:78309092	mac.2403.s14:1:+:80682131:80682231	mou.30271.s10:3:-:152297117:152297217	rat.23363.s2:2:-:276191000:276191100	rab.8485.s9:13:-:87628440:87628540	opo.52566.s30:Un:+:4003099:4003199	chi.28137.s14:8:-:17856071:17856171
hum.39496.s35:20:+:33068871:33069011	mac.6549.s26:10:-:30083247:30083387	mou.26967.s27:2:+:155210440:155210580	rat.26796.s27:3:+:157104161:157104301	rab.23677.s6:4:-:5244964:5245104	opo.5877.s27:1:+:387910112:387910252	chi.14401.s13:20:-:1773914:1774054
hum.57462.s6:6:+:163235179:163235313	mac.56866.s7:4:+:159621592:159621726	mou.19186.s5:17:-:10777135:10777269	rat.677.s6:1:-:49624987:49625121	rab.6660.s2:12:+:152001375:152001509	opo.18977.s2:2:+:445595731:445595865	chi.19167.s4:3:-:43724094:43724228
hum.5218.s35:1:-:205813939:205814025	mac.4364.s4:1:+:164573301:164573387	mou.1914.s8:1:+:131801726:131801812	rat.10716.s2:13:+:53653584:53653670	rab.13756.s5:16:+:66354659:66354745	opo.13613.s38:2:-:111985446:111985532	chi.16803.s36:26:-:2258836:2258922
hum.11582.s9:11:+:76869323:76869476	mac.32685.s15:14:+:75338953:75339106	mou.41514.s71:7:-:98095629:98095782	rat.2865.s54:1:-:169251985:169252138	rab.1752.s11:1:-:139791582:139791735	opo.32753.s45:4:-:336572576:336572729	chi.4750.s43:1:-:192400925:192401078
hum.25618.s64:16:+:89924746:89924915	mac.50282.s9:20:+:87979697:87979866	mou.45147.s9:8:+:123359342:123359511	rat.20130.s9:19:+:66873846:66874015	rab.43041.s18:GL018965:+:105466:105635	opo.10477.s8:1:+:698226781:698226953	chi.6321.s8:11:+:18264951:18265120
hum.57383.s5:6:-:159462386:159462547	mac.56787.s5:4:-:156036944:156037105	mou.19131.s8:17:+:7929284:7929445	rat.667.s6:1:-:48802782:48802943	rab.6606.s5:12:-:149001598:149001759	opo.18933.s5:2:-:441227811:441227972	chi.19341.s7:3:+:51497391:51497552
hum.11582.s8:11:+:76868325:76868438	mac.32685.s14:14:+:75337947:75338060	mou.41514.s72:7:-:98097108:98097221	rat.2865.s55:1:-:169253531:169253644	rab.1752.s12:1:-:139792541:139792654	opo.32753.s46:4:-:336576139:336576252	chi.4750.s44:1:-:192402056:192402169
hum.50950.s34:5:+:32098470:32098740	mac.59985.s29:6:+:32190733:32190954	mou.15618.s5:15:-:12367810:12368080	rat.20984.s24:2:+:82282675:82282945	rab.3931.s28:11:+:53927132:53927375	opo.23753.s24:3:+:245329886:245330156	chi.39062.s3:Z:-:9318600:9318870
hum.40033.s5:20:+:53171472:53171579	mac.5993.s7:10:-:9937898:9938005	mou.27483.s2:2:+:170800850:170800957	rat.27257.s3:3:+:174511754:174511861	rab.34503.s8:GL018712:-:1964128:1964235	opo.7704.s8:1:-:490712008:490712115	chi.14944.s16:20:-:12616169:12616276
hum.40033.s6:20:+:53205022:53205136	mac.5993.s6:10:-:9906279:9906393	mou.27483.s3:2:+:170829840:170829954	rat.27257.s4:3:+:174537815:174537929	rab.34503.s7:GL018712:-:1934646:1934760	opo.7704.s7:1:-:490668796:490668910	chi.14944.s14:20:-:12608287:12608401
hum.25618.s56:16:+:89916712:89917068	mac.50282.s4:20:+:87971811:87972167	mou.45147.s4:8:+:123354019:123354375	rat.20130.s4:19:+:66868499:66868855	rab.43041.s7:GL018965:+:99961:100317	opo.10477.s3:1:+:698213094:698213456	chi.6321.s3:11:+:18263724:18264083
hum.50950.s28:5:+:32077568:32077712	mac.59985.s25:6:+:32169993:32170137	mou.15618.s9:15:-:12382599:12382743	rat.20984.s20:2:+:82266944:82267088	rab.3931.s22:11:+:53909479:53909626	opo.23753.s20:3:+:245307267:245307411	chi.39062.s7:Z:-:9330591:9330735
hum.57383.s6:6:-:159463110:159463276	mac.56787.s6:4:-:156037799:156037965	mou.19131.s7:17:+:7928608:7928774	rat.667.s7:1:-:48803470:48803636	rab.6606.s6:12:-:149002444:149002592	opo.18933.s6:2:-:441229125:441229288	chi.19341.s6:3:+:51496459:51496628
hum.25618.s57:16:+:89920694:89920774	mac.50282.s5:20:+:87975221:87975301	mou.45147.s5:8:+:123356523:123356600	rat.20130.s5:19:+:66871162:66871242	rab.43041.s10:GL018965:+:102780:102851	opo.10477.s4:1:+:698221509:698221589	chi.6321.s4:11:+:18264174:18264254
hum.25618.s58:16:+:89920895:89921059	mac.50282.s6:20:+:87975421:87975585	mou.45147.s6:8:+:123356714:123356878	rat.20130.s6:19:+:66871353:66871517	rab.43041.s12:GL018965:+:102934:103098	opo.10477.s5:1:+:698222946:698223110	chi.6321.s5:11:+:18264330:18264494
hum.55600.s5:6:-:53365230:53365311	mac.55430.s6:4:-:53119482:53119563	mou.46837.s20:9:+:77791715:77791796	rat.38421.s17:8:+:84663382:84663463	rab.5443.s7:12:-:43276464:43276545	opo.17644.s4:2:-:302224651:302224732	chi.20174.s19:3:+:87621662:87621743
hum.37493.s16:2:-:200325175:200325255	mac.26977.s12:12:-:63051662:63051742	mou.757.s15:1:-:56974239:56974321	rat.40264.s15:9:-:63444344:63444423	rab.28044.s12:7:-:140072226:140072301	opo.31138.s13:4:-:221035332:221035415	chi.26701.s18:7:-:10418354:10418432
hum.27512.s19:17:+:54543717:54543932	mac.37403.s3:16:+:40679438:40679653	mou.7673.s9:11:-:89434623:89434838	rat.6786.s7:10:-:76812101:76812316	rab.17568.s9:19:-:31549595:31549810	opo.14562.s7:2:-:176900433:176900648	chi.9979.s21:18:+:6122501:6122716
hum.27512.s18:17:+:54535224:54535340	mac.37403.s2:16:+:40670658:40670774	mou.7673.s10:11:-:89440727:89440843	rat.6786.s8:10:-:76818416:76818532	rab.17568.s10:19:-:31557452:31557568	opo.14562.s8:2:-:176905977:176906093	chi.9979.s20:18:+:6119585:6119701
hum.27512.s21:17:+:54558029:54558179	mac.37403.s5:16:+:40693901:40694051	mou.7673.s7:11:-:89422769:89422919	rat.6786.s5:10:-:76799589:76799739	rab.17568.s7:19:-:31534960:31535110	opo.14562.s5:2:-:176884590:176884740	chi.9979.s23:18:+:6127142:6127292
hum.27512.s20:17:+:54554849:54555015	mac.37403.s4:16:+:40690639:40690805	mou.7673.s8:11:-:89425528:89425694	rat.6786.s6:10:-:76802357:76802523	rab.17568.s8:19:-:31538671:31538837	opo.14562.s6:2:-:176889872:176890038	chi.9979.s22:18:+:6124823:6124989
hum.37493.s9:2:-:200245087:200245210	mac.26977.s7:12:-:62972037:62972160	mou.757.s9:1:-:56897946:56898069	rat.40264.s9:9:-:63368614:63368737	rab.28044.s7:7:-:139990741:139990864	opo.31138.s7:4:-:220941592:220941715	chi.26701.s11:7:-:10360665:10360788
hum.16493.s35:13:+:25439011:25439136	mac.39069.s35:17:+:4828563:4828688	mou.14420.s35:14:+:56507818:56507943	rat.13972.s31:15:+:40584426:40584551	rab.29329.s8:8:-:45135876:45136001	opo.32071.s32:4:+:288314539:288314664	chi.4463.s8:1:-:178561133:178561258
hum.37493.s12:2:-:200298061:200298237	mac.26977.s9:12:-:63024473:63024649	mou.757.s11:1:-:56948079:56948255	rat.40264.s11:9:-:63418364:63418540	rab.28044.s9:7:-:140045553:140045729	opo.31138.s9:4:-:221005219:221005395	chi.26701.s13:7:-:10396572:10396748
hum.37493.s10:2:-:200246417:200246543	mac.26977.s8:12:-:62973327:62973453	mou.757.s10:1:-:56898991:56899117	rat.40264.s10:9:-:63369671:63369797	rab.28044.s8:7:-:139992133:139992259	opo.31138.s8:4:-:220943305:220943431	chi.26701.s12:7:-:10362922:10363048
hum.37493.s13:2:-:200320592:200320819	mac.26977.s10:12:-:63047099:63047326	mou.757.s13:1:-:56969653:56969880	rat.40264.s13:9:-:63439833:63440060	rab.28044.s10:7:-:140067448:140067675	opo.31138.s11:4:-:221030324:221030551	chi.26701.s15:7:-:10415770:10415988
hum.16493.s40:13:+:25448252:25448387	mac.39069.s39:17:+:4837785:4837920	mou.14420.s39:14:+:56516336:56516471	rat.13972.s35:15:+:40594391:40594526	rab.29329.s4:8:-:45126214:45126349	opo.32071.s36:4:+:288331995:288332130	chi.4463.s4:1:-:178555608:178555743
hum.16493.s42:13:+:25453325:25453433	mac.39069.s41:17:+:4842850:4842957	mou.14420.s41:14:+:56524306:56524405	rat.13972.s37:15:+:40598123:40598222	rab.29329.s2:8:-:45122945:45123044	opo.32071.s38:4:+:288333472:288333571	chi.4463.s2:1:-:178553972:178554073
hum.10485.s26:11:+:46394167:46394227	mac.31708.s39:14:-:25754267:25754327	mou.25711.s30:2:-:91939753:91939813	rat.25741.s31:3:-:87549602:87549662	rab.2479.s23:1:+:185713926:185713986	opo.55383.s23:Un:+:67216871:67216931	chi.24141.s33:5:-:22964838:22964898
hum.25634.s11:16:+:90097707:90097904	mac.50319.s8:20:+:88165768:88165965	mou.45174.s3:8:+:123522938:123523135	rat.20141.s4:19:+:67032072:67032269	rab.43061.s57:GL018965:+:255367:255564	opo.10495.s5:1:+:698480870:698481067	chi.6336.s17:11:+:18302063:18302260
hum.25634.s12:16:+:90099126:90099332	mac.50319.s9:20:+:88167306:88167512	mou.45174.s4:8:+:123524078:123524284	rat.20141.s5:19:+:67033078:67033284	rab.43061.s58:GL018965:+:255853:256059	opo.10495.s6:1:+:698481310:698481516	chi.6336.s18:11:+:18302465:18302671
hum.25634.s14:16:+:90102041:90102095	mac.50319.s10:20:+:88170431:88170485	mou.45174.s5:8:+:123525619:123525662	rat.20141.s6:19:+:67033983:67034026	rab.43061.s60:GL018965:+:259379:259433	opo.10495.s8:1:+:698483147:698483201	chi.6336.s19:11:+:18303227:18303281
hum.25634.s16:16:+:90102789:90102994	mac.50319.s11:20:+:88171188:88171393	mou.45174.s7:8:+:123526465:123526670	rat.20141.s10:19:+:67034668:67034873	rab.43061.s61:GL018965:+:260424:260629	opo.10495.s9:1:+:698483777:698483982	chi.6336.s20:11:+:18303894:18304099
hum.21950.s3:15:-:72534242:72534326	mac.63781.s3:7:-:50889842:50889926	mou.46429.s37:9:+:59649519:59649603	rat.38117.s32:8:+:64234716:64234800	rab.14143.s60:17:+:288125:288209	opo.1058.s3:1:-:65693045:65693129	chi.4987.s25:10:+:1106067:1106151
hum.21950.s7:15:-:72534498:72534561	mac.63781.s5:7:-:50890098:50890161	mou.46429.s34:9:+:59649290:59649353	rat.38117.s31:8:+:64234508:64234571	rab.14143.s59:17:+:287908:287971	opo.1058.s5:1:-:65693386:65693449	chi.4987.s24:10:+:1105903:1105966
hum.21950.s15:15:-:72541586:72541655	mac.63781.s9:7:-:50897465:50897534	mou.46429.s31:9:+:59641741:59641810	rat.38117.s28:8:+:64226183:64226252	rab.14143.s55:17:+:280084:280153	opo.1058.s9:1:-:65697275:65697344	chi.4987.s21:10:+:1105223:1105292
hum.21950.s10:15:-:72534961:72535040	mac.63781.s7:7:-:50890545:50890624	mou.46429.s33:9:+:59648830:59648909	rat.38117.s29:8:+:64234060:64234139	rab.14143.s58:17:+:287516:287595	opo.1058.s7:1:-:65694396:65694475	chi.4987.s23:10:+:1105754:1105833
hum.17635.s57:13:+:76409369:76409475	mac.39860.s6:17:+:56285912:56286018	mou.15194.s42:14:+:101913240:101913346	rat.14599.s42:15:+:87975137:87975243	rab.29645.s55:8:+:77438484:77438590	opo.45682.s38:7:+:135586411:135586517	chi.3945.s28:1:-:154081862:154081965
hum.26746.s8:17:-:27209136:27209255	mac.36907.s7:16:-:24097996:24098115	mou.7396.s25:11:+:78057702:78057821	rat.6546.s17:10:+:66324808:66324927	rab.17245.s22:19:+:19301985:19302104	opo.20139.s6:2:-:506792401:506792520	chi.10542.s5:19:-:5867872:5867991
hum.26746.s7:17:-:27208832:27209046	mac.36907.s6:16:-:24097692:24097906	mou.7396.s26:11:+:78057900:78058114	rat.6546.s18:10:+:66325013:66325227	rab.17245.s23:19:+:19302192:19302406	opo.20139.s5:2:-:506792107:506792321	chi.10542.s4:19:-:5867245:5867459
hum.59476.s17:7:+:77572017:77572103	mac.52835.s5:3:-:139389704:139389790	mou.33567.s7:5:-:20772175:20772261	rat.27715.s22:4:+:10916706:10916792	rab.26962.s5:7:-:38326590:38326676	opo.50142.s5:8:-:152774923:152775009	chi.228.s8:1:-:12261524:12261610
hum.59476.s18:7:+:77578995:77579150	mac.52835.s4:3:-:139383194:139383349	mou.33567.s6:5:-:20765758:20765913	rat.27715.s23:4:+:10922602:10922757	rab.26962.s4:7:-:38320658:38320813	opo.50142.s4:8:-:152772696:152772851	chi.228.s7:1:-:12260354:12260509
hum.59476.s20:7:+:77580934:77581029	mac.52835.s3:3:-:139381321:139381416	mou.33567.s4:5:-:20764214:20764309	rat.27715.s24:4:+:10924167:10924262	rab.26962.s3:7:-:38318216:38318311	opo.50142.s3:8:-:152771587:152771682	chi.228.s6:1:-:12257856:12257951
hum.59476.s21:7:+:77583086:77583211	mac.52835.s2:3:-:139378945:139379070	mou.33567.s2:5:-:20761664:20761789	rat.27715.s25:4:+:10927230:10927355	rab.26962.s2:7:-:38314441:38314566	opo.50142.s2:8:-:152763012:152763137	chi.228.s2:1:-:12254459:12254584
hum.34260.s20:2:+:36749235:36749456	mac.28747.s15:13:+:36494720:36494941	mou.20875.s14:17:+:78354956:78355177	rat.32483.s21:6:+:931823:932044	rab.20291.s6:2:-:149783282:149783503	opo.8260.s14:1:+:521981604:521981825	chi.18852.s8:3:-:31639316:31639537
hum.18909.s16:14:-:50582798:50582897	mac.65039.s9:7:-:113178433:113178532	mou.9884.s17:12:-:69582531:69582625	rat.33586.s13:6:-:101335553:101335647	rab.15287.s7:17:-:69209282:69209381	opo.4181.s30:1:+:277585501:277585600	chi.25395.s13:5:-:57607986:57608057
hum.28391.s8:17:-:74681154:74681247	mac.38521.s6:16:-:72044271:72044364	mou.8719.s12:11:-:116811923:116812016	rat.7651.s8:10:-:105413691:105413784	rab.40795.s21:GL018843:+:105645:105738	opo.16160.s19:2:+:242592217:242592313	chi.9985.s3:18:+:4242969:4243068
hum.17635.s58:13:+:76410533:76410593	mac.39860.s8:17:+:56287074:56287134	mou.15194.s43:14:+:101914277:101914337	rat.14599.s44:15:+:87976161:87976221	rab.29645.s57:8:+:77439642:77439702	opo.45682.s39:7:+:135587616:135587676	chi.3945.s27:1:-:154081172:154081232
hum.62945.s8:8:-:81555270:81555364	mac.67690.s3:8:-:83083451:83083548	mou.27866.s4:3:-:9439785:9439882	rat.21239.s8:2:+:114303806:114303903	rab.22894.s8:3:-:96336658:96336755	opo.22741.s10:3:+:153224792:153224889	chi.13778.s4:2:-:120884868:120884962
hum.62945.s12:8:-:81577050:81577317	mac.67690.s5:8:-:83098539:83098806	mou.27866.s7:3:-:9447275:9447542	rat.21239.s6:2:+:114296376:114296643	rab.22894.s13:3:-:96349111:96349378	opo.22741.s8:3:+:153204235:153204502	chi.13778.s6:2:-:120891592:120891853
hum.3198.s19:1:+:113657049:113657498	mac.3039.s8:1:+:116111068:116111517	mou.29463.s6:3:-:104463859:104464308	rat.22650.s5:2:-:226361728:226362177	rab.7932.s7:13:-:51058001:51058450	opo.19550.s18:2:+:483644416:483644865	chi.16868.s19:26:+:3591289:3591738
hum.3198.s18:1:+:113655101:113655382	mac.3039.s7:1:+:116109177:116109458	mou.29463.s7:3:-:104465487:104465768	rat.22650.s6:2:-:226363932:226364213	rab.7932.s8:13:-:51060298:51060579	opo.19550.s17:2:+:483643439:483643720	chi.16868.s18:26:+:3590579:3590860
hum.52970.s24:5:+:145664185:145664295	mac.61719.s20:6:+:142737883:142737993	mou.21880.s23:18:+:42336963:42337073	rat.18149.s27:18:+:36319432:36319542	rab.22073.s27:3:+:28275444:28275554	opo.5185.s23:1:+:340324421:340324531	chi.7777.s21:13:+:17299173:17299283
hum.18909.s6:14:-:50579333:50579437	mac.65039.s2:7:-:113174638:113174742	mou.9884.s11:12:-:69579906:69580010	rat.33586.s6:6:-:101333036:101333140	rab.15287.s3:17:-:69206096:69206200	opo.4181.s38:1:+:277591162:277591265	chi.25395.s3:5:-:57605967:57606071
hum.3198.s21:1:+:113661855:113662145	mac.3039.s11:1:+:116115768:116116058	mou.29463.s2:3:-:104461401:104461688	rat.22650.s2:2:-:226359240:226359527	rab.7932.s2:13:-:51055139:51055429	opo.19550.s20:2:+:483646910:483647194	chi.16868.s21:26:+:3592806:3593087
hum.18909.s11:14:-:50581003:50581122	mac.65039.s4:7:-:113176659:113176778	mou.9884.s13:12:-:69581118:69581237	rat.33586.s8:6:-:101334041:101334160	rab.15287.s4:17:-:69208136:69208255	opo.4181.s33:1:+:277586881:277587000	chi.25395.s7:5:-:57607381:57607500
hum.18909.s13:14:-:50582557:50582629	mac.65039.s6:7:-:113178189:113178261	mou.9884.s14:12:-:69582276:69582345	rat.33586.s10:6:-:101335303:101335372	rab.15287.s5:17:-:69209025:69209097	opo.4181.s32:1:+:277586015:277586087	chi.25395.s10:5:-:57607811:57607883
hum.43443.s6:3:-:27427383:27427514	mac.47691.s4:2:-:169792738:169792869	mou.13434.s28:14:+:14786292:14786423	rat.13554.s8:15:-:15883181:15883312	rab.9781.s7:14:-:14198252:14198383	opo.51952.s9:8:-:287597850:287597981	chi.11869.s8:2:-:39026474:39026605
hum.43443.s5:3:-:27424644:27424741	mac.47691.s3:2:-:169790022:169790119	mou.13434.s29:14:+:14791067:14791164	rat.13554.s6:15:-:15879533:15879630	rab.9781.s5:14:-:14196560:14196657	opo.51952.s8:8:-:287595701:287595801	chi.11869.s7:2:-:39025760:39025860
hum.17635.s54:13:+:76408362:76408523	mac.39860.s3:17:+:56284901:56285062	mou.15194.s39:14:+:101911999:101912160	rat.14599.s39:15:+:87973928:87974089	rab.29645.s52:8:+:77437488:77437649	opo.45682.s33:7:+:135584802:135584963	chi.3945.s31:1:-:154083412:154083573
hum.15113.s3:12:-:99028074:99028191	mac.25230.s5:11:-:99821520:99821637	mou.4904.s2:10:+:91093139:91093256	rat.35348.s4:7:+:31880994:31881111	rab.24881.s8:4:-:77911323:77911440	opo.49000.s4:8:-:76117990:76118107	chi.1039.s4:1:-:46533057:46533174
hum.12960.s27:12:+:7287923:7288131	mac.23190.s8:11:+:7441865:7442073	mou.38718.s19:6:-:124459766:124459974	rat.29413.s20:4:-:224092698:224092906	rab.29085.s12:8:+:33110448:33110656	opo.49566.s11:8:+:108696425:108696633	chi.2169.s6:1:+:76890053:76890261
hum.12960.s25:12:+:7286169:7286364	mac.23190.s7:11:+:7440112:7440307	mou.38718.s20:6:-:124461532:124461665	rat.29413.s21:4:-:224094430:224094625	rab.29085.s11:8:+:33108644:33108839	opo.49566.s10:8:+:108695015:108695210	chi.2169.s5:1:+:76889377:76889572
hum.43443.s7:3:-:27431422:27431595	mac.47691.s5:2:-:169796787:169796960	mou.13434.s27:14:+:14782049:14782222	rat.13554.s9:15:-:15885708:15885881	rab.9781.s8:14:-:14202119:14202292	opo.51952.s10:8:-:287600929:287601102	chi.11869.s9:2:-:39026935:39027108
hum.39684.s9:20:-:40735426:40735561	mac.6311.s29:10:+:22337110:22337245	mou.27113.s8:2:-:161555414:161555549	rat.26978.s10:3:-:163793574:163793709	rab.35014.s8:GL018718:-:1555904:1556039	opo.5970.s31:1:+:392327128:392327263	chi.14474.s44:20:+:3603793:3603928
hum.11377.s9:11:+:73362833:73362935	mac.32534.s7:14:+:71792115:71792217	mou.41592.s5:7:-:100654602:100654704	rat.2930.s6:1:-:171877265:171877367	rab.1855.s9:1:-:142836740:142836842	opo.32904.s10:4:-:345611350:345611452	chi.4936.s12:1:+:194714438:194714540
hum.48561.s5:4:+:84382126:84382185	mac.57699.s4:5:-:46078645:46078704	mou.35046.s5:5:+:100803970:100804029	rat.12045.s25:14:-:10389165:10389224	rab.12190.s7:15:+:62970411:62970470	opo.36635.s11:5:+:55205486:55205545	chi.22316.s16:4:+:45883924:45883983
hum.48561.s4:4:+:84380893:84380950	mac.57699.s5:5:-:46079891:46079948	mou.35046.s4:5:+:100803053:100803110	rat.12045.s26:14:-:10390125:10390182	rab.12190.s6:15:+:62970088:62970145	opo.36635.s9:5:+:55205090:55205147	chi.22316.s14:4:+:45883663:45883720
hum.48561.s3:4:+:84379499:84379582	mac.57699.s6:5:-:46081277:46081360	mou.35046.s3:5:+:100801908:100801991	rat.12045.s27:14:-:10391296:10391379	rab.12190.s5:15:+:62968998:62969081	opo.36635.s7:5:+:55203178:55203261	chi.22316.s12:4:+:45883252:45883335
hum.48855.s6:4:+:109543107:109543180	mac.58452.s4:5:+:101548646:101548719	mou.29881.s6:3:-:130729229:130729302	rat.23029.s9:2:-:254404270:254404343	rab.11946.s15:15:-:40927965:40928037	opo.36420.s6:5:-:39360087:39360160	chi.21931.s11:4:-:37162041:37162114
hum.48855.s9:4:+:109546284:109546409	mac.58452.s7:5:+:101551280:101551407	mou.29881.s3:3:-:130726837:130726959	rat.23029.s6:2:-:254401922:254402044	rab.11946.s11:15:-:40925824:40925940	opo.36420.s3:5:-:39354910:39355036	chi.21931.s8:4:-:37159369:37159449
hum.48855.s8:4:+:109543671:109543774	mac.58452.s6:5:+:101549212:101549315	mou.29881.s4:3:-:130728748:130728851	rat.23029.s7:2:-:254403745:254403848	rab.11946.s12:15:-:40927250:40927353	opo.36420.s4:5:-:39358001:39358104	chi.21931.s9:4:-:37160953:37161056
hum.59037.s15:7:-:50672987:50673103	mac.51893.s35:3:+:75757391:75757507	mou.5956.s14:11:-:11937807:11937923	rat.13114.s7:14:-:91825634:91825750	rab.36903.s5:GL018745:-:1972838:1972954	opo.43721.s20:6:+:267167012:267167128	chi.12879.s12:2:-:80808778:80808894
hum.24964.s24:16:+:76569442:76569681	mac.49906.s21:20:+:74618403:74618642	mou.44860.s18:8:+:112853991:112854230	rat.19608.s6:19:+:55918153:55918392	rab.25925.s21:5:+:31161113:31161352	opo.40106.s7:6:-:22880157:22880396	chi.39781.s7:Z:-:42714412:42714651
hum.43079.s22:3:-:10426952:10427011	mac.45614.s2:2:+:50640448:50640507	mou.38443.s22:6:-:113802486:113802545	rat.29157.s4:4:-:209058166:209058225	rab.45451.s8:GL019250:+:68314:68373	opo.43389.s20:6:+:243783347:243783406	chi.6549.s27:12:+:3920128:3920220
hum.5679.s4:1:-:226421045:226421224	mac.3967.s12:1:+:144151183:144151362	mou.2854.s15:1:+:180687960:180688139	rat.11541.s14:13:+:103968358:103968537	rab.13482.s3:16:-:48256196:48256375	opo.13973.s7:2:-:138544455:138544634	chi.18335.s14:3:+:16429520:16429702
hum.5199.s12:1:-:205589094:205589966	mac.4379.s4:1:+:164793796:164794668	mou.1934.s12:1:+:132017593:132018462	rat.10724.s10:13:+:53869316:53870185	rab.13792.s7:16:+:66547637:66548457	opo.13596.s7:2:-:111655533:111656403	chi.16793.s5:26:-:2144323:2144965
hum.53407.s7:5:+:162869051:162869149	mac.62047.s7:6:+:159781024:159781122	mou.6383.s2:11:-:40751261:40751359	rat.5623.s7:10:-:25756598:25756696	rab.22326.s5:3:+:44669991:44670089	opo.5426.s8:1:+:360180247:360180345	chi.7276.s6:13:-:6080271:6080369
hum.56410.s11:6:+:111345386:111345530	mac.56702.s2:4:-:152903623:152903767	mou.3697.s2:10:-:40225297:40225441	rat.24443.s2:20:-:47042736:47042880	rab.6036.s9:12:+:98761287:98761431	opo.18316.s23:2:+:376935530:376935674	chi.19671.s2:3:-:65710230:65710374
hum.56410.s10:6:+:111336957:111337059	mac.56702.s3:4:-:152910521:152910623	mou.3697.s3:10:-:40227559:40227661	rat.24443.s3:20:-:47046430:47046532	rab.6036.s8:12:+:98751008:98751110	opo.18316.s22:2:+:376917779:376917881	chi.19671.s3:3:-:65711352:65711454
hum.53407.s4:5:+:162866263:162866526	mac.62047.s4:6:+:159778246:159778509	mou.6383.s7:11:-:40753808:40754068	rat.5623.s10:10:-:25759112:25759372	rab.22326.s2:3:+:44666207:44666470	opo.5426.s3:1:+:360176822:360177016	chi.7276.s10:13:-:6082481:6082744
hum.67910.s4:X:-:45013229:45013443	mac.71668.s2:X:-:42913955:42914243	mou.48254.s3:X:-:18420348:18420636	rat.41357.s3:X:+:5523368:5523656	rab.47609.s2:X:-:30433976:30434264	opo.29011.s5:4:+:17838690:17838978	chi.2995.s5:1:+:110141880:110142168
hum.67910.s6:X:-:45016960:45017133	mac.71668.s3:X:-:42918018:42918191	mou.48254.s4:X:-:18423544:18423717	rat.41357.s2:X:+:5520047:5520220	rab.47609.s3:X:-:30436115:30436288	opo.29011.s4:4:+:17825433:17825606	chi.2995.s4:1:+:110140447:110140620
hum.53407.s6:5:+:162868892:162868970	mac.62047.s6:6:+:159780866:159780944	mou.6383.s4:11:-:40751440:40751518	rat.5623.s8:10:-:25756781:25756859	rab.22326.s4:3:+:44669833:44669911	opo.5426.s7:1:+:360180091:360180166	chi.7276.s7:13:-:6080455:6080533
hum.28258.s18:17:-:76450552:76450787	mac.38589.s11:16:-:73751255:73751490	mou.8751.s18:11:-:118046019:118046254	rat.7681.s18:10:-:106693970:106694205	rab.45040.s6:GL019170:-:81006:81241	opo.15997.s64:2:+:239119689:239119924	chi.10201.s65:18:+:10090831:10091066
hum.53407.s5:5:+:162868084:162868337	mac.62047.s5:6:+:159780057:159780310	mou.6383.s6:11:-:40752104:40752357	rat.5623.s9:10:-:25757375:25757628	rab.22326.s3:3:+:44667978:44668231	opo.5426.s5:1:+:360179001:360179248	chi.7276.s9:13:-:6081396:6081649
hum.56410.s4:6:+:111310231:111310268	mac.56702.s8:4:-:152938509:152938546	mou.3697.s9:10:-:40243856:40243893	rat.24443.s8:20:-:47057299:47057336	rab.6036.s3:12:+:98723222:98723259	opo.18316.s15:2:+:376893226:376893263	chi.19671.s10:3:-:65719902:65719939
hum.46555.s26:3:+:183490093:183490351	mac.46771.s30:2:-:102894049:102894307	mou.17869.s19:16:+:20203655:20203913	rat.8864.s21:11:-:87422613:87422871	rab.10626.s21:14:-:81901105:81901363	opo.20796.s17:2:+:526078778:526079036	chi.28641.s18:9:+:2139779:2140037
hum.5199.s11:1:-:205588085:205588201	mac.4379.s5:1:+:164795872:164795988	mou.1934.s13:1:+:132019350:132019466	rat.10724.s11:13:+:53871003:53871119	rab.13792.s8:16:+:66549211:66549327	opo.13596.s4:2:-:111654576:111654692	chi.16793.s4:26:-:2143220:2143336
hum.18454.s3:14:-:26941526:26941597	mac.64745.s5:7:-:89355334:89355405	mou.9652.s4:12:-:46713498:46713569	rat.33384.s3:6:-:76552482:76552553	rab.15020.s3:17:-:46542093:46542164	opo.3337.s14:1:+:215067610:215067681	chi.24473.s3:5:-:32145315:32145386
hum.14155.s19:12:-:53555057:53555173	mac.24345.s22:11:-:50210769:50210885	mou.17404.s12:15:-:102179971:102180087	rat.37128.s13:7:-:141582148:141582264	rab.24326.s7:4:-:36998040:36998156	opo.48470.s21:8:-:34964871:34964987	chi.37136.s9:JH375554.1:+:6191:6307
hum.19505.s10:14:+:75355980:75356052	mac.65551.s9:7:+:138002434:138002506	mou.10283.s6:12:+:85118527:85118601	rat.33896.s13:6:-:116612650:116612724	rab.21081.s15:20:-:30231048:30231122	opo.3688.s12:1:-:248662051:248662125	chi.24629.s9:5:+:37376991:37377065
hum.28843.s14:18:-:5398020:5398142	mac.40711.s41:18:+:8889160:8889282	mou.20784.s41:17:+:69283885:69284007	rat.41047.s28:9:+:117125255:117125377	rab.30984.s45:9:+:56667211:56667333	opo.24098.s19:3:-:271433488:271433607	chi.13292.s38:2:+:100093167:100093289
hum.68507.s4:X:+:77369513:77369657	mac.72252.s4:X:+:76825855:76825999	mou.49319.s4:X:+:106194632:106194776	rat.41908.s4:X:+:56390541:56390685	rab.48126.s4:X:+:69860347:69860491	opo.57246.s4:X:+:56316119:56316263	chi.21290.s4:4:+:12900928:12901072
hum.36933.s20:2:+:174097048:174097187	mac.26625.s23:12:+:36858359:36858498	mou.25338.s18:2:+:72412071:72412210	rat.25445.s3:3:+:65558748:65558887	rab.27729.s22:7:+:112913395:112913534	opo.30794.s20:4:+:183793739:183793878	chi.26951.s10:7:-:16863717:16863856
hum.52412.s50:5:+:118580054:118580271	mac.61235.s53:6:+:115787537:115787754	mou.22010.s47:18:+:49961058:49961275	rat.18215.s49:18:+:43860278:43860495	rab.21641.s41:3:+:3756952:3757169	opo.39845.s4:6:-:7061229:7061446	chi.40380.s4:Z:-:71492609:71492826
hum.22942.s6:16:+:2546035:2547114	mac.48205.s5:20:+:2507258:2508253	mou.19460.s19:17:-:24185204:24186196	rat.5390.s27:10:-:13373664:13374496	rab.43101.s4:GL018968:+:221422:222508	opo.42353.s9:6:-:163603639:163604674	chi.8477.s11:14:-:13940132:13941154
hum.58395.s3:7:-:24846395:24846521	mac.52398.s3:3:+:101463277:101463403	mou.37428.s9:6:-:50300924:50301050	rat.28439.s10:4:-:144704739:144704865	rab.2844.s3:10:-:9708603:9708729	opo.52203.s26:8:+:299320721:299320847	chi.11734.s3:2:-:31782785:31782911
hum.55609.s9:6:+:31905096:31905236	mac.54718.s9:4:+:31592205:31592345	mou.19997.s43:17:-:34872367:34872507	rat.23731.s11:20:-:6631936:6632076	rab.4833.s9:12:+:20771984:20772124	opo.16911.s9:2:+:268160716:268160856	chi.15706.s15:23:-:1769813:1769959
hum.3501.s30:1:-:150799019:150799093	mac.3410.s31:1:-:129231828:129231902	mou.29178.s22:3:+:95487249:95487323	rat.22428.s32:2:+:216140163:216140237	rab.7653.s2:13:+:41330951:41331025	opo.19813.s33:2:-:496000123:496000197	chi.16617.s18:25:-:1716036:1716110
hum.58395.s11:7:-:24874105:24874355	mac.52399.s15:3:+:101435153:101435403	mou.37428.s17:6:-:50322973:50323223	rat.28439.s21:4:-:144726650:144726900	rab.2844.s9:10:-:9740082:9740335	opo.52203.s20:8:+:299296105:299296367	chi.11734.s10:2:-:31793536:31793786
hum.58395.s8:7:-:24870387:24870524	mac.52399.s16:3:+:101439302:101439439	mou.37428.s16:6:-:50320037:50320174	rat.28439.s20:4:-:144723402:144723539	rab.2844.s8:10:-:9736825:9736962	opo.52203.s21:8:+:299302207:299302344	chi.11734.s8:2:-:31791294:31791431
hum.15808.s9:12:-:123968727:123968819	mac.25907.s4:11:-:124766724:124766816	mou.35804.s9:5:-:124501840:124501932	rat.9848.s7:12:+:39390467:39390559	rab.42458.s4:GL018923:-:230802:230894	opo.27401.s11:3:-:487225851:487225943	chi.8708.s7:15:+:4967876:4967968
hum.28843.s10:18:-:5396200:5396331	mac.40711.s45:18:+:8890977:8891108	mou.20784.s44:17:+:69285902:69286033	rat.41047.s30:9:+:117127590:117127721	rab.30984.s49:9:+:56669214:56669345	opo.24098.s15:3:-:271430757:271430888	chi.13292.s42:2:+:100095001:100095132
hum.48452.s9:4:+:77932888:77933074	mac.57807.s18:5:-:52577707:52577893	mou.34935.s17:5:+:93154870:93155056	rat.12155.s40:14:-:16315411:16315597	rab.12294.s14:15:-:73386490:73386676	opo.36378.s17:5:-:33713251:33713437	chi.22197.s24:4:-:49095001:49095187
hum.3501.s29:1:-:150795670:150795821	mac.3410.s30:1:-:129227905:129228056	mou.29178.s24:3:+:95488355:95488506	rat.22428.s33:2:+:216141259:216141410	rab.7653.s3:13:+:41332862:41333013	opo.19813.s32:2:-:495997214:495997365	chi.16617.s14:25:-:1715107:1715258
hum.18732.s6:14:-:39871605:39871715	mac.64919.s3:7:-:102383750:102383860	mou.9809.s4:12:-:59205981:59206091	rat.33499.s5:6:-:89834278:89834388	rab.15191.s4:17:-:58953116:58953226	opo.4210.s2:1:+:278067456:278067566	chi.24607.s5:5:-:36944816:36944926
hum.48452.s13:4:+:77949782:77949914	mac.57807.s14:5:-:52560627:52560759	mou.34935.s21:5:+:93165249:93165381	rat.12155.s36:14:-:16304549:16304681	rab.12294.s10:15:-:73373207:73373339	opo.36378.s13:5:-:33696195:33696327	chi.22197.s18:4:-:49084409:49084541
hum.48452.s12:4:+:77941655:77941823	mac.57807.s15:5:-:52569151:52569319	mou.34935.s20:5:+:93162124:93162292	rat.12155.s37:14:-:16307962:16308130	rab.12294.s11:15:-:73376317:73376485	opo.36378.s14:5:-:33703726:33703894	chi.22197.s19:4:-:49088871:49089039
hum.48452.s11:4:+:77940318:77940414	mac.57807.s16:5:-:52570543:52570639	mou.34935.s19:5:+:93161150:93161246	rat.12155.s38:14:-:16308990:16309086	rab.12294.s12:15:-:73377491:73377587	opo.36378.s15:5:-:33707889:33707985	chi.22197.s21:4:-:49090882:49090978
hum.7040.s10:10:+:24508555:24508838	mac.69311.s7:9:+:24407793:24408076	mou.24427.s7:2:+:20529959:20530242	rat.17608.s16:17:+:89090217:89090500	rab.12759.s9:16:+:693157:693443	opo.51420.s38:8:-:248853922:248854205	chi.11366.s36:2:-:16987839:16988122
hum.38692.s19:20:-:1444974:1445071	mac.6711.s18:10:-:34727503:34727600	mou.26811.s4:2:+:151496584:151496681	rat.26668.s3:3:+:153340140:153340237	rab.23816.s9:4:-:8884445:8884545	opo.6262.s10:1:-:404303298:404303395	chi.14743.s4:20:+:10153542:10153639
hum.20955.s9:15:+:41101606:41101656	mac.62914.s6:7:+:19190143:19190193	mou.26135.s10:2:+:119210781:119210831	rat.26067.s5:3:+:117566438:117566488	rab.14654.s10:17:-:31257897:31257950	opo.3065.s5:1:+:197705321:197705374	chi.24156.s5:5:+:23515777:23515830
hum.8608.s51:10:-:103587646:103587750	mac.70591.s42:9:-:101464384:101464488	mou.23824.s46:19:-:45794199:45794303	rat.4790.s3:1:-:272981732:272981836	rab.16356.s32:18:-:49880919:49881023	opo.1712.s11:1:+:110365943:110366047	chi.26033.s12:6:+:22216168:22216272
hum.8608.s54:10:-:103587908:103588015	mac.70591.s44:9:-:101464646:101464753	mou.23824.s48:19:-:45794480:45794587	rat.4790.s4:1:-:272982028:272982135	rab.16356.s34:18:-:49881199:49881306	opo.1712.s10:1:+:110365626:110365733	chi.26033.s11:6:+:22215887:22215994
hum.8608.s50:10:-:103587446:103587508	mac.70591.s41:9:-:101464185:101464247	mou.23824.s45:19:-:45794001:45794063	rat.4790.s2:1:-:272981546:272981608	rab.16356.s31:18:-:49880731:49880793	opo.1712.s13:1:+:110366254:110366316	chi.26033.s13:6:+:22216495:22216557
hum.28258.s20:17:-:76454647:76454762	mac.38589.s13:16:-:73754419:73754534	mou.8751.s20:11:-:118049868:118049983	rat.7681.s20:10:-:106698384:106698499	rab.45040.s8:GL019170:-:82320:82435	opo.15997.s62:2:+:239111962:239112077	chi.10201.s63:18:+:10090232:10090347
hum.58305.s10:7:-:21945907:21946074	mac.52459.s9:3:+:104291304:104291474	mou.11013.s10:12:+:117873896:117874066	rat.34515.s9:6:+:154694491:154694661	rab.2810.s6:10:-:7037202:7037372	opo.52251.s7:8:+:301511713:301511880	chi.11679.s5:2:-:30696025:30696209
hum.38643.s15:20:-:479899:479949	mac.6667.s13:10:-:33752924:33752974	mou.26851.s11:2:+:152257941:152257991	rat.26705.s13:3:+:154092198:154092248	rab.23792.s44:4:-:8092875:8092925	opo.6195.s9:1:-:402988470:402988520	chi.14770.s7:20:+:10294734:10294784
hum.18035.s7:13:-:111536077:111536140	mac.40301.s7:17:-:90934223:90934318	mou.42917.s7:8:-:11615815:11615910	rat.16082.s25:16:+:82692952:82693047	rab.31990.s3:AAGW02081581:-:1658:1753	opo.45227.s16:7:+:81475487:81475582	chi.3648.s6:1:-:138580545:138580640
hum.61270.s9:7:-:158447287:158447386	mac.53886.s7:3:-:195721709:195721808	mou.11003.s26:12:+:116440542:116440641	rat.34489.s28:6:+:153262538:153262637	rab.6883.s20:13:+:8638180:8638279	opo.51133.s7:8:-:226152723:226152822	chi.11138.s8:2:-:9430983:9431082
hum.61270.s8:7:-:158444985:158445172	mac.53886.s6:3:-:195719405:195719592	mou.11003.s27:12:+:116442937:116443124	rat.34489.s29:6:+:153266058:153266245	rab.6883.s22:13:+:8640312:8640454	opo.51133.s6:8:-:226144621:226144808	chi.11138.s6:2:-:9430143:9430327
hum.61270.s4:7:-:158438211:158438311	mac.53886.s3:3:-:195713346:195713446	mou.11003.s31:12:+:116450376:116450476	rat.34489.s32:6:+:153274218:153274318	rab.6883.s25:13:+:8647851:8647951	opo.51133.s3:8:-:226117904:226118004	chi.11138.s3:2:-:9427051:9427148
hum.61270.s5:7:-:158439152:158439255	mac.53886.s4:3:-:195714281:195714384	mou.11003.s29:12:+:116447657:116447760	rat.34489.s31:6:+:153271277:153271380	rab.6883.s24:13:+:8646955:8647058	opo.51133.s4:8:-:226118478:226118581	chi.11138.s4:2:-:9428000:9428103
hum.61270.s3:7:-:158436981:158437080	mac.53886.s2:3:-:195712120:195712219	mou.11003.s33:12:+:116452267:116452366	rat.34489.s33:6:+:153276065:153276164	rab.6883.s26:13:+:8649429:8649528	opo.51133.s2:8:-:226113486:226113585	chi.11138.s2:2:-:9426463:9426565
hum.23318.s33:16:-:10867899:10867985	mac.48611.s3:20:-:10841131:10841220	mou.17607.s9:16:-:10427383:10427472	rat.5142.s5:10:+:4151816:4151905	rab.26075.s4:6:-:4449052:4449141	opo.41379.s6:6:+:110752812:110752901	chi.8288.s7:14:+:9104544:9104633
hum.23318.s30:16:-:10867170:10867297	mac.48611.s2:20:-:10840414:10840542	mou.17607.s8:16:-:10427001:10427129	rat.5142.s7:10:+:4152154:4152282	rab.26075.s2:6:-:4448736:4448864	opo.41379.s10:6:+:110753106:110753234	chi.8288.s9:14:+:9106156:9106277
hum.19730.s2:14:+:77846726:77846824	mac.65626.s3:7:+:140528990:140529088	mou.10351.s3:12:+:87203038:87203136	rat.34014.s3:6:+:120509428:120509526	rab.21031.s2:20:-:28012485:28012583	opo.3626.s3:1:-:245026825:245026923	chi.24688.s5:5:+:38486373:38486471
hum.62585.s21:8:+:48883071:48883436	mac.67266.s15:8:+:50495918:50496283	mou.17747.s6:16:-:15629302:15629667	rat.9011.s12:11:+:92574102:92574467	rab.22562.s13:3:+:62486591:62486956	opo.23166.s13:3:-:194768906:194769271	chi.13444.s11:2:+:107703235:107703600
hum.62585.s20:8:+:48882358:48882617	mac.67266.s14:8:+:50495191:50495450	mou.17747.s7:16:-:15630261:15630520	rat.9011.s11:11:+:92573363:92573622	rab.22562.s12:3:+:62485909:62486168	opo.23166.s14:3:-:194771816:194772075	chi.13444.s10:2:+:107701524:107701783
hum.62585.s23:8:+:48883901:48884028	mac.67266.s17:8:+:50496748:50496875	mou.17747.s5:16:-:15628593:15628720	rat.9011.s13:11:+:92575064:92575191	rab.22562.s14:3:+:62487727:62487854	opo.23166.s12:3:-:194768462:194768589	chi.13444.s12:2:+:107703901:107704028
hum.62585.s16:8:+:48878747:48878967	mac.67266.s11:8:+:50490934:50491079	mou.17747.s9:16:-:15632117:15632337	rat.9011.s9:11:+:92570696:92570916	rab.22562.s10:3:+:62480521:62480741	opo.23166.s16:3:-:194773761:194773981	chi.13444.s8:2:+:107698897:107699117
hum.62585.s18:8:+:48879925:48880045	mac.67266.s13:8:+:50492818:50492938	mou.17747.s8:16:-:15631699:15631819	rat.9011.s10:11:+:92571215:92571335	rab.22562.s11:3:+:62482854:62482974	opo.23166.s15:3:-:194772979:194773099	chi.13444.s9:2:+:107699635:107699755
hum.45264.s6:3:+:122575154:122575221	mac.45409.s2:2:+:42845257:42845324	mou.18169.s8:16:-:35722753:35722820	rat.8557.s6:11:+:71336590:71336657	rab.10846.s4:14:-:96255323:96255390	opo.29800.s8:4:+:87569103:87569170	chi.27234.s40:7:+:26022850:26022917
hum.59153.s10:7:-:56155291:56155469	mac.51934.s6:3:+:70039977:70040115	mou.35973.s12:5:-:129873669:129873847	rat.9745.s3:12:+:32396968:32397146	rab.38902.s5:GL018788:+:785470:785648	opo.20298.s14:2:-:513694571:513694742	chi.10617.s10:19:-:4899726:4899901
hum.2085.s20:1:+:67442278:67442405	mac.2258.s5:1:+:69755399:69755526	mou.31696.s22:4:+:103155487:103155614	rat.31160.s20:5:+:126549139:126549266	rab.8607.s6:13:-:99280049:99280176	opo.54197.s5:Un:-:44437550:44437677	chi.28485.s21:8:+:27513560:27513687
hum.17009.s4:13:-:46539415:46539564	mac.39557.s4:17:-:24838816:24838965	mou.14924.s47:14:+:75335925:75336074	rat.14390.s22:15:+:61107936:61108085	rab.29360.s27:8:+:49184427:49184579	opo.45952.s4:7:-:170737567:170737716	chi.4165.s8:1:-:167258457:167258603
hum.17009.s3:13:-:46537977:46538177	mac.39557.s3:17:-:24837379:24837579	mou.14924.s48:14:+:75337370:75337570	rat.14390.s23:15:+:61109000:61109200	rab.29360.s28:8:+:49186126:49186326	opo.45952.s3:7:-:170733390:170733590	chi.4165.s6:1:-:167257335:167257535
hum.17009.s2:13:-:46533618:46533781	mac.39557.s2:17:-:24833064:24833227	mou.14924.s51:14:+:75339309:75339472	rat.14390.s24:15:+:61111156:61111319	rab.29360.s30:8:+:49190836:49190999	opo.45952.s2:7:-:170731734:170731897	chi.4165.s5:1:-:167255597:167255760
hum.740.s11:1:+:24785378:24785466	mac.1055.s11:1:+:27095644:27095732	mou.32642.s6:4:-:135466847:135466935	rat.31978.s4:5:-:157585670:157585758	rab.9155.s5:13:-:128971614:128971702	opo.33312.s2:4:+:361103680:361103768	chi.16010.s20:23:+:5700657:5700745
hum.65955.s7:9:-:101056067:101056184	mac.34685.s17:15:+:37935702:37935819	mou.31020.s2:4:-:46667487:46667604	rat.30592.s5:5:-:66807522:66807639	rab.221.s19:1:+:14856616:14856733	opo.41038.s7:6:-:86129856:86129973	chi.12981.s31:2:+:88368600:88368717
hum.3298.s9:1:+:114162358:114162452	mac.3044.s9:1:+:116608984:116609078	mou.29453.s23:3:-:104056513:104056607	rat.22654.s21:2:-:225964843:225964937	rab.7928.s18:13:-:50574871:50574965	opo.19552.s8:2:+:484169221:484169315	chi.16881.s10:26:+:3639092:3639186
hum.3298.s12:1:+:114186365:114186396	mac.3044.s12:1:+:116628363:116628394	mou.29453.s19:3:-:104049144:104049175	rat.22654.s17:2:-:225957911:225957942	rab.7928.s14:13:-:50568783:50568814	opo.19552.s12:2:+:484178040:484178071	chi.16881.s13:26:+:3642091:3642122
hum.3298.s13:1:+:114189108:114189264	mac.3044.s13:1:+:116631098:116631254	mou.29453.s18:3:-:104046856:104047012	rat.22654.s16:2:-:225955483:225955639	rab.7928.s13:13:-:50566722:50566878	opo.19552.s13:2:+:484180733:484180889	chi.16881.s15:26:+:3643469:3643619
hum.3298.s14:1:+:114191859:114191950	mac.3044.s14:1:+:116633820:116633911	mou.29453.s17:3:-:104043212:104043303	rat.22654.s15:2:-:225952973:225953064	rab.7928.s12:13:-:50563043:50563134	opo.19552.s14:2:+:484183955:484184046	chi.16881.s17:26:+:3644549:3644640
hum.3298.s16:1:+:114196452:114196640	mac.3044.s16:1:+:116638409:116638597	mou.29453.s15:3:-:104034006:104034188	rat.22654.s13:2:-:225947852:225948034	rab.7928.s10:13:-:50553093:50553284	opo.19552.s16:2:+:484196624:484196809	chi.16881.s19:26:+:3648317:3648502
hum.3298.s15:1:+:114193636:114193828	mac.3044.s15:1:+:116635602:116635794	mou.29453.s16:3:-:104038537:104038729	rat.22654.s14:2:-:225950659:225950851	rab.7928.s11:13:-:50559313:50559505	opo.19552.s15:2:+:484185256:484185448	chi.16881.s18:26:+:3647047:3647239
hum.19611.s41:14:+:76286350:76286504	mac.65584.s9:7:+:138960060:138960214	mou.10325.s34:12:+:85956566:85956720	rat.33976.s35:6:+:119126215:119126369	rab.21062.s7:20:-:29331484:29331638	opo.3702.s9:1:-:247134927:247135081	chi.24647.s40:5:+:37676051:37676205
hum.65955.s9:9:-:101065523:101065705	mac.34685.s15:15:+:37926144:37926326	mou.31020.s4:4:-:46677470:46677652	rat.30592.s7:5:-:66816377:66816559	rab.221.s17:1:+:14851943:14852125	opo.41038.s9:6:-:86142419:86142601	chi.12981.s29:2:+:88356998:88357180
hum.65955.s8:9:-:101061506:101061635	mac.34685.s16:15:+:37930177:37930306	mou.31020.s3:4:-:46674447:46674576	rat.30592.s6:5:-:66813437:66813566	rab.221.s18:1:+:14854880:14855009	opo.41038.s8:6:-:86140813:86140942	chi.12981.s30:2:+:88358800:88358929
hum.10481.s21:11:-:46717210:46717305	mac.31730.s5:14:+:25422723:25422818	mou.25694.s14:2:+:91654436:91654531	rat.25754.s17:3:+:87258607:87258702	rab.2498.s15:1:-:186065730:186065825	opo.39061.s12:5:-:283727077:283727172	chi.24115.s63:5:+:22758001:22758093
hum.13552.s59:12:-:26877589:26877675	mac.23690.s57:11:-:27016776:27016862	mou.39253.s60:6:-:146425502:146425588	rat.29832.s18:4:-:244881701:244881787	rab.28755.s5:8:+:13438951:13439037	opo.49924.s55:8:-:126511259:126511345	chi.1755.s61:1:-:68033734:68033820
hum.13552.s58:12:-:26875330:26875488	mac.23690.s56:11:-:27014511:27014669	mou.39253.s59:6:-:146422706:146422864	rat.29832.s17:4:-:244878853:244879011	rab.28755.s6:8:+:13441345:13441503	opo.49924.s54:8:-:126510065:126510223	chi.1755.s60:1:-:68032884:68033042
hum.37223.s13:2:+:184023011:184023139	mac.26789.s16:12:+:46762210:46762338	mou.25552.s18:2:+:80655949:80656077	rat.25624.s29:3:+:74449596:74449724	rab.27870.s8:7:+:123271928:123272056	opo.30967.s8:4:+:197205451:197205579	chi.26530.s10:7:-:2195335:2195463
hum.37223.s15:2:+:184024216:184024380	mac.26789.s18:12:+:46763418:46763582	mou.25552.s19:2:+:80657189:80657353	rat.25624.s30:3:+:74450817:74450981	rab.27870.s9:7:+:123273003:123273167	opo.30967.s9:4:+:197207082:197207246	chi.26530.s9:7:-:2193750:2193914
hum.13552.s53:12:-:26848539:26848583	mac.23690.s50:11:-:26987477:26987521	mou.39253.s53:6:-:146405758:146405802	rat.29832.s12:4:-:244861438:244861482	rab.28755.s12:8:+:13469150:13469194	opo.49924.s49:8:-:126470653:126470697	chi.1755.s53:1:-:68007669:68007713
hum.13552.s52:12:-:26839414:26839565	mac.23690.s49:11:-:26974543:26974691	mou.39253.s52:6:-:146396913:146397064	rat.29832.s11:4:-:244855996:244856147	rab.28755.s13:8:+:13484229:13484380	opo.49924.s48:8:-:126449180:126449331	chi.1755.s52:1:-:67995718:67995872
hum.13552.s51:12:-:26835507:26835606	mac.23690.s48:11:-:26970596:26970695	mou.39253.s51:6:-:146391311:146391410	rat.29832.s10:4:-:244850233:244850332	rab.28755.s14:8:+:13489978:13490077	opo.49924.s47:8:-:126443099:126443198	chi.1755.s51:1:-:67994290:67994389
hum.13552.s50:12:-:26834807:26834967	mac.23690.s47:11:-:26969899:26970059	mou.39253.s50:6:-:146390785:146390945	rat.29832.s9:4:-:244849716:244849876	rab.28755.s15:8:+:13490428:13490588	opo.49924.s46:8:-:126442174:126442334	chi.1755.s50:1:-:67993992:67994152
hum.13552.s57:12:-:26869077:26869175	mac.23690.s54:11:-:27007861:27007959	mou.39253.s57:6:-:146418418:146418516	rat.29832.s16:4:-:244874493:244874591	rab.28755.s8:8:+:13447202:13447300	opo.49924.s53:8:-:126499743:126499841	chi.1755.s58:1:-:68027036:68027134
hum.13552.s56:12:-:26868685:26868768	mac.23690.s53:11:-:27007469:27007552	mou.39253.s56:6:-:146417932:146418015	rat.29832.s15:4:-:244874023:244874106	rab.28755.s9:8:+:13447629:13447712	opo.49924.s52:8:-:126497978:126498061	chi.1755.s57:1:-:68026464:68026547
hum.13552.s55:12:-:26868232:26868378	mac.23690.s52:11:-:27007034:27007180	mou.39253.s55:6:-:146417603:146417749	rat.29832.s14:4:-:244873682:244873828	rab.28755.s10:8:+:13448023:13448169	opo.49924.s51:8:-:126496945:126497091	chi.1755.s56:1:-:68025091:68025237
hum.37223.s5:2:+:183993015:183993185	mac.26789.s8:12:+:46733071:46733241	mou.25552.s13:2:+:80642625:80642795	rat.25624.s22:3:+:74430718:74430888	rab.27870.s2:7:+:123235013:123235183	opo.30967.s3:4:+:197166938:197167108	chi.26530.s16:7:-:2199805:2199975
hum.46555.s25:3:+:183479885:183480067	mac.46771.s31:2:-:102904308:102904490	mou.17869.s18:16:+:20193644:20193826	rat.8864.s22:11:-:87431124:87431306	rab.10626.s22:14:-:81911648:81911830	opo.20796.s16:2:+:526076490:526076657	chi.28641.s17:9:+:2138452:2138625
hum.46020.s46:3:+:151130927:151131083	mac.47148.s5:2:-:136338228:136338384	mou.28578.s49:3:+:59297790:59297946	rat.21790.s50:2:+:168950090:168950246	rab.10207.s46:14:+:45334740:45334896	opo.46564.s12:7:-:207260341:207260497	chi.29380.s6:9:-:22963047:22963203
hum.45280.s10:3:-:123367818:123367911	mac.45454.s31:2:-:43642805:43642898	mou.18174.s38:16:+:34971374:34971467	rat.8549.s15:11:-:72137328:72137421	rab.10816.s4:14:+:95463499:95463592	opo.29820.s10:4:-:88877320:88877413	chi.27243.s21:7:-:26700518:26700611
hum.24621.s37:16:+:67911644:67911748	mac.49615.s8:20:+:66211023:66211127	mou.44691.s9:8:+:105886319:105886423	rat.19457.s10:19:+:48724721:48724825	rab.25713.s10:5:+:23441495:23441599	opo.10223.s25:1:+:685763787:685763891	chi.5729.s8:11:+:917072:917176
hum.36860.s9:2:+:171191895:171191960	mac.26534.s10:12:+:33999094:33999159	mou.25278.s7:2:+:70189543:70189608	rat.25370.s7:3:+:63084879:63084944	rab.27678.s9:7:+:110029033:110029098	opo.30737.s9:4:+:180174217:180174282	chi.27043.s35:7:-:17897629:17897694
hum.60855.s24:7:+:143085860:143086038	mac.53538.s36:3:+:180939504:180939682	mou.37246.s12:6:+:42356432:42356610	rat.28358.s20:4:+:136551601:136551779	rab.26628.s5:7:-:8713309:8713488	opo.50867.s19:8:+:206471358:206471536	chi.2098.s4:1:-:77016904:77017082
hum.60855.s25:7:+:143086950:143087070	mac.53538.s37:3:+:180940582:180940702	mou.37246.s14:6:+:42357313:42357433	rat.28358.s21:4:+:136552486:136552606	rab.26628.s3:7:-:8712360:8712480	opo.50867.s20:8:+:206472924:206473044	chi.2098.s3:1:-:77016539:77016659
hum.60855.s23:7:+:143085582:143085751	mac.53538.s35:3:+:180939246:180939415	mou.37246.s10:6:+:42356162:42356331	rat.28358.s19:4:+:136551331:136551500	rab.26628.s7:7:-:8713578:8713747	opo.50867.s17:8:+:206471024:206471193	chi.2098.s5:1:-:77017240:77017409
hum.62266.s17:8:+:38810815:38810885	mac.67108.s8:8:+:39432277:39432347	mou.43160.s4:8:-:25057294:25057364	rat.15850.s10:16:+:71418700:71418770	rab.34083.s7:GL018706:-:4457142:4457212	opo.8796.s12:1:+:573970019:573970089	chi.15541.s10:22:+:2411854:2411924
hum.62266.s15:8:+:38809684:38809830	mac.67108.s6:8:+:39431132:39431278	mou.43160.s6:8:-:25059134:25059280	rat.15850.s8:16:+:71417690:71417836	rab.34083.s9:GL018706:-:4457733:4457879	opo.8796.s10:1:+:573968156:573968302	chi.15541.s8:22:+:2411410:2411556
hum.62266.s16:8:+:38810154:38810222	mac.67108.s7:8:+:39431614:39431682	mou.43160.s5:8:-:25057733:25057801	rat.15850.s9:16:+:71418328:71418396	rab.34083.s8:GL018706:-:4457548:4457616	opo.8796.s11:1:+:573969389:573969457	chi.15541.s9:22:+:2411678:2411746
hum.1815.s18:1:-:47761437:47761520	mac.1863.s11:1:-:50119649:50119732	mou.31898.s9:4:+:115010064:115010147	rat.31322.s7:5:+:137614183:137614266	rab.8878.s10:13:+:119329866:119329949	opo.11831.s7:2:+:7295356:7295439	chi.28262.s12:8:-:20834644:20834727
hum.1815.s17:1:-:47759130:47759216	mac.1863.s10:1:-:50116736:50116822	mou.31898.s10:4:+:115011794:115011880	rat.31322.s8:5:+:137614973:137615059	rab.8878.s11:13:+:119335268:119335354	opo.11831.s8:2:+:7297989:7298075	chi.28262.s11:8:-:20834438:20834524
hum.1815.s23:1:-:47767906:47768018	mac.1863.s14:1:-:50125988:50126100	mou.31898.s4:4:+:115006682:115006794	rat.31322.s4:5:+:137610879:137610991	rab.8878.s7:13:+:119323833:119323945	opo.11831.s4:2:+:7285387:7285499	chi.28262.s16:8:-:20837044:20837159
hum.1815.s22:1:-:47767233:47767420	mac.1863.s13:1:-:50125315:50125502	mou.31898.s5:4:+:115007136:115007323	rat.31322.s5:5:+:137611264:137611451	rab.8878.s8:13:+:119324235:119324422	opo.11831.s5:2:+:7288236:7288423	chi.28262.s14:8:-:20836755:20836942
hum.13622.s34:12:+:27829997:27830029	mac.23810.s29:11:+:27961165:27961197	mou.39281.s29:6:+:147016861:147016893	rat.29849.s28:4:+:245562520:245562552	rab.28745.s20:8:-:12602651:12602683	opo.48285.s19:8:-:26045454:26045486	chi.1780.s33:1:+:68427788:68427820
hum.25513.s18:17:-:2597417:2597570	mac.36074.s13:16:-:2501528:2501681	mou.7205.s40:11:+:74665923:74666066	rat.6401.s33:10:+:61178677:61178820	rab.17144.s30:19:+:15506164:15506307	opo.20448.s16:2:-:518174466:518174619	chi.10764.s12:19:-:9475075:9475228
hum.13622.s43:12:+:27835548:27835636	mac.23810.s35:11:+:27966682:27966770	mou.39281.s34:6:+:147022362:147022450	rat.29849.s33:4:+:245567721:245567809	rab.28745.s13:8:-:12596473:12596561	opo.48285.s11:8:-:26037760:26037848	chi.1780.s41:1:+:68432238:68432326
hum.13622.s38:12:+:27832422:27832572	mac.23810.s31:11:+:27963565:27963715	mou.39281.s30:6:+:147019034:147019181	rat.29849.s29:4:+:245564604:245564751	rab.28745.s18:8:-:12600470:12600620	opo.48285.s16:8:-:26041443:26041593	chi.1780.s35:1:+:68430025:68430166
hum.13622.s40:12:+:27832866:27832994	mac.23810.s32:11:+:27964009:27964137	mou.39281.s31:6:+:147019460:147019588	rat.29849.s30:4:+:245565028:245565156	rab.28745.s16:8:-:12600056:12600184	opo.48285.s14:8:-:26040924:26041052	chi.1780.s36:1:+:68430588:68430716
hum.66019.s11:9:+:102594971:102595100	mac.34646.s5:15:-:36392587:36392716	mou.31047.s4:4:+:48055930:48056059	rat.30616.s4:5:+:68309478:68309607	rab.211.s6:1:-:13381935:13382064	opo.41742.s5:6:-:136808955:136809084	chi.13053.s6:2:-:89390586:89390715
hum.66019.s13:9:+:102595564:102595736	mac.34646.s4:15:-:36391952:36392124	mou.31047.s5:4:+:48056534:48056706	rat.30616.s5:5:+:68310078:68310250	rab.211.s5:1:-:13381314:13381486	opo.41742.s4:6:-:136808358:136808530	chi.13053.s5:2:-:89389459:89389631
hum.62611.s16:8:-:59506791:59506849	mac.67412.s14:8:-:61229489:61229547	mou.30385.s16:4:-:6413568:6413626	rat.30110.s12:5:-:24300469:24300527	rab.22696.s9:3:-:74074261:74074319	opo.23018.s32:3:+:181089916:181089974	chi.13557.s14:2:-:111771731:111771789
hum.62611.s15:8:-:59503426:59503493	mac.67412.s12:8:-:61225988:61226055	mou.30385.s15:4:-:6409844:6409911	rat.30110.s11:5:-:24295990:24296057	rab.22696.s8:3:-:74071613:74071680	opo.23018.s34:3:+:181093318:181093385	chi.13557.s13:2:-:111771035:111771102
hum.66019.s17:9:+:102606931:102607130	mac.34646.s3:15:-:36380190:36380389	mou.31047.s6:4:+:48067663:48067862	rat.30616.s6:5:+:68320998:68321197	rab.211.s3:1:-:13370953:13371152	opo.41742.s3:6:-:136801604:136801803	chi.13053.s4:2:-:89384122:89384321
hum.66019.s19:9:+:102609719:102609897	mac.34646.s2:15:-:36377390:36377568	mou.31047.s7:4:+:48070990:48071168	rat.30616.s7:5:+:68324424:68324602	rab.211.s2:1:-:13368114:13368292	opo.41742.s2:6:-:136798794:136798972	chi.13053.s3:2:-:89382604:89382782
hum.62611.s7:8:-:59499017:59499167	mac.67412.s6:8:-:61222065:61222215	mou.30385.s5:4:-:6398809:6398959	rat.30110.s5:5:-:24285895:24286045	rab.22696.s4:3:-:74068160:74068310	opo.23018.s40:3:+:181096825:181096975	chi.13557.s6:2:-:111767180:111767330
hum.62611.s13:8:-:59502566:59502633	mac.67412.s10:8:-:61225134:61225201	mou.30385.s14:4:-:6409090:6409157	rat.30110.s10:5:-:24295212:24295279	rab.22696.s7:3:-:74070747:74070814	opo.23018.s36:3:+:181094475:181094542	chi.13557.s11:2:-:111769465:111769532
hum.62611.s10:8:-:59502011:59502117	mac.67412.s8:8:-:61224577:61224700	mou.30385.s11:4:-:6408558:6408664	rat.30110.s9:5:-:24294701:24294824	rab.22696.s6:3:-:74070252:74070375	opo.23018.s38:3:+:181095039:181095162	chi.13557.s9:2:-:111769105:111769228
hum.44287.s16:3:-:58855899:58856035	mac.45903.s11:2:+:77501554:77501690	mou.13338.s12:14:-:8518630:8518766	rat.13584.s8:15:+:21814664:21814800	rab.30595.s13:9:-:25608958:25609094	opo.43067.s14:6:-:209795764:209795900	chi.6916.s9:12:-:11904880:11905016
hum.44287.s17:3:-:58870271:58870435	mac.45903.s10:2:+:77482529:77482693	mou.13338.s13:14:-:8536518:8536655	rat.13584.s7:15:+:21799393:21799530	rab.30595.s14:9:-:25625522:25625686	opo.43067.s15:6:-:209817285:209817449	chi.6916.s10:12:-:11906702:11906866
hum.62611.s3:8:-:59498211:59498320	mac.67412.s2:8:-:61221248:61221357	mou.30385.s3:4:-:6398319:6398428	rat.30110.s3:5:-:24285255:24285364	rab.22696.s2:3:-:74067071:74067180	opo.23018.s43:3:+:181099969:181100078	chi.13557.s2:2:-:111765923:111766032
hum.10538.s14:11:-:46894651:46894785	mac.31693.s31:14:+:25246974:25247108	mou.25680.s32:2:+:91497256:91497390	rat.25752.s37:3:+:87101202:87101336	rab.2485.s14:1:-:186240005:186240139	opo.39067.s10:5:-:283880181:283880315	chi.24251.s39:5:+:22678323:22678457
hum.65738.s29:9:-:95021136:95021280	mac.35764.s27:15:-:104161786:104161930	mou.11937.s24:13:+:49715685:49715829	rat.16609.s17:17:-:17433728:17433872	rab.844.s17:1:-:70109357:70109501	opo.52939.s20:Un:-:13943749:13943893	chi.6639.s24:12:+:3557977:3558124
hum.4458.s46:1:+:174926594:174926686	mac.5118.s8:1:+:204566946:204567038	mou.2422.s8:1:-:160257443:160257535	rat.11151.s12:13:-:82918682:82918774	rab.6750.s30:13:+:2188533:2188625	opo.12948.s36:2:+:67279209:67279301	chi.27796.s11:8:-:7106335:7106427
hum.770.s7:1:+:25683284:25683344	mac.1076.s6:1:+:27919927:27919987	mou.32630.s6:4:-:134900700:134900760	rat.31916.s2:5:-:157009323:157009383	rab.9139.s2:13:-:128301253:128301313	opo.33357.s24:4:+:362140482:362140542	chi.15774.s5:23:-:2351296:2351356
hum.770.s4:1:+:25669452:25669564	mac.1076.s3:1:+:27905734:27905846	mou.32630.s9:4:-:134909613:134909725	rat.31916.s5:5:-:157016195:157016307	rab.9139.s5:13:-:128311581:128311693	opo.33357.s21:4:+:362134328:362134440	chi.15774.s8:23:-:2353552:2353664
hum.39503.s3:20:-:33162908:33163050	mac.6544.s13:10:+:29993076:29993218	mou.26975.s2:2:-:155292690:155292832	rat.26815.s5:3:-:157182853:157182995	rab.23671.s15:4:+:5150647:5150789	opo.5882.s2:1:-:387972448:387972590	chi.14365.s11:20:+:586493:586635
hum.39503.s4:20:-:33169352:33169476	mac.6544.s12:10:+:29986644:29986768	mou.26975.s3:2:-:155297083:155297207	rat.26815.s6:3:-:157186893:157187017	rab.23671.s14:4:+:5145271:5145395	opo.5882.s3:1:-:387977797:387977921	chi.14365.s10:20:+:584437:584561
hum.39503.s5:20:-:33173241:33173384	mac.6544.s11:10:+:29982719:29982862	mou.26975.s4:2:-:155299046:155299133	rat.26815.s7:3:-:157188876:157188963	rab.23671.s13:4:+:5143445:5143588	opo.5882.s4:1:-:387981268:387981411	chi.14365.s9:20:+:583018:583161
hum.30699.s20:19:-:8609181:8609348	mac.42386.s3:19:-:8533579:8533746	mou.19910.s62:17:+:33586116:33586283	rat.35058.s64:7:+:18650066:18650233	rab.38008.s14:GL018767:+:221961:222128	opo.26823.s63:3:+:460284207:460284374	chi.17585.s16:28:-:1734388:1734555
hum.12645.s15:12:+:266191:266313	mac.22904.s12:11:+:146177:146299	mou.38620.s17:6:-:121390000:121390122	rat.29346.s21:4:-:221055228:221055350	rab.29162.s15:8:-:37532331:37532453	opo.49721.s6:8:+:116849924:116850046	chi.1550.s7:1:+:60229508:60229630
hum.68915.s21:X:+:117578323:117578457	mac.72685.s20:X:+:116690756:116690890	mou.48313.s21:X:+:23803769:23803903	rat.42573.s24:X:+:121107994:121108128	rab.48069.s20:X:+:67122537:67122671	opo.57655.s19:X:+:78201875:78202009	chi.20967.s22:4:+:3288553:3288684
hum.62488.s4:8:-:53537277:53537341	mac.67311.s3:8:-:55192996:55193060	mou.48.s31:1:+:6272701:6272771	rat.30027.s2:5:-:17808353:17808423	rab.22608.s4:3:-:67564960:67565030	opo.23109.s21:3:+:188130208:188130278	chi.13489.s2:2:-:109639083:109639153
hum.64867.s14:9:+:37776279:37776402	mac.34763.s21:15:-:39641526:39641649	mou.30964.s13:4:+:45314283:45314406	rat.30554.s13:5:+:65372678:65372801	rab.271.s2:1:-:16257492:16257615	opo.40210.s22:6:+:29590499:29590619	chi.40499.s10:Z:-:81400096:81400219
hum.10538.s15:11:-:46894926:46895144	mac.31693.s30:14:+:25246619:25246837	mou.25680.s31:2:+:91496890:91497108	rat.25752.s36:3:+:87100817:87101035	rab.2485.s15:1:-:186240315:186240533	opo.39067.s11:5:-:283881010:283881228	chi.24251.s38:5:+:22677796:22678014
hum.55660.s18:6:+:53762083:53762157	mac.55446.s8:4:+:53530580:53530654	mou.46817.s11:9:-:77457390:77457460	rat.38411.s12:8:-:84319405:84319479	rab.5449.s9:12:+:43786541:43786611	opo.17652.s4:2:+:302884223:302884297	chi.20168.s19:3:-:87470149:87470223
hum.49376.s24:4:-:141600096:141600357	mac.58838.s19:5:-:133132856:133133117	mou.44107.s6:8:+:83234112:83234373	rat.19197.s7:19:+:35371395:35371656	rab.11763.s5:15:+:23919935:23920196	opo.37385.s11:5:+:138808272:138808533	chi.21729.s20:4:-:29199890:29200151
hum.5135.s56:1:+:201781031:201781102	mac.4561.s9:1:-:168682962:168683033	mou.2080.s36:1:-:135450570:135450641	rat.10837.s63:13:-:57323801:57323872	rab.13949.s7:16:-:69777085:69777156	opo.13462.s39:2:+:105634055:105634126	chi.16663.s29:26:+:647981:648052
hum.48699.s8:4:-:99809040:99809103	mac.58291.s10:5:-:91800874:91800937	mou.30034.s12:3:+:138550263:138550326	rat.23137.s16:2:+:262379745:262379808	rab.12091.s12:15:+:50994550:50994613	opo.36566.s12:5:+:52263681:52263744	chi.22514.s10:4:-:59507310:59507373
hum.29657.s12:18:-:55338700:55338812	mac.41344.s21:18:-:50927346:50927458	mou.22256.s12:18:-:64555114:64555226	rat.18424.s12:18:-:59254371:59254483	rab.31342.s26:9:-:98219910:98220022	opo.23783.s18:3:+:248407251:248407363	chi.38856.s27:Z:+:355118:355230
hum.41942.s6:22:+:30374431:30374520	mac.7705.s9:10:+:73835350:73835439	mou.5719.s24:11:-:4528317:4528406	rat.13006.s24:14:-:85429366:85429455	rab.35446.s13:GL018723:+:3140219:3140308	opo.28219.s11:3:+:518623792:518623881	chi.9116.s28:15:-:10966169:10966258
hum.41942.s4:22:+:30366965:30367051	mac.7705.s8:10:+:73827902:73827988	mou.5719.s25:11:-:4531222:4531305	rat.13006.s25:14:-:85431965:85432042	rab.35446.s8:GL018723:+:3129012:3129093	opo.28219.s10:3:+:518618196:518618264	chi.9116.s29:15:-:10966650:10966727
hum.36304.s14:2:-:128744359:128744533	mac.30469.s5:13:-:134455123:134455297	mou.21593.s23:18:+:31682010:31682184	rat.17908.s21:18:+:24183523:24183697	rab.27269.s20:7:+:62368716:62368890	opo.30122.s19:4:+:109972868:109973042	chi.28585.s13:9:-:1003781:1003949
hum.41942.s11:22:+:30394750:30394846	mac.7705.s13:10:+:73855019:73855115	mou.5719.s20:11:-:4507590:4507686	rat.13006.s20:14:-:85409992:85410088	rab.35446.s20:GL018723:+:3160940:3161036	opo.28219.s16:3:+:518661057:518661153	chi.9116.s23:15:-:10951802:10951898
hum.41942.s10:22:+:30387493:30387659	mac.7705.s12:10:+:73847425:73847591	mou.5719.s21:11:-:4517741:4517907	rat.13006.s21:14:-:85420130:85420296	rab.35446.s19:GL018723:+:3152376:3152542	opo.28219.s14:3:+:518647214:518647380	chi.9116.s24:15:-:10955519:10955685
hum.41942.s9:22:+:30384469:30384551	mac.7705.s11:10:+:73844547:73844629	mou.5719.s22:11:-:4520832:4520914	rat.13006.s22:14:-:85422712:85422794	rab.35446.s18:GL018723:+:3148736:3148818	opo.28219.s13:3:+:518643270:518643352	chi.9116.s26:15:-:10958022:10958104
hum.41942.s7:22:+:30374925:30375041	mac.7705.s10:10:+:73835858:73835974	mou.5719.s23:11:-:4527836:4527952	rat.13006.s23:14:-:85428876:85428992	rab.35446.s14:GL018723:+:3140706:3140822	opo.28219.s12:3:+:518625234:518625350	chi.9116.s27:15:-:10964823:10964939
hum.48833.s10:4:-:103723718:103723795	mac.58370.s7:5:-:95783824:95783901	mou.29969.s13:3:+:135458798:135458875	rat.23087.s10:2:+:259167258:259167335	rab.12024.s10:15:+:46824038:46824115	opo.36507.s11:5:+:47166701:47166778	chi.22509.s5:4:-:60524638:60524715
hum.48833.s7:4:-:103720564:103720657	mac.58370.s5:5:-:95780640:95780733	mou.29969.s15:3:+:135462950:135463043	rat.23087.s12:2:+:259171355:259171448	rab.12024.s12:15:+:46827898:46827991	opo.36507.s14:5:+:47172984:47173077	chi.22509.s3:4:-:60522297:60522390
hum.48833.s8:4:-:103722611:103722716	mac.58370.s6:5:-:95782701:95782806	mou.29969.s14:3:+:135459975:135460080	rat.23087.s11:2:+:259168515:259168620	rab.12024.s11:15:+:46825304:46825409	opo.36507.s12:5:+:47167512:47167617	chi.22509.s4:4:-:60523737:60523842
hum.43458.s26:3:-:15520484:15520510	mac.47564.s25:2:-:157809273:157809299	mou.13816.s13:14:-:31549099:31549125	rat.14953.s19:16:-:7580773:7580799	rab.9634.s13:14:-:1560199:1560225	opo.51783.s15:8:-:275549479:275549505	chi.11806.s13:2:-:34483979:34484005
hum.44920.s2:3:+:111700631:111700814	mac.45207.s3:2:+:32075281:32075464	mou.18392.s11:16:-:45740319:45740502	rat.8409.s35:11:+:60651805:60651988	rab.11041.s7:14:-:107219424:107219607	opo.29563.s2:4:+:73067397:73067580	chi.2496.s3:1:+:87939358:87939541
hum.44920.s3:3:+:111705111:111705222	mac.45207.s4:2:+:32079731:32079842	mou.18392.s10:16:-:45737524:45737635	rat.8409.s36:11:+:60655469:60655580	rab.11041.s5:14:-:107215068:107215179	opo.29563.s4:4:+:73077401:73077512	chi.2496.s4:1:+:87940316:87940427
hum.8743.s11:10:+:111872535:111872673	mac.70741.s9:9:+:109799778:109799916	mou.23965.s10:19:+:53226591:53226729	rat.4903.s7:1:+:281353816:281353954	rab.16476.s12:18:+:57755628:57755766	opo.1591.s15:1:-:102008246:102008384	chi.26114.s22:6:+:25338717:25338855
hum.1039.s5:1:-:33093109:33093145	mac.1429.s6:1:-:35397948:35397984	mou.32341.s9:4:+:129344212:129344248	rat.31700.s31:5:+:151266206:151266242	rab.33832.s10:GL018704:+:5616780:5616816	opo.35438.s9:4:-:426076581:426076617	chi.15958.s2:23:-:5176618:5176654
hum.39684.s4:20:-:40713322:40713485	mac.6311.s34:10:+:22359078:22359241	mou.27113.s3:2:-:161533481:161533644	rat.26978.s4:3:-:163769335:163769498	rab.35014.s3:GL018718:-:1537848:1538011	opo.5970.s36:1:+:392359196:392359359	chi.14474.s49:20:+:3614422:3614585
hum.54618.s46:6:+:25605040:25605121	mac.54394.s36:4:+:25600708:25600789	mou.11424.s11:13:-:24025854:24025935	rat.17008.s41:17:+:45183122:45183203	rab.4695.s12:12:-:11410669:11410753	opo.24386.s7:3:-:312905683:312905764	chi.13009.s7:2:-:89931227:89931305
hum.61344.s21:7:+:151807613:151807730	mac.53806.s14:3:+:189057986:189058103	mou.33749.s22:5:+:25257393:25257510	rat.27614.s8:4:-:6327687:6327804	rab.6986.s14:13:+:13463378:13463495	opo.51099.s13:8:+:217116179:217116296	chi.11165.s14:2:+:6516524:6516641
hum.43458.s21:3:-:15516932:15516994	mac.47564.s21:2:-:157805679:157805741	mou.13816.s11:14:-:31545057:31545119	rat.14953.s15:16:-:7576674:7576736	rab.9634.s11:14:-:1555387:1555449	opo.51783.s12:8:-:275545376:275545438	chi.11806.s11:2:-:34479930:34479992
hum.45125.s9:3:+:119232488:119232566	mac.45326.s9:2:+:39544492:39544570	mou.18271.s3:16:-:38505412:38505490	rat.8480.s5:11:-:67304240:67304318	rab.10924.s3:14:-:99258175:99258253	opo.29695.s6:4:+:83147897:83147975	chi.2631.s16:1:-:91651471:91651549
hum.65583.s47:9:+:79933151:79933507	mac.35475.s42:15:+:86045045:86045401	mou.23263.s39:19:-:16681870:16682226	rat.4375.s48:1:-:242985938:242986294	rab.807.s41:1:+:63750335:63750691	opo.41826.s46:6:+:139783349:139783705	chi.39692.s42:Z:+:37512585:37512941
hum.38416.s17:2:-:239098504:239098613	mac.27772.s20:12:-:102056068:102056177	mou.1389.s15:1:-:91388355:91388446	rat.40789.s15:9:-:98201936:98202045	rab.43119.s25:GL018969:-:233800:233906	opo.47192.s19:7:-:250911843:250911955	chi.28699.s22:9:-:4339143:4339232
hum.47020.s15:4:-:2259709:2259738	mac.136.s6:1:+:1692737:1692766	mou.34028.s27:5:-:34184314:34184343	rat.12911.s6:14:+:82508229:82508258	rab.39206.s5:GL018796:-:334286:334315	opo.38285.s6:5:+:232211443:232211472	chi.23119.s6:4:+:82417064:82417093
hum.42426.s6:22:-:39085301:39085429	mac.8043.s4:10:-:82599592:82599720	mou.16654.s3:15:-:79677399:79677527	rat.36520.s5:7:-:120898816:120898944	rab.25030.s2:4:+:84507532:84507660	opo.48793.s4:8:+:65072115:65072243	chi.1238.s42:1:+:50696460:50696588
hum.62790.s20:8:+:68999959:69000044	mac.67520.s6:8:+:70693271:70693356	mou.132.s19:1:+:11149810:11149895	rat.29995.s25:5:-:12617871:12617956	rab.22793.s19:3:+:83977711:83977796	opo.22881.s23:3:-:169209277:169209362	chi.13653.s23:2:+:115411162:115411247
hum.45154.s8:3:-:119595260:119595355	mac.45352.s4:2:-:39909458:39909553	mou.18267.s12:16:+:38207995:38208090	rat.8473.s9:11:+:66985617:66985712	rab.10899.s12:14:+:98910977:98911072	opo.29734.s19:4:-:83695679:83695774	chi.2226.s10:1:+:79514239:79514334
hum.26708.s21:17:-:36943076:36943173	mac.37633.s9:16:-:48816478:48816575	mou.7983.s13:11:-:97732658:97732755	rat.7113.s143:10:-:85463395:85463492	rab.17789.s6:19:-:40243638:40243735	opo.15200.s20:2:+:199074570:199074667	chi.17276.s10:27:-:4027231:4027328
hum.66408.s3:9:+:116731397:116731440	mac.34417.s18:15:-:22156202:22156245	mou.31293.s5:4:+:63061521:63061564	rat.30840.s5:5:+:83013561:83013604	rab.33255.s19:GL018699:-:13602893:13602936	opo.6929.s35:1:-:451834992:451835035	chi.9433.s26:17:-:1135172:1135215
hum.12323.s9:11:+:118940152:118940287	mac.33313.s16:14:+:117475362:117475497	mou.46026.s45:9:-:44359612:44359747	rat.37738.s18:8:-:47308828:47308963	rab.40135.s8:GL018823:+:544671:544806	opo.31281.s21:4:-:230899019:230899154	chi.16045.s103:24:-:53605:53740
hum.9999.s4:11:+:18418366:18418515	mac.32129.s7:14:-:53491205:53491354	mou.40740.s3:7:+:46847596:46847745	rat.2080.s3:1:+:103976962:103977111	rab.36125.s6:GL018733:+:2326542:2326674	opo.38468.s7:5:-:242673956:242674102	chi.23828.s4:5:+:11937686:11937817
hum.56742.s3:6:-:128294809:128294972	mac.56488.s23:4:+:135919764:135919927	mou.3565.s41:10:+:28591885:28592048	rat.254.s3:1:-:18606123:18606286	rab.6243.s3:12:-:117812825:117812988	opo.18551.s3:2:-:400428559:400428722	chi.19523.s42:3:+:58416159:58416322
hum.56742.s2:6:-:128294167:128294302	mac.56488.s24:4:+:135920434:135920569	mou.3565.s42:10:+:28592770:28592905	rat.254.s2:1:-:18605203:18605338	rab.6243.s2:12:-:117812058:117812193	opo.18551.s2:2:-:400427660:400427795	chi.19523.s43:3:+:58417644:58417779
hum.27858.s7:17:-:61911269:61911366	mac.38192.s7:16:-:59347465:59347562	mou.8398.s46:11:-:106264940:106265037	rat.7369.s6:10:-:94204968:94205065	rab.18150.s8:19:-:48684392:48684489	opo.15529.s9:2:-:211102536:211102633	chi.17122.s6:27:-:1707142:1707239
hum.27858.s8:17:-:61911527:61911688	mac.38192.s8:16:-:59347720:59347881	mou.8398.s48:11:-:106265183:106265344	rat.7369.s8:10:-:94205226:94205387	rab.18150.s10:19:-:48684618:48684779	opo.15529.s11:2:-:211102840:211103001	chi.17122.s7:27:-:1707527:1707688
hum.56742.s9:6:-:128303976:128304125	mac.56488.s19:4:+:135910644:135910793	mou.3565.s36:10:+:28585923:28586072	rat.254.s7:1:-:18611994:18612143	rab.6243.s7:12:-:117820052:117820201	opo.18551.s7:2:-:400436194:400436343	chi.19523.s38:3:+:58409245:58409394
hum.56742.s8:6:-:128302261:128302434	mac.56488.s20:4:+:135912317:135912490	mou.3565.s37:10:+:28586908:28587081	rat.254.s6:1:-:18610971:18611144	rab.6243.s6:12:-:117818976:117819149	opo.18551.s6:2:-:400434655:400434828	chi.19523.s39:3:+:58410019:58410192
hum.56742.s6:6:-:128298068:128298199	mac.56488.s21:4:+:135916565:135916696	mou.3565.s39:10:+:28588928:28589059	rat.254.s5:1:-:18608999:18609130	rab.6243.s5:12:-:117815894:117816025	opo.18551.s5:2:-:400430650:400430781	chi.19523.s40:3:+:58413195:58413326
hum.27858.s4:17:-:61910429:61910530	mac.38192.s4:16:-:59346625:59346726	mou.8398.s43:11:-:106264195:106264296	rat.7369.s3:10:-:94204185:94204286	rab.18150.s3:19:-:48683590:48683691	opo.15529.s3:2:-:211101669:211101770	chi.17122.s3:27:-:1706284:1706385
hum.56742.s11:6:-:128306866:128307020	mac.56488.s17:4:+:135907770:135907924	mou.3565.s34:10:+:28580393:28580547	rat.254.s9:1:-:18614886:18615040	rab.6243.s9:12:-:117823276:117823430	opo.18551.s9:2:-:400439453:400439607	chi.19523.s36:3:+:58407135:58407289
hum.56742.s10:6:-:128304387:128304522	mac.56488.s18:4:+:135910251:135910386	mou.3565.s35:10:+:28585560:28585695	rat.254.s8:1:-:18612367:18612502	rab.6243.s8:12:-:117821141:117821276	opo.18551.s8:2:-:400436585:400436720	chi.19523.s37:3:+:58408383:58408518
hum.42156.s22:22:-:34000421:34000544	mac.7767.s18:10:-:77494891:77495014	mou.43948.s12:8:-:73098830:73098953	rat.19005.s13:19:-:23804200:23804323	rab.25095.s7:4:+:87613938:87614061	opo.49202.s16:8:-:88311499:88311622	chi.1328.s14:1:+:52674439:52674562
hum.42156.s23:22:-:34022228:34022310	mac.7767.s19:10:-:77516405:77516487	mou.43948.s13:8:-:73116403:73116485	rat.19005.s14:19:-:23815482:23815564	rab.25095.s6:4:+:87599411:87599493	opo.49202.s17:8:-:88325873:88325955	chi.1328.s13:1:+:52662627:52662709
hum.5731.s10:1:+:227075792:227075859	mac.3958.s18:1:-:143473652:143473719	mou.2835.s13:1:-:180235911:180235978	rat.11527.s15:13:-:103530189:103530256	rab.13013.s14:16:-:20562267:20562334	opo.13988.s12:2:+:139486743:139486810	chi.18219.s11:3:-:11851548:11851615
hum.5731.s11:1:+:227076530:227076750	mac.3958.s15:1:-:143472770:143472990	mou.2835.s12:1:-:180234989:180235209	rat.11527.s14:13:-:103529398:103529618	rab.13013.s13:16:-:20561477:20561697	opo.13988.s14:2:+:139488694:139488914	chi.18219.s8:3:-:11850445:11850660
hum.5731.s14:1:+:227077736:227077834	mac.3958.s13:1:-:143471674:143471772	mou.2835.s11:1:-:180233611:180233709	rat.11527.s12:13:-:103528013:103528111	rab.13013.s11:16:-:20560720:20560818	opo.13988.s16:2:+:139489554:139489652	chi.18219.s7:3:-:11849497:11849595
hum.46847.s11:3:-:196120425:196120490	mac.48053.s11:2:+:189046329:189046394	mou.18115.s4:16:+:32367344:32367409	rat.8615.s14:11:-:74742212:74742277	rab.10774.s8:14:+:92376513:92376578	opo.29905.s10:4:-:93186878:93186943	chi.28712.s10:9:+:4229136:4229201
hum.46847.s13:3:-:196129823:196129890	mac.48053.s8:2:+:189036369:189036436	mou.18115.s3:16:+:32360008:32360075	rat.8615.s15:11:-:74749287:74749354	rab.10774.s6:14:+:92367318:92367385	opo.29905.s11:4:-:93188695:93188762	chi.28712.s9:9:+:4227211:4227278
hum.19630.s22:14:+:79933564:79933745	mac.65664.s23:7:+:142680723:142680904	mou.10403.s23:12:+:89976347:89976528	rat.34055.s24:6:+:122710038:122710219	rab.20989.s14:20:-:25898112:25898293	opo.3598.s13:1:-:242296377:242296558	chi.24696.s36:5:+:39495833:39496014
hum.46847.s14:3:-:196134117:196134264	mac.48053.s6:2:+:189031691:189031838	mou.18115.s2:16:+:32352799:32352946	rat.8615.s18:11:-:74755629:74755776	rab.10774.s4:14:+:92364262:92364409	opo.29905.s14:4:-:93200815:93200962	chi.28712.s8:9:+:4225113:4225260
hum.42156.s20:22:-:33960834:33961005	mac.7767.s16:10:-:77455064:77455235	mou.43948.s11:8:-:73048294:73048465	rat.19005.s12:19:-:23766060:23766231	rab.25095.s8:4:+:87655722:87655893	opo.49202.s15:8:-:88273215:88273386	chi.1328.s15:1:+:52693004:52693175
hum.25663.s31:17:-:4088113:4088341	mac.36185.s22:16:-:3913017:3913245	mou.7167.s17:11:+:72749300:72749528	rat.6369.s16:10:+:59050136:59050364	rab.17116.s40:19:+:14384003:14384231	opo.53985.s16:Un:+:38472539:38472749	chi.10424.s13:19:+:3187640:3187862
hum.51548.s4:5:+:64931128:64931196	mac.60478.s4:6:+:63511944:63512012	mou.13052.s16:13:-:104169820:104169888	rat.20713.s20:2:-:53375632:53375700	rab.4368.s4:11:+:81782568:81782636	opo.21608.s7:3:+:30868626:30868694	chi.39298.s3:Z:+:20472547:20472615
hum.10308.s4:11:-:35456060:35456352	mac.31896.s11:14:+:36398885:36399177	mou.25866.s11:2:+:102640667:102640959	rat.25855.s12:3:+:99149632:99149924	rab.2356.s2:1:-:174744323:174744615	opo.38942.s5:5:-:271518512:271518804	chi.24031.s2:5:-:18396314:18396609
hum.10308.s5:11:-:35457451:35457683	mac.31896.s10:14:+:36397339:36397571	mou.25866.s10:2:+:102639211:102639443	rat.25855.s11:3:+:99148183:99148415	rab.2356.s3:1:-:174745967:174746199	opo.38942.s6:5:-:271520994:271521229	chi.24031.s3:5:-:18397679:18397911
hum.10308.s6:11:-:35461175:35461241	mac.31896.s9:14:+:36393632:36393698	mou.25866.s9:2:+:102636174:102636240	rat.25855.s10:3:+:99145898:99145964	rab.2356.s4:1:-:174749386:174749452	opo.38942.s7:5:-:271524306:271524372	chi.24031.s4:5:-:18399800:18399866
hum.62790.s17:8:+:68992981:68993073	mac.67520.s4:8:+:70686255:70686347	mou.132.s17:1:+:11140236:11140328	rat.29995.s27:5:-:12626886:12626978	rab.22793.s17:3:+:83969967:83970059	opo.22881.s25:3:-:169223273:169223365	chi.13653.s21:2:+:115407336:115407428
hum.37657.s13:2:+:207426927:207427017	mac.27154.s13:12:+:70453534:70453624	mou.867.s13:1:+:63547727:63547817	rat.40398.s28:9:-:72329317:72329407	rab.28146.s15:7:+:147380887:147380977	opo.46294.s32:7:-:188807614:188807704	chi.26795.s26:7:-:11977849:11977939
hum.38416.s9:2:-:239092294:239092381	mac.27772.s11:12:-:102050094:102050181	mou.1389.s9:1:-:91383304:91383391	rat.40789.s9:9:-:98196232:98196319	rab.43119.s19:GL018969:-:229402:229489	opo.47192.s12:7:-:250903360:250903447	chi.28699.s7:9:-:4335131:4335214
hum.51816.s20:5:+:79089260:79089433	mac.60725.s12:6:+:76009908:76010081	mou.12805.s2:13:-:93045867:93046040	rat.20471.s2:2:-:41852273:41852446	rab.3435.s28:11:+:558614:558787	opo.21677.s2:3:-:36191082:36191255	chi.39327.s2:Z:-:21987269:21987445
hum.51816.s17:5:+:79058885:79059032	mac.60725.s9:6:+:75985176:75985323	mou.12805.s7:13:-:93063443:93063590	rat.20471.s5:2:-:41869396:41869543	rab.3435.s24:11:+:541902:542049	opo.21677.s5:3:-:36225772:36225919	chi.39327.s5:Z:-:21997899:21998043
hum.51816.s18:5:+:79084794:79084927	mac.60725.s10:6:+:76005431:76005564	mou.12805.s4:13:-:93050137:93050270	rat.20471.s4:2:-:41856095:41856228	rab.3435.s25:11:+:554992:555125	opo.21677.s4:3:-:36203287:36203420	chi.39327.s4:Z:-:21989219:21989352
hum.51816.s11:5:+:79054576:79054725	mac.60725.s7:6:+:75980817:75980966	mou.12805.s9:13:-:93069279:93069428	rat.20471.s7:2:-:41874931:41875080	rab.3435.s22:11:+:537765:537914	opo.21677.s7:3:-:36235285:36235434	chi.39327.s7:Z:-:22002408:22002557
hum.51816.s14:5:+:79057634:79057780	mac.60725.s8:6:+:75983888:75984034	mou.12805.s8:13:-:93065225:93065371	rat.20471.s6:2:-:41871011:41871157	rab.3435.s23:11:+:540835:540981	opo.21677.s6:3:-:36230581:36230727	chi.39327.s6:Z:-:22001337:22001483
hum.47118.s12:4:-:2943309:2943456	mac.62.s20:1:+:1004011:1004158	mou.34074.s4:5:-:34640870:34641017	rat.12880.s18:14:+:82046237:82046381	rab.39225.s5:GL018796:-:868851:868988	opo.38255.s15:5:+:230714568:230714715	chi.23105.s18:4:+:81829275:81829422
hum.39684.s7:20:-:40730764:40730937	mac.6311.s31:10:+:22341644:22341817	mou.27113.s6:2:-:161551747:161551920	rat.26978.s8:3:-:163787766:163787939	rab.35014.s6:GL018718:-:1552249:1552422	opo.5970.s33:1:+:392339457:392339630	chi.14474.s46:20:+:3607869:3608042
hum.57988.s55:7:+:4272887:4273051	mac.51261.s44:3:+:42233891:42234055	mou.36344.s41:5:+:142185157:142185321	rat.9383.s5:12:-:16500455:16500619	rab.41465.s21:GL018871:+:106707:106871	opo.40848.s43:6:+:79985322:79985486	chi.7911.s45:14:+:3863666:3863830
hum.26961.s10:17:-:40317467:40317711	mac.37819.s7:16:-:52273673:52273917	mou.8050.s13:11:-:100746745:100746989	rat.7153.s57:10:-:88448184:88448422	rab.17921.s11:19:-:42988597:42988841	opo.14931.s12:2:+:194254111:194254364	chi.17361.s14:27:-:4850388:4850565
hum.47118.s13:4:-:2943919:2944053	mac.62.s19:1:+:1003427:1003561	mou.34074.s6:5:-:34641323:34641457	rat.12880.s16:14:+:82045796:82045930	rab.39225.s7:GL018796:-:869263:869397	opo.38255.s14:5:+:230713073:230713232	chi.23105.s17:4:+:81828393:81828552
hum.69321.s12:X:+:149818189:149818374	mac.73061.s13:X:+:148736475:148736660	mou.48780.s10:X:+:71296164:71296349	rat.32793.s14:6:+:28731237:28731422	rab.36007.s9:GL018731:-:1905356:1905541	opo.56995.s14:X:+:39931410:39931595	chi.21442.s33:4:-:17710430:17710615
hum.52009.s20:5:-:88183319:88183415	mac.60852.s19:6:-:85172185:85172281	mou.12701.s2:13:+:83520385:83520480	rat.20373.s2:2:+:11536623:11536714	rab.3574.s21:11:-:8789437:8789536	opo.23384.s3:3:+:215458841:215458938	chi.40134.s2:Z:+:60137441:60137539
hum.19611.s3:14:+:76129398:76129566	mac.65583.s2:7:+:138790862:138791032	mou.10325.s3:12:+:85826453:85826624	rat.33976.s3:6:+:119002100:119002271	rab.21062.s36:20:-:29487783:29487951	opo.3702.s44:1:-:247391491:247391659	chi.24647.s4:5:+:37609608:37609780
hum.62790.s18:8:+:68995475:68995623	mac.67520.s5:8:+:70688768:70688916	mou.132.s18:1:+:11142649:11142797	rat.29995.s26:5:-:12624482:12624630	rab.22793.s18:3:+:83972157:83972305	opo.22881.s24:3:-:169213769:169213917	chi.13653.s22:2:+:115408687:115408835
hum.19611.s8:14:+:76156535:76156665	mac.65583.s6:7:+:138817357:138817470	mou.10325.s7:12:+:85849251:85849381	rat.33976.s10:6:+:119024487:119024617	rab.21062.s32:20:-:29453142:29453272	opo.3702.s39:1:-:247342235:247342365	chi.24647.s8:5:+:37615321:37615451
hum.19611.s7:14:+:76149893:76149999	mac.65583.s5:7:+:138810991:138811097	mou.10325.s6:12:+:85845247:85845353	rat.33976.s9:6:+:119020670:119020776	rab.21062.s33:20:-:29456853:29456959	opo.3702.s40:1:-:247347629:247347735	chi.24647.s7:5:+:37614632:37614738
hum.19611.s6:14:+:76147888:76147970	mac.65583.s4:7:+:138809059:138809141	mou.10325.s5:12:+:85843778:85843860	rat.33976.s6:6:+:119018907:119018989	rab.21062.s34:20:-:29459685:29459767	opo.3702.s41:1:-:247348505:247348587	chi.24647.s6:5:+:37613817:37613899
hum.5933.s4:1:-:235301192:235301255	mac.5498.s40:1:+:221882390:221882453	mou.45278.s5:8:-:126953164:126953227	rat.20234.s8:19:-:70547036:70547099	rab.13225.s9:16:+:33108068:33108131	opo.14184.s43:2:+:154900683:154900746	chi.18969.s13:3:+:37530102:37530165
hum.19611.s10:14:+:76173361:76173430	mac.65583.s9:7:+:138833110:138833179	mou.10325.s9:12:+:85863564:85863633	rat.33976.s12:6:+:119038185:119038254	rab.21062.s30:20:-:29441936:29442005	opo.3702.s37:1:-:247327681:247327750	chi.24647.s10:5:+:37618211:37618280
hum.19611.s9:14:+:76165531:76165613	mac.65583.s8:7:+:138825366:138825448	mou.10325.s8:12:+:85857380:85857462	rat.33976.s11:6:+:119031943:119032025	rab.21062.s31:20:-:29448245:29448327	opo.3702.s38:1:-:247338328:247338410	chi.24647.s9:5:+:37615968:37616050
hum.6035.s21:1:+:241753353:241753415	mac.5351.s5:1:-:215460563:215460664	mou.2760.s13:1:+:175658321:175658422	rat.11422.s13:13:+:98176617:98176718	rab.13171.s14:16:+:31514221:31514322	opo.14081.s3:2:-:146683139:146683240	chi.26714.s52:7:+:7172390:7172491
[truncated: 194,609 more rows]
