# Supplementary material for: Alternative splicing during mammalian organ development
Source: Nat Genet. 2021 May 3;53(6):925–34. doi: 10.1038/s41588-021-00851-w (PMC8187152; doi:10.1038/s41588-021-00851-w)
Supplement: Supplementary file 4 — Supplementary Data 1. De novo transcribed-region annotations for mice in GTF format. Supplementary Data 2. De novo transcribed-region annotations for humans in GTF format. Supplementary Data 3. De novo transcribed-region annotations for macaque in GTF format. Supplementary Data 4. De novo transcribed-region annotations for rats in GTF format. Supplementary Data 5. De novo transcribed-region annotations for seven rabbits in GTF format. Supplementary Data 6. De novo transcribed-region annotations for opossums in GTF format. Supplementary Data 7. De novo transcribed-region annotations for chickens in GTF format. Supplementary Data 8. List of 1:1 orthologous segments across species and their genomic coordinates. Supplementary Data 9. Table contains all segments from all species that passed thresholds in at least one organ. The first seven columns give the segment unique ID, Ensembl ID of the genes that host the segment (if available), genome coordinates of the segment and segment type. CE. cassette exon; AA, alternative acceptor site; AD, alternative donor site; RI, retained intron. The next 21 columns provide the developmental patterns. ‘-’, segment did not pass the thresholds in a given organ; ‘n’, segment is not devAS; ‘u’, ‘d’, ‘ud’, ‘du’. denote up, down, up–down and down–up patterns, respectively. The dPSI and Benjamini–Hochberg (BH)-adjusted P values (segments that didn’t pass thresholds are marked by NA) for all seven organs. Supplementary Data 10. List of new cassette exons. For each new cassette exon three exon IDs are provided: seg.id is the id of the new exon; it is not applicable (NA) if the exon is not found in a given species; useg.id and dseg.id are the IDs for the upstream and downstream exons, respectively. Orth.id groups exons into their orthology group. Information about mutations within the new exon or within the 200-nt region around the new exon from the Human Gene Mutation Database51 (HGMD) is provided when available. Supplementary Data 11. List o [file 41588_2021_851_MOESM4_ESM.zip › Supplementary_Data/Supplementary_Data_11.csv]

human	macaque	mouse	rat	rabbit	opossum	chicken	alternative.in	HGMD.id
hum.61922.s77:8:+:17882870:17882962	mac.66769.s57:8:+:17918410:17918502	mou.43473.s51:8:+:41330633:41330725	rat.15645.s7:16:-:53756023:53756115	rab.19088.s5:2:-:67637081:67637173	opo.36074.s5:5:-:15250351:15250443	chi.22608.s8:4:-:62418787:62418879	o	NA
hum.55140.s15:6:-:35930303:35930398	mac.54963.s3:4:-:35717067:35717239	mou.19690.s10:17:-:28650166:28650261	rat.23565.s17:20:-:7929467:7929562	rab.5077.s10:12:-:25972133:25972228	opo.17101.s10:2:-:275067210:275067305	chi.16634.s54:26:-:121725:121820	r	NA
hum.39524.s11:20:+:33859372:33859638	mac.6471.s4:10:-:29275465:29275731	mou.26992.s8:2:+:155813896:155814162	rat.26829.s7:3:+:157716122:157716388	rab.23645.s2:4:-:4535242:4535508	opo.5905.s10:1:+:388669961:388670227	chi.14396.s2:20:-:1603051:1603317	h	NA
hum.39524.s7:20:+:33851594:33851755	mac.6471.s7:10:-:29283038:29283199	mou.26992.s5:2:+:155807401:155807562	rat.26829.s4:3:+:157709969:157710130	rab.23645.s5:4:-:4544161:4544322	opo.5905.s7:1:+:388665222:388665383	chi.14396.s8:20:-:1619732:1619893	hq	NA
hum.8673.s10:10:-:105795021:105795131	mac.70665.s7:9:-:103733667:103733777	mou.23912.s7:19:-:47650048:47650158	rat.4857.s7:1:-:274854139:274854249	rab.16419.s7:18:-:51951012:51951122	opo.1625.s51:1:+:107884564:107884674	chi.26107.s9:6:-:23675191:23675304	m	CI1516345,CI063664,CD114994,CM062522,CD072363,CM167191,CM1611036
hum.46020.s29:3:+:151090355:151090554	mac.47148.s20:2:-:136379426:136379625	mou.28578.s33:3:+:59252196:59252395	rat.21790.s33:2:+:168903839:168904038	rab.10207.s30:14:+:45294144:45294343	opo.46564.s37:7:-:207305669:207305871	chi.29380.s35:9:-:22978019:22978218	q	NA
hum.46020.s25:3:+:151085938:151086039	mac.47148.s23:2:-:136383798:136383899	mou.28578.s31:3:+:59247849:59247950	rat.21790.s31:2:+:168899922:168900023	rab.10207.s28:14:+:45289984:45290085	opo.46564.s42:7:-:207314115:207314216	chi.29380.s37:9:-:22981224:22981325	q	NA
hum.46020.s21:3:+:151078262:151078393	mac.47148.s28:2:-:136390658:136390789	mou.28578.s26:3:+:59240589:59240720	rat.21790.s26:2:+:168892724:168892855	rab.10207.s22:14:+:45277155:45277286	opo.46564.s47:7:-:207325311:207325442	chi.29380.s42:9:-:22986975:22987106	q	NA
hum.21684.s8:15:-:65746601:65746753	mac.63592.s4:7:-:43944135:43944287	mou.46579.s25:9:+:65075736:65075888	rat.38211.s26:8:+:70264545:70264697	rab.14210.s20:17:+:6840500:6840652	opo.2292.s5:1:-:151391673:151391809	chi.5592.s11:10:-:17523826:17523962	hq	NA
hum.21684.s10:15:-:65748563:65748709	mac.63592.s6:7:-:43946117:43946263	mou.46579.s22:9:+:65074439:65074585	rat.38211.s24:8:+:70263077:70263223	rab.14210.s18:17:+:6839212:6839358	opo.2292.s6:1:-:151392955:151393101	chi.5592.s12:10:-:17524636:17524782	h	NA
hum.21684.s7:15:-:65744298:65744440	mac.63592.s3:7:-:43941871:43942013	mou.46579.s26:9:+:65077963:65078105	rat.38211.s27:8:+:70266518:70266660	rab.14210.s21:17:+:6843167:6843309	opo.2292.s3:1:-:151390492:151390634	chi.5592.s9:10:-:17521666:17521808	h	NA
hum.21684.s6:15:-:65743337:65743448	mac.63592.s2:7:-:43940902:43941013	mou.46579.s27:9:+:65078674:65078785	rat.38211.s28:8:+:70267370:70267481	rab.14210.s22:17:+:6843866:6843977	opo.2292.s2:1:-:151389596:151389707	chi.5592.s7:10:-:17520847:17520958	h	NA
hum.19956.s12:14:+:94707010:94707132	mac.65879.s5:7:+:157465894:157466016	mou.10683.s13:12:+:103585707:103585829	rat.34202.s10:6:+:136690024:136690146	rab.41744.s11:GL018883:+:232917:233039	opo.3418.s19:1:+:222048075:222048197	chi.24833.s10:5:+:44744789:44744911	h	NA
hum.19654.s5:14:-:80993213:80993326	mac.65652.s5:7:-:143717846:143717959	mou.10412.s4:12:-:91019292:91019405	rat.34054.s4:6:-:124038083:124038196	rab.20985.s31:20:+:24818882:24818995	opo.3597.s25:1:+:240741582:240741695	chi.24702.s3:5:-:39951504:39951617	o	NA
hum.21367.s19:15:+:57816779:57816949	mac.63383.s24:7:+:35858833:35859003	mou.46721.s16:9:-:71650222:71650392	rat.38347.s18:8:+:74925554:74925724	rab.14333.s11:17:-:14942470:14942640	opo.2472.s8:1:-:163763318:163763488	chi.5239.s57:10:-:6828750:6828920	c	NA
hum.21367.s17:15:+:57810591:57810695	mac.63383.s21:7:+:35852678:35852782	mou.46721.s19:9:-:71655293:71655397	rat.38347.s16:8:+:74920553:74920657	rab.14333.s13:17:-:14948951:14949055	opo.2472.s10:1:-:163771940:163772044	chi.5239.s60:10:-:6834346:6834450	q	NA
hum.21367.s15:15:+:57753878:57754090	mac.63383.s17:7:+:35797263:35797475	mou.46721.s22:9:-:71705148:71705360	rat.38347.s13:8:+:74867264:74867476	rab.14333.s15:17:-:15004044:15004256	opo.2472.s12:1:-:163836669:163836881	chi.5239.s65:10:-:6850675:6850884	b	NA
hum.57065.s6:6:+:144074891:144075049	mac.56278.s22:4:-:119927981:119928139	mou.3339.s21:10:-:13261766:13261924	rat.142.s14:1:-:9035266:9035424	rab.6448.s8:12:+:134525547:134525705	opo.18754.s7:2:+:421971625:421971783	chi.19366.s10:3:-:51630373:51630531	hqmrbo	NA
hum.28103.s19:17:-:72846378:72846507	mac.38421.s19:16:-:70124710:70124839	mou.8613.s12:11:-:115255686:115255848	rat.7607.s24:10:+:104490850:104490948	rab.43383.s7:GL018989:+:65168:65236	opo.15715.s34:2:+:214764484:214764585	chi.10250.s8:18:-:10774187:10774352	o	NA
hum.20438.s18:14:-:104208127:104208628	mac.66202.s8:7:-:167099697:167100198	mou.10880.s7:12:-:111834802:111835303	rat.34425.s8:6:-:145412632:145413133	rab.37186.s26:GL018751:+:237012:237510	opo.4736.s17:1:+:311962031:311962532	chi.24992.s11:5:-:50402713:50403214	c	NA
hum.49642.s3:4:+:156680939:156681012	mac.59039.s20:5:+:147955156:147955229	mou.28776.s13:3:-:82073998:82074071	rat.22047.s14:2:-:200433142:200433215	rab.11534.s13:15:-:8284773:8284846	opo.37184.s15:5:-:120819684:120819757	chi.21500.s3:4:+:20264237:20264310	h	NA
hum.66607.s11:9:+:130221282:130221350	mac.35705.s41:15:-:99121233:99121301	mou.24831.s24:2:-:32955181:32955249	rat.24946.s25:3:-:17339260:17339328	rab.33042.s19:GL018699:-:196197:196265	opo.6970.s52:1:+:453006636:453006704	chi.9285.s27:17:-:1549021:1549089	o	NA
hum.52568.s45:5:-:127674625:127674753	mac.61278.s7:6:-:124740011:124740139	mou.22123.s49:18:-:58072554:58072682	rat.18322.s59:18:-:52348647:52348775	rab.21742.s45:3:-:11965140:11965268	opo.21765.s37:3:-:43044392:43044520	chi.40082.s40:Z:-:56642923:56643051	m	CS020059,CS025925,CM091476,CM091475,CM1412995,CM090540,CM000702,CM091483,CM148690,CM091478,CM148689
hum.14691.s14:12:+:71966630:71966701	mac.24658.s13:11:+:68567332:68567403	mou.5216.s8:10:-:115460813:115460884	rat.35579.s8:7:-:58468727:58468798	rab.24613.s16:4:+:50621279:50621350	opo.48529.s13:8:+:39233496:39233567	chi.773.s15:1:+:36262769:36262840	q	NA
hum.25892.s54:17:+:11783395:11783517	mac.36527.s9:16:+:11628528:11628650	mou.6976.s17:11:-:65906840:65906962	rat.6152.s22:10:-:52166018:52166140	rab.16821.s16:19:-:7777056:7777178	opo.16182.s43:2:+:246401361:246401483	chi.9814.s56:18:+:1139298:1139420	m	NA
hum.65461.s10:9:-:85905518:85905642	mac.35473.s4:15:-:91986259:91986383	mou.31376.s13:4:+:74170638:74170762	rat.30876.s3:5:-:94137168:94137292	rab.35778.s11:GL018728:-:384839:384963	opo.41674.s14:6:+:128542664:128542788	chi.39698.s2:Z:-:39686861:39686982	b	NA
hum.65461.s12:9:-:85914027:85914101	mac.35473.s6:15:-:91994687:91994761	mou.31376.s11:4:+:74161699:74161773	rat.30876.s5:5:-:94151683:94151757	rab.35778.s14:GL018728:-:392434:392508	opo.41674.s12:6:+:128537219:128537293	chi.39698.s4:Z:-:39692611:39692685	o	NA
hum.24618.s13:16:-:67329166:67329308	mac.49595.s8:20:-:65596394:65596536	mou.44671.s8:8:-:105388465:105388607	rat.19425.s9:19:-:48209210:48209352	rab.25652.s8:5:-:22892458:22892600	opo.10144.s10:1:-:684560817:684560959	chi.5823.s12:11:+:1231266:1231408	h	NA
hum.28207.s8:17:+:73481509:73481628	mac.38465.s10:16:+:70790293:70790412	mou.8639.s9:11:+:115785440:115785559	rat.7569.s42:10:-:103955350:103955469	rab.40943.s42:GL018845:-:274288:274407	opo.15638.s49:2:-:213644542:213644661	chi.10355.s6:18:+:11075764:11075883	b	NA
hum.20118.s12:14:+:99967693:99967750	mac.65951.s3:7:+:162764824:162764881	mou.10703.s14:12:+:108194342:108194399	rat.34291.s11:6:+:141275032:141275089	rab.37679.s14:GL018761:-:156765:156822	opo.4910.s9:1:-:319980242:319980299	chi.24879.s10:5:+:47911818:47911875	h	NA
hum.20438.s27:14:-:104219337:104219533	mac.66202.s14:7:-:167112091:167112287	mou.10880.s12:12:-:111843545:111843741	rat.34425.s15:6:-:145422673:145422869	rab.37186.s18:GL018751:+:229580:229776	opo.4736.s10:1:+:311936518:311936714	chi.24992.s20:5:-:50411653:50411849	c	NA
hum.38389.s5:2:-:234389849:234389943	mac.27673.s8:12:-:97375334:97375428	mou.1326.s3:1:-:87948502:87948596	rat.40739.s2:9:-:94794325:94794419	rab.36368.s4:GL018736:-:966729:966823	opo.20639.s5:2:-:523402380:523402474	chi.26594.s39:7:+:5930220:5930314	q	NA
hum.24535.s16:16:+:69350128:69350275	mac.49692.s3:20:+:67693807:67693954	mou.44711.s3:8:+:107036843:107036990	rat.19472.s3:19:+:50099007:50099154	rab.25750.s3:5:+:24719884:24720031	opo.10522.s14:1:+:699158150:699158297	chi.6334.s2:11:+:18371819:18371966	h	NA
hum.34588.s51:2:+:44003921:44004038	mac.28887.s4:13:+:43879366:43879483	mou.21035.s2:17:+:84628285:84628402	rat.32640.s3:6:+:7839702:7839819	rab.20172.s13:2:-:142488134:142488251	opo.9817.s15:1:-:655132308:655132425	chi.18636.s3:3:+:24548398:24548515	r	NA
hum.53676.s4:5:-:176308945:176309128	mac.62309.s4:6:-:173374579:173374762	mou.12055.s5:13:-:55007072:55007255	rat.16394.s17:17:+:12260417:12260600	rab.22502.s4:3:-:57364672:57364855	opo.5737.s4:1:-:382265345:382265528	chi.7451.s19:13:+:9651877:9652060	q	NA
hum.53676.s7:5:-:176310771:176310870	mac.62309.s5:6:-:173376238:173376337	mou.12055.s6:13:-:55008675:55008774	rat.16394.s16:17:+:12258775:12258874	rab.22502.s5:3:-:57366199:57366298	opo.5737.s6:1:-:382279433:382279532	chi.7451.s18:13:+:9651671:9651770	q	NA
hum.46020.s23:3:+:151083638:151083779	mac.47148.s25:2:-:136386042:136386183	mou.28578.s29:3:+:59245741:59245882	rat.21790.s29:2:+:168897930:168898071	rab.10207.s25:14:+:45287309:45287450	opo.46564.s44:7:-:207317709:207317850	chi.29380.s39:9:-:22983040:22983181	q	NA
hum.46020.s22:3:+:151082767:151082994	mac.47148.s26:2:-:136386818:136387042	mou.28578.s28:3:+:59244756:59244980	rat.21790.s28:2:+:168897087:168897311	rab.10207.s24:14:+:45286468:45286692	opo.46564.s45:7:-:207319183:207319407	chi.29380.s40:9:-:22985142:22985366	q	NA
hum.34990.s17:2:-:61431391:61431515	mac.29163.s6:13:-:61387586:61387710	mou.6147.s76:11:+:23473170:23473294	rat.13239.s81:14:+:105086032:105086156	rab.19971.s86:2:+:125029147:125029271	opo.9586.s72:1:+:631450064:631450188	chi.17997.s10:3:-:2184710:2184834	hqmrb	NA
hum.27319.s79:17:+:45748068:45748198	mac.37172.s18:16:+:31879367:31879497	mou.7928.s13:11:-:97169902:97170032	rat.7006.s12:10:-:84895731:84895861	rab.17770.s12:19:-:39624481:39624611	opo.15219.s12:2:+:199856487:199856617	chi.36609.s23:JH375221.1:-:46492:46622	b	NA
hum.63300.s20:8:+:101251468:101251632	mac.68001.s18:8:+:102756407:102756571	mou.15828.s35:15:+:36233203:36233343	rat.35859.s19:7:+:75199882:75200025	rab.23103.s7:3:+:115890656:115890820	opo.24960.s21:3:+:365410698:365410862	chi.13954.s19:2:+:128206149:128206313	h	NA
hum.63300.s19:8:+:101245639:101245765	mac.68001.s17:8:+:102750569:102750695	mou.15828.s34:15:+:36227136:36227262	rat.35859.s18:7:+:75196350:75196476	rab.23103.s6:3:+:115885557:115885683	opo.24960.s20:3:+:365406699:365406825	chi.13954.s18:2:+:128203801:128203927	hq	CD139422,CM139416,CM139423
hum.27319.s85:17:+:45754386:45754493	mac.37172.s23:16:+:31886263:31886370	mou.7928.s8:11:-:97165376:97165483	rat.7006.s7:10:-:84890526:84890633	rab.17770.s7:19:-:39617486:39617593	opo.15219.s17:2:+:199861239:199861346	chi.36609.s16:JH375221.1:-:41459:41566	b	NA
hum.9088.s14:10:-:123722753:123722843	mac.70989.s9:9:-:121579265:121579355	mou.42367.s6:7:-:130538162:130538252	rat.3539.s7:1:-:208132512:208132602	rab.16683.s10:18:-:68879405:68879495	opo.1425.s14:1:+:86163235:86163325	chi.26318.s23:6:-:30625190:30625279	q	NA
hum.50912.s38:5:+:14419887:14420130	mac.59857.s35:6:+:14602661:14602904	mou.15747.s42:15:-:27805630:27805873	rat.21121.s35:2:-:100212126:100212369	rab.3846.s34:11:+:39279323:39279566	opo.22454.s37:3:+:112388635:112388878	chi.12793.s44:2:-:76374798:76375041	r	NA
hum.27319.s81:17:+:45750856:45750927	mac.37172.s20:16:+:31882774:31882845	mou.7928.s11:11:-:97168865:97168936	rat.7006.s10:10:-:84894680:84894751	rab.17770.s10:19:-:39621507:39621578	opo.15219.s14:2:+:199858323:199858394	chi.36609.s20:JH375221.1:-:45153:45224	b	NA
hum.24887.s8:16:+:22320749:22320831	mac.48861.s16:20:+:20726801:20726883	mou.42024.s9:7:+:120928428:120928510	rat.3310.s6:1:+:197789787:197789869	rab.26251.s8:6:+:13025216:13025298	opo.40557.s9:6:+:61649884:61649966	chi.8247.s9:14:+:8672071:8672153	c	NA
hum.65738.s22:9:-:95015644:95015735	mac.35764.s18:15:-:104156239:104156330	mou.11937.s26:13:+:49719578:49719669	rat.16609.s14:17:-:17430653:17430744	rab.844.s15:1:-:70100054:70100145	opo.52939.s18:Un:-:13937576:13937667	chi.6639.s26:12:+:3563209:3563300	h	NA
hum.68914.s7:X:+:110928193:110928331	mac.72641.s6:X:+:110343397:110343535	mou.49736.s4:X:+:144322012:144322150	rat.42453.s6:X:+:114018944:114019082	rab.48017.s7:X:+:60131790:60131933	opo.57390.s2:X:-:69266071:69266209	chi.21311.s33:4:-:13140441:13140579	b	CM128426,CM147774
hum.3611.s3:1:-:150636108:150636239	mac.3402.s29:1:-:129068116:129068247	mou.29241.s23:3:+:95607906:95608037	rat.22433.s20:2:+:217225555:217225686	rab.7657.s11:13:+:41451812:41451943	opo.19808.s6:2:-:495849046:495849177	chi.16494.s5:25:+:1502338:1502469	hqmrb	NA
hum.33639.s27:2:-:11354966:11355212	mac.28233.s23:13:-:11295229:11295475	mou.9197.s29:12:+:16958628:16958874	rat.33125.s17:6:+:51981512:51981758	rab.39193.s30:GL018795:-:760305:760551	opo.8651.s25:1:-:560516606:560516852	chi.20381.s26:3:-:96765597:96765843	b	CM1213134
hum.33639.s23:2:-:11347852:11348036	mac.28233.s19:13:-:11287945:11288129	mou.9197.s33:12:+:16965468:16965652	rat.33125.s21:6:+:51987913:51988097	rab.39193.s26:GL018795:-:754637:754821	opo.8651.s20:1:-:560510301:560510485	chi.20381.s22:3:-:96761085:96761269	b	NA
hum.33639.s22:2:-:11342178:11342247	mac.28233.s18:13:-:11281650:11281719	mou.9197.s34:12:+:16966624:16966693	rat.33125.s22:6:+:51988796:51988865	rab.39193.s25:GL018795:-:747583:747652	opo.8651.s19:1:-:560507958:560508027	chi.20381.s20:3:-:96760032:96760101	b	NA
hum.51782.s9:5:-:77385217:77385323	mac.60666.s12:6:-:74314639:74314745	mou.12834.s23:13:+:94501918:94502024	rat.20502.s23:2:+:43331499:43331605	rab.40027.s29:GL018820:+:384437:384543	opo.21713.s27:3:+:38325355:38325461	chi.39349.s23:Z:+:22760870:22760976	m	NA
hum.48576.s3:4:-:88091231:88091390	mac.58173.s3:5:-:80123397:80123556	mou.35080.s3:5:-:103867493:103867652	rat.11945.s12:14:+:7199922:7200081	rab.12218.s5:15:-:66910837:66910996	opo.36602.s12:5:+:54095859:54096018	chi.22136.s12:4:+:45156422:45156581	b	NA
hum.48761.s64:4:-:85719149:85719261	mac.57706.s6:5:+:44728969:44729081	mou.35071.s65:5:-:101926424:101926536	rat.12040.s14:14:+:9255131:9255243	rab.12203.s67:15:-:64475757:64475869	opo.36776.s61:5:-:57105181:57105293	chi.22326.s21:4:+:46336870:46336982	r	CM124531
hum.48761.s66:4:-:85722803:85723017	mac.57706.s5:5:+:44725035:44725249	mou.35071.s66:5:-:101929881:101930095	rat.12040.s13:14:+:9251688:9251902	rab.12203.s68:15:-:64479204:64479418	opo.36776.s62:5:-:57110372:57110586	chi.22326.s20:4:+:46334807:46335021	r	NA
hum.48761.s60:4:-:85710879:85711060	mac.57706.s10:5:+:44737484:44737665	mou.35071.s61:5:-:101919396:101919577	rat.12040.s18:14:+:9260078:9260259	rab.12203.s63:15:-:64462081:64462262	opo.36776.s57:5:-:57097397:57097578	chi.22326.s25:4:+:46345650:46345831	r	NA
hum.47142.s16:4:-:4473366:4473433	mac.57202.s3:5:+:4287086:4287153	mou.34151.s4:5:+:38092513:38092580	rat.12783.s10:14:-:77422652:77422719	rab.18264.s4:2:+:164882:164949	opo.38135.s16:5:-:221200526:221200593	chi.22975.s15:4:-:78206648:78206715	m	NA
hum.23442.s25:16:-:14721126:14721193	mac.48710.s12:20:-:14750021:14750088	mou.17686.s24:16:-:13664821:13664888	rat.5066.s29:10:-:355029:355096	rab.26145.s22:6:-:7663244:7663311	opo.41350.s44:6:-:109102638:109102705	chi.8020.s22:14:-:824102:824169	b	CM1513309,CS154431
hum.43247.s20:3:+:15283685:15283760	mac.47549.s22:2:+:157577043:157577118	mou.13811.s26:14:+:31366168:31366243	rat.14948.s23:16:+:7401625:7401700	rab.9628.s24:14:+:1365414:1365489	opo.51768.s20:8:+:275311233:275311308	chi.11951.s8:2:-:42085695:42085770	h	NA
hum.46646.s14:3:-:186518906:186518984	mac.47822.s17:2:-:179158121:179158199	mou.17986.s28:16:-:23124536:23124614	rat.8769.s5:11:+:84399467:84399545	rab.10555.s4:14:+:78822081:78822159	opo.46517.s5:7:+:206753378:206753456	chi.29322.s12:9:-:15689029:15689107	o	NA
hum.14227.s31:12:+:56411910:56411961	mac.24318.s3:11:+:53071012:53071063	mou.5620.s13:10:-:128651252:128651303	rat.34663.s26:7:-:3052541:3052592	rab.24431.s2:4:+:39564326:39564375	opo.52867.s4:Un:+:12227835:12227889	chi.38702.s3:LGE22C19W28_E50C23:+:496660:496714	h	NA
hum.55439.s21:6:-:44272382:44272554	mac.55287.s29:4:-:44224078:44224250	mou.20201.s15:17:+:45516821:45516993	rat.39776.s17:9:-:16762296:16762468	rab.5279.s16:12:-:33684935:33685107	opo.17495.s18:2:-:289301735:289301907	chi.18729.s14:3:+:29566389:29566558	c	CM112960,CD1615977,CM147823,CM146230
hum.48604.s38:4:-:89189893:89190058	mac.58198.s15:5:-:81229536:81229701	mou.37567.s5:6:-:57515593:57515758	rat.28570.s8:4:+:153533719:153533884	rab.12159.s13:15:+:61779118:61779283	opo.36311.s18:5:-:23859037:23859202	chi.22327.s7:4:-:46414328:46414493	h	NA
hum.48604.s36:4:-:89189342:89189486	mac.58198.s14:5:-:81228967:81229111	mou.37567.s4:6:-:57514974:57515118	rat.28570.s9:4:+:153534297:153534441	rab.12159.s14:15:+:61779436:61779580	opo.36311.s17:5:-:23858721:23858865	chi.22327.s5:4:-:46413690:46413834	h	NA
hum.10842.s13:11:+:63719710:63719805	mac.31309.s10:14:-:10487526:10487621	mou.23007.s8:19:-:7230188:7230283	rat.4145.s9:1:-:229472451:229472546	rab.34836.s8:GL018717:-:14168:14263	opo.39502.s4:5:+:301558426:301558521	chi.37437.s5:JH375698.1:+:3382:3477	h	NA
hum.4059.s7:1:-:161200907:161201023	mac.3833.s17:1:-:139841547:139841663	mou.2699.s15:1:+:171217314:171217430	rat.11347.s9:13:+:94216460:94216573	rab.7212.s11:13:+:31753930:31754046	opo.19122.s5:2:-:457183625:457183741	chi.37108.s2:JH375544.1:-:7572:7688	hq	CM054044,CM126218
hum.65949.s17:9:+:100417984:100418046	mac.34722.s15:15:-:38569658:38569720	mou.31003.s13:4:+:46161261:46161323	rat.30573.s17:5:+:66272305:66272367	rab.259.s38:1:-:15407930:15407992	opo.40234.s32:6:+:31851284:31851346	chi.40357.s11:Z:-:70577504:70577566	o	NA
hum.65949.s16:9:+:100417162:100417226	mac.34722.s16:15:-:38570477:38570541	mou.31003.s12:4:+:46159659:46159723	rat.30573.s16:5:+:66271262:66271326	rab.259.s39:1:-:15409679:15409743	opo.40234.s31:6:+:31850492:31850556	chi.40357.s12:Z:-:70578151:70578215	o	NA
hum.65949.s15:9:+:100416080:100416190	mac.34722.s17:15:-:38571518:38571628	mou.31003.s11:4:+:46157823:46157933	rat.30573.s14:5:+:66268842:66268952	rab.259.s41:1:-:15414647:15414757	opo.40234.s30:6:+:31848635:31848745	chi.40357.s13:Z:-:70579952:70580062	o	NA
hum.65949.s23:9:+:100424324:100424426	mac.34722.s8:15:-:38563324:38563426	mou.31003.s17:4:+:46166738:46166840	rat.30573.s22:5:+:66277607:66277709	rab.259.s33:1:-:15401522:15401624	opo.40234.s36:6:+:31861439:31861541	chi.40357.s7:Z:-:70572438:70572540	o	NA
hum.65949.s22:9:+:100423228:100423350	mac.34722.s9:15:-:38564427:38564549	mou.31003.s16:4:+:46165166:46165288	rat.30573.s21:5:+:66276134:66276256	rab.259.s34:1:-:15403433:15403555	opo.40234.s35:6:+:31859289:31859411	chi.40357.s8:Z:-:70573757:70573879	o	NA
hum.65949.s18:9:+:100418293:100418367	mac.34722.s14:15:-:38569337:38569411	mou.31003.s14:4:+:46162092:46162166	rat.30573.s18:5:+:66273189:66273263	rab.259.s37:1:-:15407709:15407783	opo.40234.s33:6:+:31852065:31852139	chi.40357.s10:Z:-:70576083:70576157	o	NA
hum.67599.s19:X:-:18343027:18343097	mac.71436.s16:X:-:16080401:16080471	mou.49951.s13:X:+:161177247:161177317	rat.41695.s25:X:-:35722871:35722941	rab.47352.s9:X:-:4199592:4199662	opo.44531.s6:7:+:20816828:20816898	chi.3227.s10:1:+:120101580:120101650	c	NA
hum.37764.s43:2:+:211518749:211518826	mac.27217.s31:12:+:74408608:74408685	mou.943.s31:1:+:67209596:67209673	rat.40395.s10:9:-:73093392:73093469	rab.28207.s36:7:+:151506728:151506805	opo.46220.s10:7:-:184179331:184179408	chi.26471.s34:7:+:2871015:2871092	q	CD110271,CD125135,CM120164,CM114398,CS042538
hum.49732.s13:4:-:164061375:164061535	mac.59081.s4:5:-:155378208:155378368	mou.43729.s7:8:+:66883443:66883603	rat.15344.s4:16:-:24472249:24472409	rab.33455.s9:GL018701:-:5918764:5918924	opo.37132.s14:5:+:110506461:110506618	chi.21557.s11:4:-:22782999:22783159	o	NA
hum.20980.s4:15:+:41535865:41535937	mac.62946.s7:7:+:19633585:19633657	mou.26151.s2:2:+:119560731:119560803	rat.26078.s2:3:+:117914692:117914764	rab.14625.s6:17:-:30856097:30856169	opo.3089.s4:1:+:198235586:198235658	chi.24187.s2:5:+:23824294:23824366	h	NA
hum.1528.s14:1:-:46193303:46193470	mac.1778.s8:1:-:48634047:48634214	mou.31939.s7:4:+:116524186:116524353	rat.31385.s8:5:+:139162387:139162554	rab.8913.s6:13:+:120879339:120879506	opo.11907.s8:2:+:8953000:8953167	chi.28236.s6:8:-:20131297:20131464	b	NA
hum.15065.s24:12:+:95663827:95663964	mac.25157.s14:11:+:96502486:96502623	mou.4956.s18:10:-:93993517:93993654	rat.35364.s23:7:-:34969397:34969534	rab.24849.s20:4:+:74575270:74575407	opo.48935.s10:8:+:72232324:72232461	chi.985.s12:1:+:45340909:45341046	b	NA
hum.10273.s3:11:+:33563348:33563692	mac.31940.s8:14:-:38283116:38283460	mou.25903.s32:2:-:104258164:104258508	rat.25886.s31:3:-:100818877:100819221	rab.2314.s2:1:+:172901966:172902310	opo.38864.s2:5:+:269297849:269298196	chi.23603.s30:5:-:6312043:6312375	m	NA
hum.13443.s12:12:-:21971084:21971185	mac.23588.s16:11:-:22177389:22177490	mou.39175.s15:6:-:142605819:142605920	rat.29765.s2:4:-:241034812:241034913	rab.28811.s37:8:+:18283312:18283413	opo.49352.s33:8:+:97151208:97151318	chi.1704.s41:1:+:67081643:67081744	m	NA
hum.13443.s15:12:-:21995248:21995405	mac.23588.s19:11:-:22201185:22201342	mou.39175.s19:6:-:142625937:142626094	rat.29765.s5:4:-:241053494:241053651	rab.28811.s33:8:+:18262005:18262162	opo.49352.s29:8:+:97114032:97114189	chi.1704.s36:1:+:67070560:67070717	m	CM124861,CM124860,CM141609,CM125530,CM125531
hum.11231.s29:11:+:68321613:68321725	mac.30983.s46:14:-:6173958:6174070	mou.22825.s25:19:-:3511929:3512041	rat.3915.s30:1:-:225624959:225625071	rab.42372.s49:GL018919:-:64365:64477	opo.52636.s26:Un:-:7233827:7233939	chi.23924.s15:5:+:15859005:15859117	h	NA
hum.63695.s10:8:+:126369461:126369561	mac.68347.s9:8:+:127953004:127953104	mou.16147.s9:15:+:59591697:59591797	rat.36164.s7:7:+:100476964:100477064	rab.23405.s9:3:+:141050163:141050263	opo.25308.s6:3:+:400332505:400332602	chi.14175.s16:2:+:138428979:138429082	q	NA
hum.21347.s6:15:-:56735628:56735735	mac.63340.s4:7:-:34786073:34786180	mou.46744.s10:9:+:72449452:72449559	rat.38285.s4:8:-:74021384:74021491	rab.14354.s7:17:+:16126674:16126781	opo.2483.s7:1:+:165107660:165107767	chi.5245.s47:10:+:7161213:7161320	m	NA
hum.21347.s7:15:-:56735836:56736052	mac.63340.s5:7:-:34786280:34786496	mou.46744.s9:9:+:72449151:72449367	rat.38285.s5:8:-:74021576:74021792	rab.14354.s6:17:+:16126358:16126574	opo.2483.s6:1:+:165107355:165107571	chi.5245.s46:10:+:7160918:7161134	m	NA
hum.45856.s17:3:-:145804574:145804695	mac.47249.s11:2:+:141705600:141705721	mou.47082.s11:9:+:92595262:92595383	rat.38587.s10:8:+:99516557:99516678	rab.10079.s14:14:-:39761058:39761179	opo.46637.s12:7:+:213132611:213132732	chi.28952.s16:9:-:10984109:10984230	c	NA
hum.65501.s20:9:-:86514576:86514719	mac.35495.s16:15:-:92625977:92626120	mou.12194.s17:13:-:58337543:58337686	rat.16331.s6:17:+:8921714:8921857	rab.35813.s19:GL018728:-:998943:999086	opo.41662.s6:6:+:127812227:127812370	chi.39712.s20:Z:-:39915404:39915544	mrb	NA
hum.52370.s9:5:-:115808769:115808789	mac.61147.s7:6:-:112975060:112975080	mou.21985.s16:18:-:47276586:47276606	rat.18211.s10:18:-:41002944:41002964	rab.21605.s10:3:-:1206126:1206146	opo.39813.s21:6:+:10894429:10894449	chi.40381.s20:Z:+:72467290:72467310	o	NA
hum.21907.s40:15:-:72226011:72226050	mac.63769.s8:7:-:50588521:50588560	mou.46450.s21:9:+:59856807:59856846	rat.38121.s19:8:+:64456478:64456517	rab.14155.s19:17:+:553001:553040	opo.1116.s23:1:+:66126844:66126883	chi.4883.s33:10:-:935223:935262	c	NA
hum.55555.s50:6:-:51892974:51893149	mac.55402.s61:4:-:51693875:51694070	mou.241.s40:1:-:20534536:20534731	rat.39844.s2:9:-:25519673:25519868	rab.5415.s21:12:-:41492528:41492723	opo.17611.s48:2:-:300285184:300285379	chi.20700.s31:3:+:107268434:107268629	hq	CM166142,CI051358,CM051143,CM1612053,CM051142,CM149114,CM051141,CM032317,CS1612063
hum.42342.s7:22:-:38229166:38229213	mac.7985.s6:10:-:81757408:81757455	mou.16593.s9:15:-:79055495:79055542	rat.36482.s7:7:-:120278216:120278263	rab.43168.s6:GL018972:-:123066:123113	opo.53866.s14:Un:+:36002137:36002184	chi.1234.s11:1:+:50965805:50965852	b	NA
hum.45794.s15:3:-:141692890:141693033	mac.47312.s22:2:+:145879821:145879964	mou.47113.s16:9:+:96297627:96297770	rat.38641.s29:8:+:103602981:103603124	rab.10040.s9:14:-:35416497:35416640	opo.46672.s17:7:+:217992779:217992922	chi.28933.s6:9:-:9838666:9838809	q	NA
hum.12237.s3:11:-:119227897:119228017	mac.33371.s6:14:-:117769923:117770043	mou.45982.s33:9:+:44093127:44093247	rat.37707.s23:8:+:47045913:47046033	rab.40144.s3:GL018823:-:809974:810094	opo.31247.s21:4:+:230492676:230492796	chi.16160.s23:24:+:4183210:4183330	m	NA
hum.55697.s18:6:-:43010540:43010722	mac.55235.s20:4:-:42931148:42931330	mou.20335.s25:17:+:46660059:46660241	rat.39692.s10:9:-:15540104:15540286	rab.5250.s12:12:-:32534185:32534367	opo.17398.s3:2:-:287171398:287171580	chi.18063.s2:3:-:4282693:4282875	b	CS090888,CS090884,CD053548,CI053633,CM090877,CM1210389,CD132713,CD090893
hum.63620.s6:8:-:124525438:124525622	mac.68270.s11:8:-:126089277:126089461	mou.16108.s8:15:-:58191285:58191469	rat.36099.s10:7:-:98680360:98680544	rab.23348.s7:3:-:139315930:139316114	opo.25279.s4:3:-:397891914:397892098	chi.14153.s6:2:-:137654535:137654719	h	NA
hum.63620.s10:8:-:124526480:124526573	mac.68270.s12:8:-:126090315:126090408	mou.16108.s9:15:-:58192271:58192364	rat.36099.s11:7:-:98681323:98681416	rab.23348.s8:3:-:139317291:139317384	opo.25279.s5:3:-:397892664:397892757	chi.14153.s7:2:-:137655584:137655677	h	NA
hum.47989.s14:4:+:47556743:47556931	mac.57643.s13:5:+:42789507:42789695	mou.34546.s11:5:+:72260924:72261112	rat.12453.s14:14:-:38330454:38330642	rab.18623.s11:2:+:36134184:36134372	opo.37735.s14:5:-:175549143:175549331	chi.22712.s13:4:-:66389688:66389876	h	NA
hum.18383.s57:14:-:23562688:23562753	mac.64666.s44:7:-:85923640:85923705	mou.14375.s85:14:-:54685011:54685076	rat.13888.s45:15:-:37216232:37216297	rab.14966.s44:17:-:43317266:43317331	opo.2654.s38:1:-:172384165:172384230	chi.30486.s4:AADN03011814.1:+:1166:1231	h	NA
hum.17706.s7:13:+:99896769:99896878	mac.40105.s7:17:+:79616349:79616458	mou.15387.s4:14:+:121908211:121908320	rat.14777.s4:15:+:111706179:111706288	rab.29731.s4:8:+:100981302:100981411	opo.45400.s8:7:-:98640869:98640975	chi.3756.s9:1:-:143881290:143881396	hq	NA
hum.56101.s37:6:-:86267694:86267778	mac.55787.s37:4:-:81594421:81594505	mou.46993.s26:9:-:88410558:88410642	rat.38603.s30:8:-:95553814:95553898	rab.5736.s26:12:-:72621357:72621441	opo.17979.s26:2:-:341979362:341979446	chi.19952.s11:3:+:76339948:76340032	q	NA
hum.56101.s39:6:-:86277252:86277295	mac.55787.s39:4:-:81604833:81604876	mou.46993.s28:9:-:88415672:88415715	rat.38603.s32:8:-:95563595:95563638	rab.5736.s32:12:-:72626635:72626678	opo.17979.s28:2:-:341990077:341990120	chi.19952.s9:3:+:76334155:76334198	h	CM1510701,CM154284
hum.43835.s109:22:-:50754799:50754904	mac.8528.s42:10:-:94322492:94322597	mou.17015.s27:15:-:89188774:89188879	rat.36763.s21:7:-:129854732:129854837	rab.42100.s23:GL018905:-:243235:243340	opo.48092.s45:8:-:15106233:15106337	chi.48.s29:1:-:445584:445689	r	NA
hum.43835.s103:22:-:50754143:50754198	mac.8528.s36:10:-:94321842:94321897	mou.17015.s23:15:-:89188153:89188208	rat.36763.s18:7:-:129854111:129854166	rab.42100.s20:GL018905:-:242655:242710	opo.48092.s37:8:-:15103671:15103726	chi.48.s24:1:-:443770:443825	mr	NA
hum.43835.s101:22:-:50753034:50753129	mac.8528.s33:10:-:94320802:94320897	mou.17015.s21:15:-:89187148:89187243	rat.36763.s16:7:-:129853261:129853356	rab.42100.s18:GL018905:-:241985:242080	opo.48092.s28:8:-:15097252:15097347	chi.48.s21:1:-:442657:442752	r	NA
hum.43835.s105:22:-:50754454:50754516	mac.8528.s38:10:-:94322147:94322209	mou.17015.s24:15:-:89188459:89188521	rat.36763.s19:7:-:129854412:129854474	rab.42100.s21:GL018905:-:242923:242982	opo.48092.s38:8:-:15104146:15104208	chi.48.s26:1:-:444630:444692	mr	NA
hum.64790.s43:9:+:35398551:35398639	mac.34845.s14:15:-:42170191:42170279	mou.30897.s51:4:+:43257847:43257935	rat.30484.s45:5:+:63235135:63235223	rab.380.s15:1:-:18509919:18510007	opo.41552.s10:6:-:123244364:123244452	chi.39017.s40:Z:+:8688179:8688267	r	NA
hum.48567.s28:4:-:83776056:83776182	mac.57763.s27:5:+:46720398:46720524	mou.35011.s22:5:-:100383797:100383923	rat.12064.s22:14:+:10834162:10834288	rab.12232.s24:15:+:67503931:67504057	opo.36406.s23:5:-:35222939:35223065	chi.22302.s26:4:+:45759797:45759923	o	NA
hum.20438.s20:14:-:104208991:104209160	mac.66202.s10:7:-:167100536:167100705	mou.10880.s8:12:-:111835613:111835776	rat.34425.s9:6:-:145413431:145413597	rab.37186.s25:GL018751:+:236662:236831	opo.4736.s16:1:+:311960410:311960579	chi.24992.s12:5:-:50403954:50404123	c	NA
hum.19190.s2:14:-:64165287:64165376	mac.65273.s2:7:-:126708687:126708776	mou.10006.s2:12:-:75722652:75722741	rat.33706.s2:6:-:108101284:108101373	rab.20781.s13:20:-:11422292:11422381	opo.3970.s2:1:-:266153467:266153556	chi.25043.s2:5:+:53168781:53168870	hqboc	NA
hum.37201.s11:2:+:183595757:183595834	mac.26788.s15:12:+:46355977:46356054	mou.25527.s8:2:+:80326658:80326735	rat.25604.s8:3:+:74110066:74110143	rab.27859.s10:7:+:122832687:122832761	opo.30943.s9:4:+:196597692:196597769	chi.26919.s16:7:-:13391381:13391458	q	NA
hum.36553.s10:2:+:149799187:149799274	mac.26220.s5:12:+:12606506:12606593	mou.25040.s7:2:+:49694768:49694855	rat.25174.s9:3:+:40302032:40302119	rab.27449.s8:7:+:87573917:87574004	opo.30456.s13:4:+:150641850:150641937	chi.27387.s9:7:+:34302590:34302677	c	NA
hum.46254.s17:3:-:167747011:167747090	mac.16656.s8:1099214739783:-:51064:51143	mou.28740.s6:3:-:75891889:75891971	rat.22024.s12:2:-:193672601:193672683	rab.10372.s17:14:-:62774337:62774416	opo.46935.s14:7:+:234645732:234645814	chi.29229.s18:9:+:19994947:19995026	h	NA
hum.30506.s14:19:-:5927979:5928098	mac.42186.s10:19:-:5830756:5830875	mou.20535.s20:17:+:56705457:56705570	rat.39503.s15:9:-:9347324:9347434	rab.46477.s31:GL019536:+:36171:36290	opo.26192.s20:3:-:443600445:443600564	chi.17472.s16:28:+:769698:769817	o	NA
hum.41232.s25:21:+:45504003:45504144	mac.50507.s13:3:-:2631967:2632108	mou.4415.s41:10:-:78202880:78203021	rat.23867.s17:20:+:13382707:13382848	rab.47171.s3:GL019871:+:2905:3046	opo.28796.s16:4:+:10527031:10527172	chi.2989.s15:1:+:109631559:109631700	h	NA
hum.41232.s32:21:+:45509714:45509814	mac.50507.s9:3:-:2626702:2626802	mou.4415.s36:10:-:78199044:78199144	rat.23867.s21:20:+:13386432:13386532	rab.47171.s6:GL019871:+:5989:6089	opo.28796.s19:4:+:10533844:10533944	chi.2989.s18:1:+:109635357:109635457	o	NA
hum.16132.s19:12:+:132249001:132249231	mac.26086.s17:11:+:133060150:133060380	mou.35965.s23:5:+:129549454:129549684	rat.9770.s13:12:-:32696444:32696674	rab.40058.s9:GL018821:-:289328:289558	opo.26936.s14:3:-:467070168:467070401	chi.8665.s18:15:-:2800238:2800471	hq	NA
hum.41647.s7:21:+:47924274:47924402	mac.50376.s13:3:-:274674:274802	mou.4367.s55:10:-:76313176:76313304	rat.23965.s3:20:+:15236208:15236336	rab.11460.s88:14:-:163450981:163451109	opo.20658.s18:2:-:523823351:523823479	chi.26630.s51:7:-:6973938:6974066	h	NA
hum.41647.s6:21:+:47918495:47918746	mac.50376.s14:3:-:280184:280435	mou.4367.s56:10:-:76317867:76318094	rat.23965.s2:20:+:15231843:15232049	rab.11460.s89:14:-:163456759:163457010	opo.20658.s19:2:-:523826973:523827221	chi.26630.s54:7:-:6982285:6982530	hqrboc	NA
hum.41647.s8:21:+:47929170:47929289	mac.50376.s12:3:-:269391:269510	mou.4367.s54:10:-:76307073:76307192	rat.23965.s4:20:+:15240075:15240194	rab.11460.s87:14:-:163444311:163444430	opo.20658.s17:2:-:523823046:523823165	chi.26630.s50:7:-:6972663:6972782	b	NA
hum.38756.s2:20:+:3193815:3193872	mac.6755.s5:10:+:36521727:36521784	mou.26449.s9:2:+:130671401:130671458	rat.26356.s6:3:+:129710543:129710600	rab.23858.s2:4:+:10151594:10151651	opo.38389.s2:5:+:238669880:238669937	chi.27652.s21:8:-:4691534:4691591	h	CM022413,CS022498,CS063322,CS052964
hum.28725.s51:18:+:2777804:2777913	mac.40744.s7:18:-:11371452:11371561	mou.20835.s6:17:-:71358348:71358457	rat.41076.s7:9:-:119147744:119147853	rab.30971.s11:9:-:59254288:59254397	opo.23982.s47:3:+:268147538:268147647	chi.13250.s7:2:-:100758531:100758640	q	CS164398
hum.28725.s50:18:+:2775732:2775922	mac.40744.s8:18:-:11373751:11373941	mou.20835.s7:17:-:71360027:71360217	rat.41076.s8:9:-:119149500:119149690	rab.30971.s12:9:-:59256838:59257028	opo.23982.s46:3:+:268143601:268143791	chi.13250.s8:2:-:100759096:100759286	hq	NA
hum.43990.s35:3:-:49141296:49141405	mac.46270.s55:2:+:87347965:87348074	mou.47488.s111:9:+:108508877:108508986	rat.38933.s5:8:+:116643524:116643633	rab.30373.s26:9:-:16720858:16720967	opo.42866.s35:6:-:202099852:202099961	chi.6888.s2:12:+:11582202:11582311	q	NA
hum.61224.s40:7:-:157903521:157903607	mac.53861.s20:3:-:195206853:195206939	mou.10990.s12:12:+:116888839:116888925	rat.34500.s12:6:+:153655414:153655500	rab.6891.s2:13:+:9215053:9215139	opo.51126.s22:8:-:225271131:225271217	chi.11132.s18:2:-:9144668:9144754	hq	NA
hum.8254.s31:10:-:75331179:75331271	mac.69942.s12:9:+:63368070:63368162	mou.13733.s75:14:-:20604052:20604144	rat.13499.s39:15:+:8230569:8230661	rab.15817.s10:18:+:13853695:13853787	opo.871.s30:1:-:50337173:50337265	chi.25789.s9:6:+:15648601:15648693	r	NA
hum.40219.s2:20:-:57571694:57571856	mac.5894.s7:10:+:5530677:5530839	mou.27579.s4:2:-:174428578:174428743	rat.27371.s2:3:-:178575673:178575838	rab.37424.s2:GL018755:-:388956:389118	opo.7610.s7:1:+:483834083:483834248	chi.14881.s6:20:+:11243218:11243380	q	NA
hum.56718.s27:6:+:126249320:126249393	mac.56527.s2:4:-:138011666:138011739	mou.3599.s6:10:-:30647967:30648040	rat.370.s23:1:+:30825616:30825689	rab.6224.s31:12:+:115401741:115401814	opo.18506.s10:2:+:397713071:397713144	chi.19546.s2:3:-:59225225:59225298	m	NA
hum.4298.s10:1:+:169351300:169351519	mac.5004.s9:1:+:199088237:199088456	mou.2525.s4:1:-:164295710:164295929	rat.11234.s2:13:-:87479745:87479964	rab.7095.s4:13:-:23606768:23606987	opo.12850.s8:2:+:61587769:61587988	chi.2329.s8:1:-:83083385:83083604	hq	NA
hum.68587.s18:X:-:79947322:79947477	mac.72310.s8:X:-:79423208:79423363	mou.49359.s13:X:-:108759606:108759761	rat.42169.s14:X:-:80014697:80014852	rab.48169.s12:X:-:72416495:72416650	opo.57278.s14:X:-:58374387:58374542	chi.21131.s32:4:+:9432357:9432512	h	CM144899,CS073446
hum.67834.s5:X:+:38533475:38533570	mac.71603.s4:X:+:36397885:36397980	mou.48187.s5:X:+:10584042:10584137	rat.41421.s5:X:-:14064128:14064223	rab.47537.s4:X:+:24330385:24330480	opo.29108.s9:4:-:26222186:26222281	chi.3059.s5:1:-:112120588:112120683	o	NA
hum.67834.s7:X:+:38540458:38540541	mac.71603.s6:X:+:36404932:36405015	mou.48187.s7:X:+:10590136:10590219	rat.41421.s3:X:-:14057081:14057164	rab.47537.s6:X:+:24338309:24338392	opo.29108.s7:4:-:26212713:26212796	chi.3059.s3:1:-:112114577:112114660	o	CM000578
hum.67834.s6:X:+:38534959:38535114	mac.71603.s5:X:+:36399368:36399523	mou.48187.s6:X:+:10585497:10585652	rat.41421.s4:X:-:14062102:14062257	rab.47537.s5:X:+:24331660:24331815	opo.29108.s8:4:-:26219710:26219865	chi.3059.s4:1:-:112119306:112119461	o	CM000577,CD021213
hum.37639.s11:2:+:206607927:206608276	mac.27109.s9:12:+:69626070:69626419	mou.848.s14:1:+:62762691:62763040	rat.40340.s10:9:+:69366841:69367190	rab.28145.s9:7:+:146519919:146520268	opo.46308.s17:7:-:189855989:189856338	chi.26814.s15:7:-:12201425:12201774	m	NA
hum.37639.s10:2:+:206605243:206605387	mac.27109.s8:12:+:69623367:69623511	mou.848.s13:1:+:62760775:62760919	rat.40340.s9:9:+:69364941:69365085	rab.28145.s8:7:+:146516775:146516919	opo.46308.s18:7:-:189858369:189858513	chi.26814.s16:7:-:12202048:12202192	m	NA
hum.29463.s11:18:-:43456201:43456304	mac.41152.s11:18:-:38907822:38907928	mou.22560.s37:18:+:78019215:78019321	rat.18681.s37:18:+:74053077:74053183	rab.31222.s18:9:-:87320194:87320297	opo.22022.s12:3:-:63982268:63982371	chi.38925.s36:Z:+:2215513:2215616	o	CI1212073,CM163401,CM163413
hum.67212.s40:9:-:140358578:140358647	mac.33777.s42:15:+:774338:774407	mou.24497.s37:2:+:25050258:25050327	rat.24660.s40:3:+:2239309:2239378	rab.41403.s34:GL018867:+:573487:573556	opo.7416.s58:1:+:471011750:471011819	chi.9291.s31:17:+:1680190:1680259	o	NA
hum.67212.s39:9:-:140357867:140357983	mac.33777.s44:15:+:775019:775135	mou.24497.s38:2:+:25050855:25050971	rat.24660.s41:3:+:2239924:2240040	rab.41403.s35:GL018867:+:573845:573961	opo.7416.s60:1:+:471012931:471013047	chi.9291.s32:17:+:1682160:1682276	o	NA
hum.8273.s31:10:-:75606983:75607105	mac.69996.s13:9:+:63171633:63171755	mou.13741.s24:14:-:20764146:20764268	rat.13437.s13:15:+:3696624:3696746	rab.15786.s11:18:+:13668133:13668255	opo.1004.s33:1:-:50571389:50571511	chi.25773.s23:6:+:15211239:15211361	c	NA
hum.8273.s30:10:-:75602216:75602299	mac.69996.s14:9:+:63176376:63176459	mou.13741.s23:14:-:20760397:20760480	rat.13437.s14:15:+:3700492:3700575	rab.15786.s12:18:+:13672553:13672636	opo.1004.s32:1:-:50566935:50567018	chi.25773.s24:6:+:15213648:15213731	c	CM1211472
hum.8273.s25:10:-:75597226:75597269	mac.69996.s19:9:+:63181410:63181453	mou.13741.s18:14:-:20755659:20755702	rat.13437.s19:15:+:3705197:3705240	rab.15786.s16:18:+:13677795:13677838	opo.1004.s26:1:-:50561726:50561769	chi.25773.s27:6:+:15222680:15222720	c	NA
hum.23668.s3:16:-:27238041:27238157	mac.48947.s4:20:-:25689408:25689524	mou.42133.s3:7:-:125469029:125469145	rat.3378.s3:1:-:203845513:203845629	rab.26335.s3:6:-:17447351:17447467	opo.42287.s8:6:+:160800923:160801036	chi.8196.s8:14:-:7271635:7271751	o	NA
hum.44963.s13:3:-:52597299:52597509	mac.46101.s39:2:+:83809543:83809753	mou.14043.s40:14:+:31106138:31106348	rat.15056.s41:16:+:7115879:7116089	rab.30515.s11:9:-:19623469:19623679	opo.43933.s37:6:+:276445890:276446100	chi.6426.s12:12:-:687986:688196	r	NA
hum.66607.s13:9:+:130223452:130223536	mac.35705.s40:15:-:99119070:99119154	mou.24831.s23:2:-:32954202:32954286	rat.24946.s23:3:-:17338208:17338292	rab.33042.s18:GL018699:-:192310:192394	opo.6970.s55:1:+:453011640:453011724	chi.9285.s25:17:-:1548131:1548215	c	NA
hum.15462.s18:12:+:113321098:113321207	mac.25565.s29:11:+:113819160:113819269	mou.35663.s8:5:-:120948739:120948848	rat.9980.s21:12:+:43007013:43007122	rab.21351.s16:21:+:8693933:8694042	opo.27631.s10:3:-:496493393:496493502	chi.8773.s29:15:+:6440157:6440266	q	NA
hum.63067.s4:8:-:91643780:91643935	mac.67822.s8:8:-:93286113:93286268	mou.30500.s4:4:+:15281007:15281162	rat.30221.s2:5:+:33543671:33543826	rab.22971.s7:3:-:106148744:106148899	opo.24801.s2:3:-:352914974:352915129	chi.13858.s2:2:-:124394125:124394280	hq	NA
hum.4431.s7:1:-:175299210:175299371	mac.5113.s10:1:-:204929876:204930037	mou.2398.s22:1:+:159918944:159919105	rat.11143.s25:13:+:82580036:82580197	rab.6760.s3:13:-:2526108:2526267	opo.12946.s3:2:-:67671285:67671446	chi.27774.s25:8:+:7034158:7034319	r	NA
hum.15462.s19:12:+:113325602:113325728	mac.25565.s30:11:+:113823506:113823632	mou.35663.s7:5:-:120947848:120947974	rat.9980.s22:12:+:43007858:43007984	rab.21351.s17:21:+:8694880:8695006	opo.27631.s9:3:-:496491872:496491998	chi.8773.s30:15:+:6440673:6440799	q	NA
hum.23668.s4:16:-:27244322:27244468	mac.48947.s14:20:-:25695379:25695525	mou.42133.s5:7:-:125471152:125471259	rat.3378.s4:1:-:203848815:203848961	rab.26335.s4:6:-:17449680:17449826	opo.42287.s7:6:+:160796815:160796961	chi.8196.s10:14:-:7272726:7272872	o	NA
hum.24606.s8:16:+:67159862:67159945	mac.49768.s5:20:+:65424838:65424921	mou.44655.s3:8:+:105234482:105234565	rat.19409.s3:19:+:48056510:48056593	rab.25672.s5:5:+:22746413:22746496	opo.10169.s3:1:+:684267345:684267428	chi.5884.s2:11:+:2390115:2390198	h	NA
hum.60460.s6:7:+:129760589:129760743	mac.53247.s6:3:+:167497173:167497327	mou.37006.s8:6:+:30441777:30441931	rat.28133.s8:4:+:57521417:57521571	rab.26730.s7:7:-:14502085:14502239	opo.50559.s7:8:+:190122641:190122795	chi.63.s6:1:+:868036:868190	h	NA
hum.52486.s15:5:+:125820094:125820216	mac.61250.s15:6:+:122867431:122867553	mou.22084.s12:18:+:56489615:56489737	rat.18290.s12:18:+:50774107:50774229	rab.21701.s11:3:+:10314419:10314541	opo.21756.s7:3:-:41049292:41049414	chi.40467.s12:Z:-:78783646:78783768	o	NA
hum.60054.s29:7:-:107599694:107599925	mac.52983.s25:3:-:145371682:145371913	mou.9476.s20:12:+:31302904:31303135	rat.33217.s21:6:+:59241956:59242187	rab.27080.s17:7:-:44490683:44490914	opo.50262.s16:8:-:159887711:159887942	chi.310.s16:1:-:14704491:14704722	h	NA
hum.22310.s12:15:-:83678989:83679115	mac.64176.s4:7:+:63523619:63523745	mou.41280.s5:7:-:81788450:81788576	rat.2572.s19:1:-:144550431:144550557	rab.41060.s4:GL018849:-:193903:194029	opo.1786.s3:1:-:113441728:113441854	chi.5334.s18:10:-:10694587:10694713	q	NA
hum.24621.s48:16:+:67913315:67913406	mac.49615.s19:20:+:66212690:66212781	mou.44691.s18:8:+:105887954:105888045	rat.19457.s24:19:+:48726334:48726425	rab.25713.s23:5:+:23443123:23443214	opo.10223.s35:1:+:685766516:685766607	chi.5729.s15:11:+:923355:923446	o	NA
hum.449.s15:1:+:10182020:10182134	mac.635.s18:1:+:13204869:13204983	mou.33052.s20:4:-:149368301:149368415	rat.32246.s23:5:-:169846109:169846223	rab.9502.s26:13:-:140199262:140199376	opo.33713.s22:4:-:371535149:371535263	chi.15211.s18:21:+:3614636:3614750	h	NA
hum.48173.s3:4:-:57265345:57265566	mac.58094.s10:5:+:72981372:72981593	mou.34732.s3:5:-:76918034:76918255	rat.12363.s19:14:+:33400391:33400612	rab.12556.s17:15:+:92493465:92493686	opo.37612.s10:5:+:169353967:169354188	chi.22632.s18:4:+:64388915:64389136	q	NA
hum.23152.s8:16:-:3786651:3786816	mac.48393.s8:20:-:3868487:3868652	mou.17486.s9:16:-:4092190:4092355	rat.5244.s31:10:+:10466065:10466230	rab.38807.s11:GL018787:-:52086:52251	opo.41869.s30:6:+:146384065:146384230	chi.8375.s7:14:-:12503796:12503961	m	CS084692,CS021166,CM085346,CM1414258,CM1414257,CM085345,CM085340,CM021084,CI148337,CM065106,CD084713,CM123181,CM065104,CD084712,CM1414256,CM050570,CD011599,CD148335,CD1414255,CI160943,CD052982,CM021083
hum.24273.s44:16:+:57717844:57718124	mac.49463.s9:20:+:56038696:56038976	mou.44423.s14:8:+:95039409:95039689	rat.18934.s4:19:-:10376678:10376958	rab.25527.s9:5:+:13755869:13756149	opo.10860.s5:1:-:710523957:710524237	chi.5696.s4:11:-:526684:526976	h	NA
hum.44060.s3:3:-:52087956:52088390	mac.46061.s2:2:+:84339900:84340334	mou.47334.s9:9:+:106370701:106371135	rat.38830.s2:8:+:114438703:114439137	rab.30471.s2:9:-:19157460:19157895	opo.43857.s2:6:+:277512762:277513190	chi.6414.s4:12:+:207449:207877	m	NA
hum.36615.s16:2:-:153004739:153004814	mac.26297.s3:12:-:15819713:15819788	mou.25067.s14:2:-:52719902:52719977	rat.25200.s12:3:-:43353686:43353761	rab.27482.s11:7:-:91138198:91138273	opo.30497.s13:4:-:154684775:154684850	chi.27469.s15:7:-:34915515:34915590	c	NA
hum.26792.s7:17:+:37786225:37786300	mac.37766.s5:16:+:49724122:49724197	mou.8078.s4:11:+:98351266:98351341	rat.7052.s7:10:+:86103308:86103383	rab.17841.s5:19:+:40885021:40885096	opo.15158.s5:2:-:198186449:198186524	chi.17292.s8:27:+:4209978:4210053	hq	NA
hum.2966.s6:1:+:100327059:100327269	mac.2738.s5:1:+:102919457:102919667	mou.29718.s80:3:-:116793612:116793822	rat.22830.s4:2:+:237389336:237389546	rab.8173.s33:13:-:64303358:64303568	opo.19253.s7:2:+:466496246:466496456	chi.27945.s124:8:-:11048454:11048664	q	CM004029,CM020915,CM1612720,CM023321,CM104336,CD000241,CM168960,CI169821,CM004030,CD021008,CM168969,CD104360,CS992230,CS098744,CD140959
hum.55341.s11:6:-:41743157:41743343	mac.55134.s7:4:-:41610915:41611095	mou.20365.s12:17:+:47699509:47699695	rat.39656.s4:9:-:14226517:14226703	rab.5205.s6:12:-:31392140:31392326	opo.17318.s6:2:-:284831829:284832015	chi.16940.s14:26:-:4996544:4996730	o	NA
hum.10538.s10:11:-:46890151:46890264	mac.31693.s34:14:+:25251513:25251626	mou.25680.s35:2:+:91501381:91501494	rat.25752.s43:3:+:87104963:87105076	rab.2485.s9:1:-:186235828:186235941	opo.39067.s7:5:-:283877346:283877459	chi.24251.s42:5:+:22679722:22679835	h	NA
hum.10538.s9:11:-:46889530:46889665	mac.31693.s35:14:+:25252111:25252246	mou.25680.s36:2:+:91501911:91502046	rat.25752.s44:3:+:87105574:87105709	rab.2485.s8:1:-:186235250:186235385	opo.39067.s6:5:-:283876629:283876764	chi.24251.s43:5:+:22680153:22680270	h	CS102960
hum.10538.s13:11:-:46893076:46893184	mac.31693.s32:14:+:25248566:25248674	mou.25680.s33:2:+:91498340:91498448	rat.25752.s38:3:+:87102041:87102149	rab.2485.s13:1:-:186238417:186238525	opo.39067.s9:5:-:283878669:283878777	chi.24251.s40:5:+:22678638:22678746	h	CM110471
hum.10538.s11:11:-:46890539:46890683	mac.31693.s33:14:+:25251100:25251244	mou.25680.s34:2:+:91500989:91501133	rat.25752.s42:3:+:87104545:87104689	rab.2485.s10:1:-:186236170:186236311	opo.39067.s8:5:-:283878019:283878163	chi.24251.s41:5:+:22679089:22679233	h	NA
hum.10538.s8:11:-:46886670:46886737	mac.31693.s36:14:+:25255322:25255389	mou.25680.s37:2:+:91505593:91505660	rat.25752.s45:3:+:87108617:87108684	rab.2485.s7:1:-:186231725:186231792	opo.39067.s5:5:-:283874925:283874992	chi.24251.s44:5:+:22680905:22680972	h	NA
hum.10538.s7:11:-:46885999:46886086	mac.31693.s37:14:+:25256300:25256387	mou.25680.s38:2:+:91506001:91506088	rat.25752.s46:3:+:87109026:87109113	rab.2485.s5:1:-:186230793:186230880	opo.39067.s4:5:-:283872347:283872434	chi.24251.s45:5:+:22681573:22681660	h	NA
hum.15794.s12:12:+:123247392:123247476	mac.25862.s6:11:+:124015984:124016068	mou.35784.s4:5:+:123917200:123917284	rat.9876.s13:12:-:39978397:39978481	rab.40131.s5:GL018824:-:46617:46701	opo.27351.s7:3:+:486315480:486315564	chi.8731.s7:15:-:5267944:5268028	r	NA
hum.45270.s44:3:-:122667353:122667556	mac.45430.s27:2:-:42938279:42938482	mou.18187.s4:16:+:35622577:35622780	rat.8560.s10:11:-:71436702:71436880	rab.10843.s2:14:+:96165950:96166138	opo.29801.s26:4:-:87733757:87733951	chi.27237.s35:7:-:26178004:26178209	q	NA
hum.26473.s59:17:-:27447634:27447776	mac.36934.s16:16:-:24339670:24339812	mou.7397.s25:11:+:77818911:77819053	rat.6552.s25:10:+:66600942:66601084	rab.17246.s27:19:+:19062589:19062731	opo.20161.s30:2:-:507154103:507154245	chi.10647.s49:19:-:5946990:5947132	c	NA
hum.24257.s11:16:-:58150776:58150855	mac.49495.s6:20:-:56478268:56478347	mou.44436.s9:8:-:95424617:95424696	rat.18871.s2:19:+:10019276:10019355	rab.25546.s5:5:-:14083129:14083208	opo.10823.s2:1:+:709961248:709961327	chi.5755.s2:11:+:430758:430837	m	NA
hum.25861.s2:17:+:9489090:9489289	mac.36478.s2:16:+:9348358:9348557	mou.6992.s13:11:-:67953972:67954171	rat.6173.s14:10:-:54246764:54246963	rab.16842.s13:19:-:9847757:9847956	opo.16241.s2:2:+:252721745:252721944	chi.9829.s3:18:+:2156224:2156423	h	NA
hum.62094.s47:8:+:31014884:31015046	mac.67076.s61:8:+:31417319:31417481	mou.43288.s3:8:-:33248922:33249084	rat.15745.s42:16:+:62269580:62269742	rab.19158.s5:2:-:76594700:76594862	opo.36004.s3:5:-:13445884:13446046	chi.21833.s36:4:+:34152790:34152952	o	CM961466,CI972726,CM104925
hum.49894.s2:4:-:175414302:175414465	mac.59240.s2:5:-:166563475:166563638	mou.43613.s6:8:+:56318993:56319156	rat.15488.s2:16:-:37261430:37261593	rab.18864.s2:2:-:52455356:52455519	opo.36942.s6:5:+:94641425:94641588	chi.22072.s2:4:-:43213041:43213200	h	CM090045,CM117990
hum.49894.s3:4:-:175416699:175416775	mac.59240.s3:5:-:166565874:166565950	mou.43613.s5:8:+:56317750:56317826	rat.15488.s4:16:-:37262750:37262826	rab.18864.s3:2:-:52458568:52458644	opo.36942.s5:5:+:94637678:94637754	chi.22072.s5:4:-:43214403:43214479	c	CM157164
hum.42929.s6:3:+:1269502:1269677	mac.45708.s22:2:-:59768205:59768380	mou.38318.s10:6:+:104650390:104650565	rat.29088.s3:4:+:201156529:201156704	rab.33681.s21:GL018703:-:6095830:6096005	opo.43278.s4:6:+:231864399:231864574	chi.7039.s6:12:+:17561251:17561375	b	CS1410394
hum.44389.s3:3:-:66431903:66432055	mac.45826.s20:2:+:69796442:69796588	mou.38224.s3:6:-:94607292:94607438	rat.29012.s3:4:-:191132502:191132648	rab.30641.s5:9:-:33583966:33584112	opo.43176.s4:6:-:219318721:219318858	chi.6966.s4:12:-:14434265:14434411	m	NA
hum.35268.s10:2:-:74842091:74842276	mac.29605.s12:13:-:74849810:74849995	mou.37889.s6:6:+:82967967:82968152	rat.28786.s4:4:+:178478832:178479017	rab.19710.s2:2:+:111916222:111916407	opo.38478.s3:5:+:237569703:237569888	chi.36455.s6:JH375171.1:+:89257:89439	c	NA
hum.64790.s35:9:+:35396473:35396599	mac.34845.s21:15:-:42172230:42172356	mou.30897.s46:4:+:43255475:43255601	rat.30484.s40:5:+:63232816:63232942	rab.380.s23:1:-:18511778:18511904	opo.41552.s16:6:-:123246608:123246734	chi.39017.s34:Z:+:8674171:8674297	r	NA
hum.64790.s37:9:+:35397164:35397307	mac.34845.s19:15:-:42171515:42171658	mou.30897.s48:4:+:43256129:43256272	rat.30484.s42:5:+:63233470:63233613	rab.380.s20:1:-:18511188:18511331	opo.41552.s13:6:-:123245903:123246046	chi.39017.s36:Z:+:8680725:8680868	r	NA
hum.64790.s39:9:+:35397632:35397709	mac.34845.s17:15:-:42171111:42171188	mou.30897.s49:4:+:43256776:43256853	rat.30484.s43:5:+:63234109:63234186	rab.380.s18:1:-:18510803:18510880	opo.41552.s12:6:-:123245380:123245457	chi.39017.s37:Z:+:8681000:8681077	r	NA
hum.59845.s20:7:+:91660826:91660918	mac.52744.s58:3:-:125219647:125219739	mou.33386.s19:5:+:3992046:3992138	rat.27851.s40:4:-:27185052:27185144	rab.3254.s46:10:-:36745862:36745954	opo.51606.s19:8:+:264433307:264433396	chi.11512.s16:2:+:22571187:22571279	h	NA
hum.15595.s27:12:-:117749271:117749397	mac.25697.s6:11:-:118259585:118259711	mou.35572.s10:5:+:117879284:117879410	rat.10127.s54:12:-:46199232:46199358	rab.21544.s4:21:+:14995346:14995472	opo.27816.s27:3:-:505469637:505469763	chi.9137.s5:15:+:11293703:11293835	m	NA
hum.15595.s26:12:-:117728103:117728231	mac.25697.s5:11:-:118239042:118239170	mou.35572.s11:5:+:117893826:117893954	rat.10127.s53:12:-:46184569:46184697	rab.21544.s5:21:+:15009148:15009276	opo.27816.s26:3:-:505445197:505445325	chi.9137.s6:15:+:11297665:11297802	m	NA
hum.15595.s25:12:-:117725879:117726024	mac.25697.s4:11:-:118236524:118236669	mou.35572.s12:5:+:117895781:117895926	rat.10127.s52:12:-:46182631:46182776	rab.21544.s6:21:+:15011000:15011145	opo.27816.s25:3:-:505441106:505441251	chi.9137.s7:15:+:11297936:11298081	m	NA
hum.4224.s10:1:+:166963265:166963306	mac.4956.s6:1:+:196712676:196712717	mou.2557.s9:1:-:166234165:166234206	rat.11268.s8:13:-:89321666:89321707	rab.7123.s8:13:-:25998292:25998333	opo.12806.s10:2:+:58758498:58758539	chi.2616.s8:1:-:91194436:91194477	c	NA
hum.42351.s5:22:+:38254686:38254747	mac.7987.s5:10:+:81790706:81790767	mou.16591.s12:15:+:79078993:79079054	rat.36489.s6:7:+:120309510:120309571	rab.43170.s5:GL018972:+:150127:150188	opo.53860.s9:Un:-:35964786:35964847	chi.1235.s9:1:-:50961386:50961447	m	NA
hum.42351.s3:22:+:38247287:38247497	mac.7987.s3:10:+:81783257:81783467	mou.16591.s8:15:+:79076831:79076958	rat.36489.s4:7:+:120306925:120307135	rab.43170.s3:GL018972:+:143290:143500	opo.53860.s11:Un:-:35967872:35968082	chi.1235.s13:1:-:50962969:50963096	m	NA
hum.42351.s2:22:+:38246022:38246070	mac.7987.s2:10:+:81781688:81781736	mou.16591.s7:15:+:79075771:79075819	rat.36489.s3:7:+:120305769:120305817	rab.43170.s2:GL018972:+:142648:142696	opo.53860.s12:Un:-:35968719:35968767	chi.1235.s14:1:-:50963173:50963221	m	NA
hum.24618.s26:16:-:67338324:67338474	mac.49595.s18:20:-:65605632:65605782	mou.44671.s17:8:-:105396330:105396480	rat.19425.s17:19:-:48217430:48217580	rab.25652.s14:5:-:22901378:22901528	opo.10144.s20:1:-:684578307:684578457	chi.5823.s6:11:+:1226616:1226760	h	NA
hum.42351.s8:22:+:38266183:38266354	mac.7987.s8:10:+:81803102:81803273	mou.16591.s15:15:+:79084112:79084283	rat.36489.s9:7:+:120314777:120314948	rab.43170.s10:GL018972:+:158087:158258	opo.53860.s6:Un:-:35962074:35962245	chi.1235.s6:1:-:50958728:50958899	m	NA
hum.28207.s17:17:+:73484013:73484215	mac.38465.s15:16:+:70793085:70793287	mou.8639.s13:11:+:115787362:115787564	rat.7569.s39:10:-:103953267:103953469	rab.40943.s36:GL018845:-:272022:272224	opo.15638.s46:2:-:213642506:213642708	chi.10355.s10:18:+:11078090:11078286	h	NA
hum.28207.s19:17:+:73484840:73484991	mac.38465.s17:16:+:70793929:70794080	mou.8639.s16:11:+:115788239:115788390	rat.7569.s38:10:-:103952514:103952665	rab.40943.s35:GL018845:-:271209:271360	opo.15638.s45:2:-:213641994:213642145	chi.10355.s11:18:+:11079340:11079491	h	NA
hum.43992.s53:3:-:49168968:49169156	mac.46268.s9:2:+:87319989:87320177	mou.47488.s9:9:+:108481234:108481422	rat.38932.s21:8:+:116614367:116614555	rab.30401.s39:9:-:16747397:16747585	opo.42899.s90:6:-:202178160:202178348	chi.6884.s45:12:+:11546599:11546727	c	CM085513,CM082911
hum.8812.s5:10:-:114191998:114192044	mac.70807.s3:9:-:112092168:112092214	mou.24025.s3:19:-:55302558:55302604	rat.4946.s3:1:-:283690455:283690501	rab.16520.s3:18:-:60076304:60076350	opo.1545.s16:1:+:98814852:98814898	chi.26160.s2:6:-:26269943:26269986	m	NA
hum.51575.s31:5:+:66391425:66391503	mac.60483.s17:6:+:65005910:65005988	mou.13035.s33:13:-:102804642:102804720	rat.20675.s49:2:-:52066283:52066361	rab.4375.s17:11:+:83230954:83231032	opo.21659.s18:3:+:32704830:32704908	chi.39306.s19:Z:+:21097293:21097371	b	NA
hum.57370.s6:6:-:159190816:159190976	mac.56017.s14:4:+:104162664:104162824	mou.19223.s6:17:-:6741421:6741581	rat.661.s5:1:-:48593792:48593952	rab.6596.s3:12:-:148788439:148788599	opo.18928.s10:2:-:440881170:440881330	chi.19347.s4:3:-:51393444:51393604	h	NA
hum.57370.s5:6:-:159190358:159190450	mac.56017.s16:4:+:104163189:104163281	mou.19223.s5:17:-:6740963:6741055	rat.661.s4:1:-:48593350:48593442	rab.6596.s2:12:-:148788174:148788266	opo.18928.s9:2:-:440880431:440880523	chi.19347.s3:3:-:51393095:51393187	h	NA
hum.57370.s11:6:-:159204552:159204698	mac.56017.s10:4:+:104149528:104149674	mou.19223.s10:17:-:6752983:6753129	rat.661.s9:1:-:48603443:48603589	rab.6596.s7:12:-:148799989:148800135	opo.18928.s14:2:-:440897547:440897693	chi.19347.s8:3:-:51400413:51400559	h	NA
hum.57370.s9:6:-:159197440:159197536	mac.56017.s11:4:+:104156234:104156330	mou.19223.s9:17:-:6747264:6747360	rat.661.s8:1:-:48599092:48599188	rab.6596.s6:12:-:148792930:148793026	opo.18928.s13:2:-:440890035:440890131	chi.19347.s7:3:-:51397837:51397933	h	NA
hum.57370.s8:6:-:159192276:159192439	mac.56017.s12:4:+:104161191:104161354	mou.19223.s8:17:-:6742690:6742853	rat.661.s7:1:-:48595060:48595223	rab.6596.s5:12:-:148789329:148789492	opo.18928.s12:2:-:440884282:440884445	chi.19347.s6:3:-:51395349:51395512	h	NA
hum.57370.s7:6:-:159191796:159191926	mac.56017.s13:4:+:104161717:104161847	mou.19223.s7:17:-:6742354:6742484	rat.661.s6:1:-:48594750:48594880	rab.6596.s4:12:-:148789083:148789213	opo.18928.s11:2:-:440882583:440882713	chi.19347.s5:3:-:51394253:51394383	h	NA
hum.57370.s13:6:-:159206341:159206615	mac.56017.s8:4:+:104147562:104147836	mou.19223.s12:17:-:6754611:6754885	rat.661.s11:1:-:48605249:48605523	rab.6596.s9:12:-:148802110:148802384	opo.18928.s16:2:-:440900372:440900646	chi.19347.s10:3:-:51401927:51402201	h	CM152057
hum.57370.s12:6:-:159205676:159205759	mac.56017.s9:4:+:104148415:104148498	mou.19223.s11:17:-:6753986:6754069	rat.661.s10:1:-:48604603:48604686	rab.6596.s8:12:-:148801733:148801816	opo.18928.s15:2:-:440899191:440899274	chi.19347.s9:3:-:51401158:51401241	h	NA
hum.27319.s49:17:+:45696379:45696530	mac.37171.s33:16:+:31825510:31825665	mou.7931.s5:11:-:97213032:97213187	rat.7011.s3:10:-:84937454:84937609	rab.17770.s29:19:-:39674590:39674745	opo.15216.s28:2:+:199758223:199758378	chi.36605.s8:JH375221.1:-:6802:6957	b	NA
hum.27319.s52:17:+:45697103:45697150	mac.37171.s34:16:+:31826238:31826285	mou.7931.s3:11:-:97212280:97212327	rat.7011.s2:10:-:84936794:84936841	rab.17770.s28:19:-:39674290:39674337	opo.15216.s29:2:+:199758716:199758763	chi.36605.s7:JH375221.1:-:6647:6694	b	NA
hum.18934.s21:14:-:52486777:52486896	mac.65055.s12:7:-:115039257:115039376	mou.13553.s16:14:+:19797164:19797283	rat.13464.s17:15:-:8997103:8997222	rab.15321.s10:17:-:70934896:70935015	opo.4226.s11:1:+:280536047:280536166	chi.25419.s12:5:-:57995288:57995407	o	NA
hum.27319.s70:17:+:45730060:45730242	mac.37172.s9:16:+:31859742:31859924	mou.7928.s22:11:-:97184927:97185109	rat.7006.s21:10:-:84911968:84912150	rab.17770.s21:19:-:39640188:39640370	opo.15219.s3:2:+:199842209:199842391	chi.36609.s35:JH375221.1:-:55891:56073	b	NA
hum.27319.s71:17:+:45734226:45734426	mac.37172.s10:16:+:31864974:31865174	mou.7928.s21:11:-:97181625:97181825	rat.7006.s20:10:-:84908320:84908520	rab.17770.s20:19:-:39637663:39637863	opo.15219.s4:2:+:199845361:199845561	chi.36609.s34:JH375221.1:-:53982:54182	b	NA
hum.27140.s15:17:+:40991311:40991397	mac.37863.s13:16:+:52960218:52960304	mou.8126.s14:11:+:101320727:101320813	rat.7177.s15:10:+:89039132:89039218	rab.17964.s16:19:+:43543876:43543962	opo.15067.s5:2:-:193411006:193411092	chi.17428.s11:27:+:5065037:5065123	h	NA
hum.4571.s24:1:-:155317447:155317695	mac.3614.s15:1:-:133911132:133911380	mou.29042.s25:3:+:89066172:89066420	rat.22186.s30:2:+:207788086:207788334	rab.7445.s25:13:+:37359499:37359747	opo.14862.s15:2:-:190143539:190143787	chi.16512.s59:25:-:1390848:1391096	h	CI1617302
hum.4571.s22:1:-:155316174:155316260	mac.3614.s14:1:-:133909868:133909954	mou.29042.s27:3:+:89067155:89067241	rat.22186.s31:2:+:207789162:207789248	rab.7445.s26:13:+:37360902:37360988	opo.14862.s14:2:-:190142195:190142281	chi.16512.s57:25:-:1390363:1390449	h	NA
hum.4571.s15:1:-:155313105:155313277	mac.3614.s9:1:-:133906779:133906951	mou.29042.s31:3:+:89070474:89070646	rat.22186.s39:2:+:207792365:207792537	rab.7445.s30:13:+:37365044:37365216	opo.14862.s10:2:-:190137824:190137996	chi.16512.s51:25:-:1388816:1388988	r	NA
hum.11231.s60:11:+:68369331:68369437	mac.30983.s19:14:-:6120156:6120262	mou.22825.s6:19:-:3466493:3466599	rat.3915.s11:1:-:225574557:225574662	rab.42372.s12:GL018919:-:18036:18142	opo.52636.s7:Un:-:7198661:7198770	chi.23924.s31:5:+:15879533:15879639	r	NA
hum.7040.s38:10:+:24810711:24810858	mac.69311.s23:9:+:24711614:24711761	mou.24427.s24:2:+:20781798:20781945	rat.17608.s43:17:+:89353105:89353252	rab.12759.s27:16:+:915201:915348	opo.51420.s20:8:-:248493398:248493545	chi.11366.s17:2:-:16836177:16836324	r	NA
hum.34192.s5:2:+:31484415:31484579	mac.28690.s6:13:+:31298471:31298635	mou.20839.s5:17:+:73828046:73828210	rat.32860.s11:6:+:34946941:34947105	rab.20313.s2:2:-:154840591:154840755	opo.8176.s6:1:+:514380430:514380594	chi.18032.s2:3:-:7602888:7603052	r	NA
hum.7040.s33:10:+:24802188:24802363	mac.69311.s21:9:+:24703074:24703249	mou.24427.s22:2:+:20778026:20778201	rat.17608.s41:17:+:89348934:89349109	rab.12759.s24:16:+:911105:911280	opo.51420.s22:8:-:248501648:248501823	chi.11366.s19:2:-:16844049:16844224	r	CM137460
hum.34192.s4:2:+:31483376:31483788	mac.28690.s4:13:+:31297409:31297821	mou.20839.s4:17:+:73827150:73827562	rat.32860.s10:6:+:34946043:34946455	rab.20313.s3:2:-:154841356:154841768	opo.8176.s5:1:+:514379403:514379815	chi.18032.s3:3:-:7604202:7604614	r	NA
hum.4585.s4:1:+:155850291:155850411	mac.3749.s14:1:+:134448337:134448457	mou.29033.s4:3:-:88748782:88748902	rat.22198.s3:2:-:207515200:207515320	rab.7503.s5:13:-:36969764:36969887	opo.14870.s4:2:+:190732970:190733093	chi.16487.s3:25:+:1462914:1463034	q	NA
hum.34192.s2:2:+:31467140:31467316	mac.28690.s2:13:+:31281238:31281414	mou.20839.s2:17:+:73816231:73816407	rat.32860.s8:6:+:34935131:34935307	rab.20313.s5:2:-:154853249:154853425	opo.8176.s3:1:+:514348526:514348702	chi.18032.s5:3:-:7617431:7617607	r	NA
hum.66506.s12:9:-:126212972:126213028	mac.34254.s10:15:+:12285173:12285229	mou.24951.s10:2:-:37852396:37852452	rat.25082.s8:3:-:27349150:27349206	rab.33119.s24:GL018699:+:3754596:3754652	opo.6392.s8:1:-:417505870:417505926	chi.9748.s20:17:-:9058089:9058145	h	NA
hum.46586.s8:3:-:185775212:185775280	mac.46624.s11:2:+:100572595:100572663	mou.17913.s4:16:-:22392987:22393055	rat.8767.s13:11:+:85329298:85329366	rab.10568.s18:14:+:79522540:79522608	opo.20715.s4:2:-:524503530:524503598	chi.28745.s8:9:-:4622699:4622767	h	NA
hum.17651.s24:13:-:95840707:95840796	mac.40042.s23:17:-:75586138:75586227	mou.15333.s23:14:-:118616366:118616455	rat.14713.s2:15:-:107262202:107262291	rab.29688.s22:8:-:97111265:97111354	opo.45477.s13:7:+:103559778:103559867	chi.3811.s21:1:+:145394983:145395072	hq	NA
hum.17651.s20:13:-:95822786:95822882	mac.40042.s19:17:-:75567699:75567795	mou.15333.s19:14:-:118604157:118604253	rat.14709.s22:15:-:107249675:107249771	rab.29688.s18:8:-:97095074:97095170	opo.45477.s17:7:+:103575401:103575497	chi.3811.s26:1:+:145407803:145407899	hq	NA
hum.24535.s18:16:+:69352556:69352614	mac.49692.s4:20:+:67695932:67695993	mou.44711.s4:8:+:107038928:107038989	rat.19472.s4:19:+:50100229:50100290	rab.25750.s5:5:+:24721322:24721380	opo.10522.s15:1:+:699159315:699159376	chi.6334.s3:11:+:18372047:18372108	h	NA
hum.28585.s14:17:+:80393565:80393748	mac.39052.s15:16:+:77919770:77919953	mou.8965.s22:11:+:121216893:121217076	rat.7808.s11:10:+:110006040:110006223	rab.41368.s4:GL018866:+:33265:33448	opo.16751.s15:2:-:264651096:264651279	chi.9902.s17:18:-:3488293:3488476	o	NA
hum.28585.s18:17:+:80395044:80395239	mac.39052.s19:16:+:77921239:77921434	mou.8965.s24:11:+:121218543:121218738	rat.7808.s16:10:+:110007477:110007672	rab.41368.s9:GL018866:+:34487:34682	opo.16751.s13:2:-:264643565:264643760	chi.9902.s12:18:-:3486329:3486524	c	CM1410440
hum.62699.s15:8:+:67066282:67066569	mac.13163.s3:1099214402100:-:8075:8362	mou.27979.s16:3:+:19674254:19674541	rat.21317.s11:2:+:124164782:124165069	rab.22758.s10:3:+:82058767:82059054	opo.22902.s5:3:-:171529152:171529410	chi.13610.s14:2:+:114694261:114694536	hmrboc	CM146845,CM146846
hum.46586.s7:3:-:185774864:185775033	mac.46624.s12:2:+:100572842:100573011	mou.17913.s3:16:-:22392655:22392824	rat.8767.s14:11:+:85329530:85329699	rab.10568.s19:14:+:79522752:79522921	opo.20715.s3:2:-:524503239:524503408	chi.28745.s6:9:-:4622416:4622585	h	CS1211797
hum.8643.s2:10:+:105133115:105133352	mac.70666.s2:9:+:103062467:103062704	mou.23888.s2:19:+:47070981:47071218	rat.4825.s2:1:+:274277925:274278162	rab.16403.s2:18:+:51302064:51302301	opo.1654.s15:1:-:108673006:108673243	chi.26079.s3:6:+:23135340:23135577	c	NA
hum.66607.s23:9:+:130243462:130243506	mac.35705.s27:15:-:99099275:99099319	mou.24831.s16:2:-:32944705:32944749	rat.24946.s12:3:-:17328873:17328917	rab.33042.s11:GL018699:-:183947:183991	opo.6970.s64:1:+:453025590:453025634	chi.9285.s16:17:-:1540964:1541008	q	NA
hum.66607.s22:9:+:130242118:130242257	mac.35705.s30:15:-:99100559:99100698	mou.24831.s17:2:-:32945442:32945581	rat.24946.s13:3:-:17329658:17329797	rab.33042.s12:GL018699:-:184832:184971	opo.6970.s63:1:+:453024779:453024918	chi.9285.s17:17:-:1541792:1541931	q	NA
hum.66607.s21:9:+:130241662:130241784	mac.35705.s31:15:-:99101033:99101155	mou.24831.s18:2:-:32945851:32945973	rat.24946.s14:3:-:17330056:17330178	rab.33042.s13:GL018699:-:185190:185315	opo.6970.s62:1:+:453018033:453018155	chi.9285.s18:17:-:1542424:1542546	q	NA
hum.66607.s27:9:+:130249955:130250042	mac.35705.s22:15:-:99092322:99092409	mou.24831.s12:2:-:32938797:32938884	rat.24946.s9:3:-:17322815:17322902	rab.33042.s7:GL018699:-:178438:178525	opo.6970.s69:1:+:453029251:453029338	chi.9285.s13:17:-:1537770:1537857	q	CM169963
hum.66607.s25:9:+:130248015:130248114	mac.35705.s24:15:-:99094260:99094359	mou.24831.s14:2:-:32940241:32940340	rat.24946.s10:3:-:17324128:17324227	rab.33042.s9:GL018699:-:179971:180070	opo.6970.s67:1:+:453027883:453027982	chi.9285.s14:17:-:1539071:1539170	q	NA
hum.66607.s24:9:+:130245229:130245299	mac.35705.s25:15:-:99097180:99097250	mou.24831.s15:2:-:32941803:32941873	rat.24946.s11:3:-:17325538:17325608	rab.33042.s10:GL018699:-:181294:181364	opo.6970.s65:1:+:453026720:453026790	chi.9285.s15:17:-:1539929:1539999	q	NA
hum.66607.s28:9:+:130251723:130251797	mac.35705.s21:15:-:99090249:99090323	mou.24831.s11:2:-:32936436:32936510	rat.24946.s8:3:-:17318366:17318440	rab.33042.s6:GL018699:-:176970:177044	opo.6970.s71:1:+:453031212:453031286	chi.9285.s12:17:-:1536921:1536995	q	NA
hum.68914.s23:X:+:110956453:110956525	mac.72641.s17:X:+:110371130:110371202	mou.49736.s13:X:+:144340720:144340792	rat.42453.s13:X:+:114040667:114040739	rab.48017.s20:X:+:60162329:60162401	opo.57391.s23:X:-:69226554:69226626	chi.21311.s26:4:-:13132744:13132816	h	NA
hum.68914.s21:X:+:110955712:110955758	mac.72641.s15:X:+:110370402:110370448	mou.49736.s12:X:+:144339725:144339771	rat.42453.s12:X:+:114039820:114039866	rab.48017.s19:X:+:60159760:60159806	opo.57391.s24:X:-:69229173:69229219	chi.21311.s27:4:-:13133575:13133621	h	NA
hum.5197.s14:1:+:205568259:205568379	mac.4380.s5:1:-:164815086:164815206	mou.1935.s5:1:-:132040540:132040660	rat.10726.s4:13:-:53891473:53891593	rab.13794.s4:16:-:66564684:66564804	opo.13595.s9:2:+:111637167:111637287	chi.16789.s11:26:+:2131745:2131865	b	NA
hum.2438.s8:1:+:43882206:43882312	mac.1799.s9:1:+:46323070:46323176	mou.32070.s91:4:-:118397613:118397719	rat.31446.s75:5:-:141014208:141014314	rab.9017.s89:13:-:123251977:123252083	opo.11999.s8:2:-:10899324:10899430	chi.28172.s8:8:+:18622549:18622655	r	NA
hum.2438.s11:1:+:43886420:43886654	mac.1799.s12:1:+:46327289:46327523	mou.32070.s88:4:-:118392814:118393048	rat.31446.s71:5:-:141009464:141009695	rab.9017.s86:13:-:123246678:123246912	opo.11999.s4:2:-:10898092:10898326	chi.28172.s11:8:+:18629730:18629961	q	CS138630
hum.59518.s7:7:-:82450428:82450502	mac.52790.s6:3:+:134443814:134443888	mou.33504.s31:5:+:14795313:14795387	rat.27747.s8:4:-:16491989:16492063	rab.19215.s35:2:+:78408649:78408723	opo.50093.s31:8:+:146045861:146045935	chi.217.s30:1:+:9829148:9829222	hqmrbc	NA
hum.25611.s11:16:-:89720312:89720331	mac.50291.s12:20:-:87780718:87780737	mou.45179.s11:8:-:123210216:123210235	rat.20122.s10:19:-:66712996:66713015	rab.43475.s8:GL018998:-:264656:264675	opo.10469.s8:1:-:697917322:697917341	chi.6319.s20:11:-:18205738:18205757	h	NA
hum.64790.s56:9:+:35403437:35403596	mac.34845.s2:15:-:42165177:42165336	mou.30897.s67:4:+:43262977:43263136	rat.30484.s58:5:+:63239473:63239632	rab.380.s3:1:-:18505098:18505257	opo.41552.s2:6:-:123233881:123234040	chi.39017.s51:Z:+:8711659:8711818	r	NA
hum.64790.s54:9:+:35403164:35403256	mac.34845.s3:15:-:42165501:42165593	mou.30897.s65:4:+:43261682:43261774	rat.30484.s56:5:+:63238936:63239028	rab.380.s5:1:-:18505427:18505519	opo.41552.s3:6:-:123234421:123234513	chi.39017.s50:Z:+:8710572:8710664	r	NA
hum.8532.s25:10:-:102019975:102020076	mac.70561.s76:9:-:99863077:99863178	mou.23761.s13:19:-:44131412:44131513	rat.4749.s28:1:-:271352601:271352702	rab.16291.s22:18:-:48208701:48208802	opo.308.s16:1:-:15521415:15521516	chi.25526.s5:6:+:8815196:8815297	hq	NA
hum.45796.s26:3:-:141906546:141906621	mac.47308.s9:2:+:145666942:145667017	mou.47101.s6:9:+:96145672:96145747	rat.38639.s8:8:+:103403689:103403764	rab.10037.s14:14:-:35646416:35646491	opo.46671.s5:7:+:217799936:217800011	chi.28933.s34:9:-:9892543:9892618	b	NA
hum.45796.s27:3:-:141917644:141917775	mac.47308.s8:2:+:145655686:145655817	mou.47101.s5:9:+:96140539:96140670	rat.38639.s6:8:+:103397579:103397710	rab.10037.s16:14:-:35656095:35656226	opo.46671.s4:7:+:217795640:217795771	chi.28933.s35:9:-:9893965:9894074	hq	NA
hum.45796.s24:3:-:141905294:141905355	mac.47308.s10:2:+:145668524:145668585	mou.47101.s7:9:+:96150216:96150277	rat.38639.s9:8:+:103409114:103409175	rab.10037.s13:14:-:35644724:35644785	opo.46671.s7:7:+:217800530:217800591	chi.28933.s33:9:-:9891861:9891922	h	NA
hum.45796.s31:3:-:141923537:141923630	mac.47308.s7:2:+:145644264:145644357	mou.47101.s4:9:+:96137745:96137838	rat.38639.s5:8:+:103396048:103396141	rab.10037.s17:14:-:35666383:35666476	opo.46671.s3:7:+:217790817:217790910	chi.28933.s37:9:-:9894982:9895075	hq	NA
hum.45796.s32:3:-:141932368:141932443	mac.47308.s6:2:+:145636892:145636967	mou.47101.s3:9:+:96133389:96133464	rat.38639.s4:8:+:103391305:103391380	rab.10037.s18:14:-:35672093:35672168	opo.46671.s2:7:+:217785760:217785835	chi.28933.s38:9:-:9895539:9895614	q	NA
hum.38127.s26:2:+:220100196:220100307	mac.27558.s31:12:+:83089604:83089715	mou.1091.s22:1:+:75198265:75198376	rat.40542.s20:9:+:82168708:82168819	rab.28351.s21:7:+:160478078:160478189	opo.46128.s8:7:-:173400931:173401042	chi.27101.s4:7:-:21716133:21716244	h	NA
hum.15032.s28:12:-:96728497:96728643	mac.25191.s21:11:-:97545715:97545861	mou.4919.s3:10:+:93208172:93208318	rat.35315.s8:7:+:34114072:34114218	rab.24862.s25:4:-:75511516:75511662	opo.48957.s22:8:-:73408726:73408874	chi.1006.s21:1:-:45713134:45713282	q	NA
hum.44297.s5:3:+:58302242:58302318	mac.45931.s13:2:-:78069585:78069661	mou.13320.s4:14:+:8087464:8087540	rat.13637.s7:15:-:22595602:22595678	rab.30584.s6:9:+:25104062:25104138	opo.43046.s8:6:+:209260619:209260695	chi.6908.s5:12:+:11772582:11772658	r	NA
hum.5218.s31:1:-:205811282:205811343	mac.4364.s8:1:+:164576064:164576125	mou.1914.s12:1:+:131804587:131804648	rat.10716.s6:13:+:53656479:53656540	rab.13756.s12:16:+:66357476:66357537	opo.13613.s32:2:-:111982695:111982756	chi.16803.s32:26:-:2256795:2256856	m	NA
hum.18018.s19:13:+:111289476:111289596	mac.40327.s48:17:+:90696768:90696888	mou.42913.s19:8:+:11511877:11511997	rat.16085.s7:16:-:82794737:82794857	rab.45967.s21:GL019367:+:57907:58027	opo.45238.s5:7:-:81900034:81900154	chi.3638.s19:1:+:138499912:138500032	m	NA
hum.24306.s21:16:-:58712600:58712798	mac.49513.s10:20:-:57040746:57040944	mou.44529.s18:8:-:95846133:95846331	rat.18861.s9:19:+:9614480:9614678	rab.25560.s9:5:-:14521931:14522129	opo.10800.s6:1:+:709297330:709297528	chi.5838.s13:11:-:1464410:1464608	h	NA
hum.47987.s2:4:+:52926585:52926690	mac.58149.s14:5:-:77322729:77322834	mou.34582.s2:5:+:73657495:73657600	rat.12420.s14:14:-:36923438:36923543	rab.18668.s2:2:+:37896223:37896328	opo.37686.s6:5:-:173754751:173754856	chi.22660.s13:4:-:65767933:65768038	h	NA
hum.50299.s39:4:+:187115654:187115766	mac.59452.s4:5:+:178316183:178316295	mou.43484.s10:8:-:45328113:45328225	rat.15596.s2:16:+:49839349:49839461	rab.18998.s2:2:+:63621721:63621833	opo.36794.s32:5:-:78677331:78677443	chi.22570.s56:4:+:60968176:60968288	h	CS113997,CS114007,CM144286,CM041496,CM150628,CM056575,CM130751,CM056576,CS041551,CS041550,CS144291
hum.44297.s6:3:+:58302642:58302720	mac.45931.s12:2:-:78069181:78069259	mou.13320.s5:14:+:8088719:8088797	rat.13637.s6:15:-:22594752:22594830	rab.30584.s7:9:+:25104591:25104669	opo.43046.s9:6:+:209261513:209261591	chi.6908.s7:12:+:11773245:11773323	r	NA
hum.9727.s38:11:-:8747620:8747756	mac.32353.s17:14:+:63221843:63221979	mou.41778.s30:7:-:109552975:109553111	rat.3072.s30:1:-:181154560:181154696	rab.2028.s23:1:-:150493098:150493234	opo.38612.s23:5:-:248327186:248327322	chi.23685.s16:5:+:9117802:9117938	h	NA
hum.20980.s15:15:+:41570965:41571087	mac.62946.s21:7:+:19664414:19664536	mou.26151.s6:2:+:119584530:119584652	rat.26078.s6:3:+:117936069:117936191	rab.14625.s2:17:-:30813459:30813581	opo.3089.s10:1:+:198271177:198271299	chi.24187.s6:5:+:23833555:23833677	h	NA
hum.20980.s13:15:+:41562755:41562816	mac.62946.s14:7:+:19654974:19655035	mou.26151.s5:2:+:119580695:119580756	rat.26078.s5:3:+:117932865:117932926	rab.14625.s3:17:-:30818423:30818484	opo.3089.s9:1:+:198264929:198264990	chi.24187.s5:5:+:23832438:23832499	h	NA
hum.23444.s5:16:+:14742245:14742449	mac.48713.s4:20:+:14776968:14777172	mou.17689.s5:16:+:13687391:13687595	rat.5068.s10:10:+:381165:381369	rab.26146.s8:6:+:7683475:7683679	opo.41351.s4:6:+:109152543:109152747	chi.8024.s7:14:+:831059:831260	hq	NA
hum.8131.s20:10:+:89720651:89720875	mac.70279.s9:9:+:87541360:87541584	mou.23512.s12:19:+:32817836:32818060	rat.4539.s9:1:+:258714631:258714855	rab.16042.s13:18:+:35832630:35832854	opo.725.s4:1:-:39564996:39565223	chi.25545.s4:6:-:9084736:9084960	b	CI994506,CS1513175,CM165144,CD161000,CD1513181,CM151667,CM1010008,CM116000,CI092074,CD075525,CD1515814,CM090487,CM151668,CM109589,CI115965,CD110188,CX115966,CM142084,CD1314441,CM981675,CI109597,CI033736,CD110170,CI110211,CI110203,CD110167,CI110201,CI135247,CI993700,CD1513183,CM110128,CI034487,CI110206,CM110151,CD115955,CI116930,CD972423,CI067255,CM115945,CI151901,CD124226,CD992558,CI075688,CM9816…
hum.8131.s19:10:+:89717610:89717776	mac.70279.s8:9:+:87538324:87538490	mou.23512.s11:19:+:32815417:32815583	rat.4539.s8:1:+:258712031:258712197	rab.16042.s12:18:+:35830050:35830216	opo.725.s5:1:-:39568071:39568237	chi.25545.s5:6:-:9094239:9094405	b	CS090864,CS090867,CS993675,CM981672,CD165599,CI132277,CM056377,CM128489,CM084939,CM1513164,CI033580,CI147230,CI1111467,CD073689,CM110118,CD075528,CD982916,CI147229,CM971277,CX1111739,CM023439,CM1310837,CX110228,CM1513165,CM110218,CD1414194,CI983202,CI067254,CM051215,CD115957,CD110177,CM981673,CM991083,CM170778,CI115963,CI043805,CI110213,CI110208,CD1513179,CD1513180,CM159947,CM051216,CI115964,CM11…
hum.8131.s17:10:+:89711875:89712016	mac.70279.s7:9:+:87532072:87532213	mou.23512.s10:19:+:32811696:32811837	rat.4539.s7:1:+:258706482:258706623	rab.16042.s10:18:+:35823454:35823595	opo.725.s6:1:-:39576975:39577116	chi.25545.s6:6:-:9096447:9096588	b	CS075218,CS1617332,CM132268,CM110122,CM109590,CM981671,CM993670,CD075529,CM124578,CD110189,CD023275,CM110153,CM110142,CM109591,CM971275,CM142087,HM971504,CD1513178,CI075689,CM128491,CI110204,CM074467,CM074465,CM102472,CI071452,CM1411653,CM1611358,CM090486,CX135246,CM020756,CM033668,CD983505,CX984035,CM033669,CM013786,CM074469,HM971505,CD110169,CM043774,CM115999,CM110161,CD110182,CI972690,CX151318…
hum.20712.s10:15:-:29996426:29996509	mac.62656.s5:7:-:8791325:8791408	mou.40969.s5:7:-:65299730:65299813	rat.2318.s5:1:-:127246583:127246666	rab.15545.s5:17:-:84020746:84020829	opo.2131.s39:1:+:140953946:140954029	chi.5098.s10:10:-:5528369:5528452	h	NA
hum.37312.s7:2:-:190439887:190440046	mac.26839.s6:12:-:53248133:53248292	mou.614.s6:1:-:45921156:45921315	rat.40170.s12:9:-:52573349:52573508	rab.27913.s6:7:-:129946272:129946431	opo.31015.s7:4:-:206362039:206362198	chi.26442.s13:7:+:335950:336109	c	CM060482,CM076533,CM054118,CM042780,CM014599,CM080549,CM112358,CM112356,CM166345,CM1412674,CM034298,CM112355
hum.20712.s12:15:-:29997732:29997949	mac.62656.s6:7:-:8792677:8792894	mou.40969.s6:7:-:65301066:65301283	rat.2318.s6:1:-:127247905:127248122	rab.15545.s6:17:-:84022768:84022985	opo.2131.s38:1:+:140953250:140953467	chi.5098.s11:10:-:5529407:5529624	h	NA
hum.13270.s5:12:-:15102736:15102819	mac.23456.s3:11:-:15327022:15327105	mou.39071.s4:6:-:136932260:136932343	rat.29676.s7:4:-:235180035:235180118	rab.28871.s3:8:+:24635458:24635541	opo.49415.s11:8:+:104018139:104018222	chi.1045.s5:1:+:47848517:47848600	r	NA
hum.13270.s3:12:-:15100807:15100883	mac.23456.s2:11:-:15325057:15325133	mou.39071.s3:6:-:136929612:136929688	rat.29676.s6:4:-:235177121:235177197	rab.28871.s4:8:+:24638712:24638788	opo.49415.s12:8:+:104021909:104021985	chi.1045.s6:1:+:47849556:47849632	r	NA
hum.50950.s28:5:+:32077568:32077712	mac.59985.s25:6:+:32169993:32170137	mou.15618.s9:15:-:12382599:12382743	rat.20984.s20:2:+:82266944:82267088	rab.3931.s22:11:+:53909479:53909626	opo.23753.s20:3:+:245307267:245307411	chi.39062.s7:Z:-:9330591:9330735	mrb	NA
hum.25618.s58:16:+:89920895:89921059	mac.50282.s6:20:+:87975421:87975585	mou.45147.s6:8:+:123356714:123356878	rat.20130.s6:19:+:66871353:66871517	rab.43041.s12:GL018965:+:102934:103098	opo.10477.s5:1:+:698222946:698223110	chi.6321.s5:11:+:18264330:18264494	o	NA
hum.55600.s5:6:-:53365230:53365311	mac.55430.s6:4:-:53119482:53119563	mou.46837.s20:9:+:77791715:77791796	rat.38421.s17:8:+:84663382:84663463	rab.5443.s7:12:-:43276464:43276545	opo.17644.s4:2:-:302224651:302224732	chi.20174.s19:3:+:87621662:87621743	q	NA
hum.16493.s35:13:+:25439011:25439136	mac.39069.s35:17:+:4828563:4828688	mou.14420.s35:14:+:56507818:56507943	rat.13972.s31:15:+:40584426:40584551	rab.29329.s8:8:-:45135876:45136001	opo.32071.s32:4:+:288314539:288314664	chi.4463.s8:1:-:178561133:178561258	h	NA
hum.25634.s14:16:+:90102041:90102095	mac.50319.s10:20:+:88170431:88170485	mou.45174.s5:8:+:123525619:123525662	rat.20141.s6:19:+:67033983:67034026	rab.43061.s60:GL018965:+:259379:259433	opo.10495.s8:1:+:698483147:698483201	chi.6336.s19:11:+:18303227:18303281	hq	CM168168
hum.59476.s17:7:+:77572017:77572103	mac.52835.s5:3:-:139389704:139389790	mou.33567.s7:5:-:20772175:20772261	rat.27715.s22:4:+:10916706:10916792	rab.26962.s5:7:-:38326590:38326676	opo.50142.s5:8:-:152774923:152775009	chi.228.s8:1:-:12261524:12261610	h	NA
hum.59476.s18:7:+:77578995:77579150	mac.52835.s4:3:-:139383194:139383349	mou.33567.s6:5:-:20765758:20765913	rat.27715.s23:4:+:10922602:10922757	rab.26962.s4:7:-:38320658:38320813	opo.50142.s4:8:-:152772696:152772851	chi.228.s7:1:-:12260354:12260509	c	NA
hum.18909.s11:14:-:50581003:50581122	mac.65039.s4:7:-:113176659:113176778	mou.9884.s13:12:-:69581118:69581237	rat.33586.s8:6:-:101334041:101334160	rab.15287.s4:17:-:69208136:69208255	opo.4181.s33:1:+:277586881:277587000	chi.25395.s7:5:-:57607381:57607500	hq	NA
hum.48561.s4:4:+:84380893:84380950	mac.57699.s5:5:-:46079891:46079948	mou.35046.s4:5:+:100803053:100803110	rat.12045.s26:14:-:10390125:10390182	rab.12190.s6:15:+:62970088:62970145	opo.36635.s9:5:+:55205090:55205147	chi.22316.s14:4:+:45883663:45883720	r	NA
hum.48561.s3:4:+:84379499:84379582	mac.57699.s6:5:-:46081277:46081360	mou.35046.s3:5:+:100801908:100801991	rat.12045.s27:14:-:10391296:10391379	rab.12190.s5:15:+:62968998:62969081	opo.36635.s7:5:+:55203178:55203261	chi.22316.s12:4:+:45883252:45883335	h	NA
hum.59037.s15:7:-:50672987:50673103	mac.51893.s35:3:+:75757391:75757507	mou.5956.s14:11:-:11937807:11937923	rat.13114.s7:14:-:91825634:91825750	rab.36903.s5:GL018745:-:1972838:1972954	opo.43721.s20:6:+:267167012:267167128	chi.12879.s12:2:-:80808778:80808894	h	NA
hum.43079.s22:3:-:10426952:10427011	mac.45614.s2:2:+:50640448:50640507	mou.38443.s22:6:-:113802486:113802545	rat.29157.s4:4:-:209058166:209058225	rab.45451.s8:GL019250:+:68314:68373	opo.43389.s20:6:+:243783347:243783406	chi.6549.s27:12:+:3920128:3920220	hmrboc	NA
hum.5199.s12:1:-:205589094:205589966	mac.4379.s4:1:+:164793796:164794668	mou.1934.s12:1:+:132017593:132018462	rat.10724.s10:13:+:53869316:53870185	rab.13792.s7:16:+:66547637:66548457	opo.13596.s7:2:-:111655533:111656403	chi.16793.s5:26:-:2144323:2144965	b	NA
hum.53407.s7:5:+:162869051:162869149	mac.62047.s7:6:+:159781024:159781122	mou.6383.s2:11:-:40751261:40751359	rat.5623.s7:10:-:25756598:25756696	rab.22326.s5:3:+:44669991:44670089	opo.5426.s8:1:+:360180247:360180345	chi.7276.s6:13:-:6080271:6080369	r	NA
hum.53407.s4:5:+:162866263:162866526	mac.62047.s4:6:+:159778246:159778509	mou.6383.s7:11:-:40753808:40754068	rat.5623.s10:10:-:25759112:25759372	rab.22326.s2:3:+:44666207:44666470	opo.5426.s3:1:+:360176822:360177016	chi.7276.s10:13:-:6082481:6082744	r	NA
hum.67910.s6:X:-:45016960:45017133	mac.71668.s3:X:-:42918018:42918191	mou.48254.s4:X:-:18423544:18423717	rat.41357.s2:X:+:5520047:5520220	rab.47609.s3:X:-:30436115:30436288	opo.29011.s4:4:+:17825433:17825606	chi.2995.s4:1:+:110140447:110140620	hq	NA
hum.53407.s6:5:+:162868892:162868970	mac.62047.s6:6:+:159780866:159780944	mou.6383.s4:11:-:40751440:40751518	rat.5623.s8:10:-:25756781:25756859	rab.22326.s4:3:+:44669833:44669911	opo.5426.s7:1:+:360180091:360180166	chi.7276.s7:13:-:6080455:6080533	r	NA
hum.53407.s5:5:+:162868084:162868337	mac.62047.s5:6:+:159780057:159780310	mou.6383.s6:11:-:40752104:40752357	rat.5623.s9:10:-:25757375:25757628	rab.22326.s3:3:+:44667978:44668231	opo.5426.s5:1:+:360179001:360179248	chi.7276.s9:13:-:6081396:6081649	r	NA
hum.5199.s11:1:-:205588085:205588201	mac.4379.s5:1:+:164795872:164795988	mou.1934.s13:1:+:132019350:132019466	rat.10724.s11:13:+:53871003:53871119	rab.13792.s8:16:+:66549211:66549327	opo.13596.s4:2:-:111654576:111654692	chi.16793.s4:26:-:2143220:2143336	b	NA
hum.52412.s50:5:+:118580054:118580271	mac.61235.s53:6:+:115787537:115787754	mou.22010.s47:18:+:49961058:49961275	rat.18215.s49:18:+:43860278:43860495	rab.21641.s41:3:+:3756952:3757169	opo.39845.s4:6:-:7061229:7061446	chi.40380.s4:Z:-:71492609:71492826	c	NA
hum.58395.s11:7:-:24874105:24874355	mac.52399.s15:3:+:101435153:101435403	mou.37428.s17:6:-:50322973:50323223	rat.28439.s21:4:-:144726650:144726900	rab.2844.s9:10:-:9740082:9740335	opo.52203.s20:8:+:299296105:299296367	chi.11734.s10:2:-:31793536:31793786	r	NA
hum.58395.s8:7:-:24870387:24870524	mac.52399.s16:3:+:101439302:101439439	mou.37428.s16:6:-:50320037:50320174	rat.28439.s20:4:-:144723402:144723539	rab.2844.s8:10:-:9736825:9736962	opo.52203.s21:8:+:299302207:299302344	chi.11734.s8:2:-:31791294:31791431	r	NA
hum.8608.s51:10:-:103587646:103587750	mac.70591.s42:9:-:101464384:101464488	mou.23824.s46:19:-:45794199:45794303	rat.4790.s3:1:-:272981732:272981836	rab.16356.s32:18:-:49880919:49881023	opo.1712.s11:1:+:110365943:110366047	chi.26033.s12:6:+:22216168:22216272	b	NA
hum.8608.s50:10:-:103587446:103587508	mac.70591.s41:9:-:101464185:101464247	mou.23824.s45:19:-:45794001:45794063	rat.4790.s2:1:-:272981546:272981608	rab.16356.s31:18:-:49880731:49880793	opo.1712.s13:1:+:110366254:110366316	chi.26033.s13:6:+:22216495:22216557	b	NA
hum.38643.s15:20:-:479899:479949	mac.6667.s13:10:-:33752924:33752974	mou.26851.s11:2:+:152257941:152257991	rat.26705.s13:3:+:154092198:154092248	rab.23792.s44:4:-:8092875:8092925	opo.6195.s9:1:-:402988470:402988520	chi.14770.s7:20:+:10294734:10294784	r	NA
hum.61270.s4:7:-:158438211:158438311	mac.53886.s3:3:-:195713346:195713446	mou.11003.s31:12:+:116450376:116450476	rat.34489.s32:6:+:153274218:153274318	rab.6883.s25:13:+:8647851:8647951	opo.51133.s3:8:-:226117904:226118004	chi.11138.s3:2:-:9427051:9427148	r	NA
hum.23318.s30:16:-:10867170:10867297	mac.48611.s2:20:-:10840414:10840542	mou.17607.s8:16:-:10427001:10427129	rat.5142.s7:10:+:4152154:4152282	rab.26075.s2:6:-:4448736:4448864	opo.41379.s10:6:+:110753106:110753234	chi.8288.s9:14:+:9106156:9106277	o	NA
hum.19730.s2:14:+:77846726:77846824	mac.65626.s3:7:+:140528990:140529088	mou.10351.s3:12:+:87203038:87203136	rat.34014.s3:6:+:120509428:120509526	rab.21031.s2:20:-:28012485:28012583	opo.3626.s3:1:-:245026825:245026923	chi.24688.s5:5:+:38486373:38486471	o	NA
hum.45264.s6:3:+:122575154:122575221	mac.45409.s2:2:+:42845257:42845324	mou.18169.s8:16:-:35722753:35722820	rat.8557.s6:11:+:71336590:71336657	rab.10846.s4:14:-:96255323:96255390	opo.29800.s8:4:+:87569103:87569170	chi.27234.s40:7:+:26022850:26022917	o	NA
hum.59153.s10:7:-:56155291:56155469	mac.51934.s6:3:+:70039977:70040115	mou.35973.s12:5:-:129873669:129873847	rat.9745.s3:12:+:32396968:32397146	rab.38902.s5:GL018788:+:785470:785648	opo.20298.s14:2:-:513694571:513694742	chi.10617.s10:19:-:4899726:4899901	h	NA
hum.740.s11:1:+:24785378:24785466	mac.1055.s11:1:+:27095644:27095732	mou.32642.s6:4:-:135466847:135466935	rat.31978.s4:5:-:157585670:157585758	rab.9155.s5:13:-:128971614:128971702	opo.33312.s2:4:+:361103680:361103768	chi.16010.s20:23:+:5700657:5700745	h	NA
hum.65955.s9:9:-:101065523:101065705	mac.34685.s15:15:+:37926144:37926326	mou.31020.s4:4:-:46677470:46677652	rat.30592.s7:5:-:66816377:66816559	rab.221.s17:1:+:14851943:14852125	opo.41038.s9:6:-:86142419:86142601	chi.12981.s29:2:+:88356998:88357180	q	NA
hum.65955.s8:9:-:101061506:101061635	mac.34685.s16:15:+:37930177:37930306	mou.31020.s3:4:-:46674447:46674576	rat.30592.s6:5:-:66813437:66813566	rab.221.s18:1:+:14854880:14855009	opo.41038.s8:6:-:86140813:86140942	chi.12981.s30:2:+:88358800:88358929	q	NA
hum.37223.s13:2:+:184023011:184023139	mac.26789.s16:12:+:46762210:46762338	mou.25552.s18:2:+:80655949:80656077	rat.25624.s29:3:+:74449596:74449724	rab.27870.s8:7:+:123271928:123272056	opo.30967.s8:4:+:197205451:197205579	chi.26530.s10:7:-:2195335:2195463	r	NA
hum.37223.s15:2:+:184024216:184024380	mac.26789.s18:12:+:46763418:46763582	mou.25552.s19:2:+:80657189:80657353	rat.25624.s30:3:+:74450817:74450981	rab.27870.s9:7:+:123273003:123273167	opo.30967.s9:4:+:197207082:197207246	chi.26530.s9:7:-:2193750:2193914	r	NA
hum.13552.s53:12:-:26848539:26848583	mac.23690.s50:11:-:26987477:26987521	mou.39253.s53:6:-:146405758:146405802	rat.29832.s12:4:-:244861438:244861482	rab.28755.s12:8:+:13469150:13469194	opo.49924.s49:8:-:126470653:126470697	chi.1755.s53:1:-:68007669:68007713	c	NA
hum.37223.s5:2:+:183993015:183993185	mac.26789.s8:12:+:46733071:46733241	mou.25552.s13:2:+:80642625:80642795	rat.25624.s22:3:+:74430718:74430888	rab.27870.s2:7:+:123235013:123235183	opo.30967.s3:4:+:197166938:197167108	chi.26530.s16:7:-:2199805:2199975	r	NA
hum.46555.s25:3:+:183479885:183480067	mac.46771.s31:2:-:102904308:102904490	mou.17869.s18:16:+:20193644:20193826	rat.8864.s22:11:-:87431124:87431306	rab.10626.s22:14:-:81911648:81911830	opo.20796.s16:2:+:526076490:526076657	chi.28641.s17:9:+:2138452:2138625	o	NA
hum.24621.s37:16:+:67911644:67911748	mac.49615.s8:20:+:66211023:66211127	mou.44691.s9:8:+:105886319:105886423	rat.19457.s10:19:+:48724721:48724825	rab.25713.s10:5:+:23441495:23441599	opo.10223.s25:1:+:685763787:685763891	chi.5729.s8:11:+:917072:917176	o	NA
hum.62611.s13:8:-:59502566:59502633	mac.67412.s10:8:-:61225134:61225201	mou.30385.s14:4:-:6409090:6409157	rat.30110.s10:5:-:24295212:24295279	rab.22696.s7:3:-:74070747:74070814	opo.23018.s36:3:+:181094475:181094542	chi.13557.s11:2:-:111769465:111769532	h	NA
hum.10538.s14:11:-:46894651:46894785	mac.31693.s31:14:+:25246974:25247108	mou.25680.s32:2:+:91497256:91497390	rat.25752.s37:3:+:87101202:87101336	rab.2485.s14:1:-:186240005:186240139	opo.39067.s10:5:-:283880181:283880315	chi.24251.s39:5:+:22678323:22678457	h	NA
hum.770.s7:1:+:25683284:25683344	mac.1076.s6:1:+:27919927:27919987	mou.32630.s6:4:-:134900700:134900760	rat.31916.s2:5:-:157009323:157009383	rab.9139.s2:13:-:128301253:128301313	opo.33357.s24:4:+:362140482:362140542	chi.15774.s5:23:-:2351296:2351356	m	NA
hum.39503.s5:20:-:33173241:33173384	mac.6544.s11:10:+:29982719:29982862	mou.26975.s4:2:-:155299046:155299133	rat.26815.s7:3:-:157188876:157188963	rab.23671.s13:4:+:5143445:5143588	opo.5882.s4:1:-:387981268:387981411	chi.14365.s9:20:+:583018:583161	q	NA
hum.64867.s14:9:+:37776279:37776402	mac.34763.s21:15:-:39641526:39641649	mou.30964.s13:4:+:45314283:45314406	rat.30554.s13:5:+:65372678:65372801	rab.271.s2:1:-:16257492:16257615	opo.40210.s22:6:+:29590499:29590619	chi.40499.s10:Z:-:81400096:81400219	h	NA
hum.10538.s15:11:-:46894926:46895144	mac.31693.s30:14:+:25246619:25246837	mou.25680.s31:2:+:91496890:91497108	rat.25752.s36:3:+:87100817:87101035	rab.2485.s15:1:-:186240315:186240533	opo.39067.s11:5:-:283881010:283881228	chi.24251.s38:5:+:22677796:22678014	h	NA
hum.55660.s18:6:+:53762083:53762157	mac.55446.s8:4:+:53530580:53530654	mou.46817.s11:9:-:77457390:77457460	rat.38411.s12:8:-:84319405:84319479	rab.5449.s9:12:+:43786541:43786611	opo.17652.s4:2:+:302884223:302884297	chi.20168.s19:3:-:87470149:87470223	r	NA
hum.48699.s8:4:-:99809040:99809103	mac.58291.s10:5:-:91800874:91800937	mou.30034.s12:3:+:138550263:138550326	rat.23137.s16:2:+:262379745:262379808	rab.12091.s12:15:+:50994550:50994613	opo.36566.s12:5:+:52263681:52263744	chi.22514.s10:4:-:59507310:59507373	h	NA
hum.41942.s6:22:+:30374431:30374520	mac.7705.s9:10:+:73835350:73835439	mou.5719.s24:11:-:4528317:4528406	rat.13006.s24:14:-:85429366:85429455	rab.35446.s13:GL018723:+:3140219:3140308	opo.28219.s11:3:+:518623792:518623881	chi.9116.s28:15:-:10966169:10966258	o	NA
hum.41942.s4:22:+:30366965:30367051	mac.7705.s8:10:+:73827902:73827988	mou.5719.s25:11:-:4531222:4531305	rat.13006.s25:14:-:85431965:85432042	rab.35446.s8:GL018723:+:3129012:3129093	opo.28219.s10:3:+:518618196:518618264	chi.9116.s29:15:-:10966650:10966727	hq	NA
hum.43458.s21:3:-:15516932:15516994	mac.47564.s21:2:-:157805679:157805741	mou.13816.s11:14:-:31545057:31545119	rat.14953.s15:16:-:7576674:7576736	rab.9634.s11:14:-:1555387:1555449	opo.51783.s12:8:-:275545376:275545438	chi.11806.s11:2:-:34479930:34479992	c	CM980415
hum.47020.s15:4:-:2259709:2259738	mac.136.s6:1:+:1692737:1692766	mou.34028.s27:5:-:34184314:34184343	rat.12911.s6:14:+:82508229:82508258	rab.39206.s5:GL018796:-:334286:334315	opo.38285.s6:5:+:232211443:232211472	chi.23119.s6:4:+:82417064:82417093	r	NA
hum.12323.s9:11:+:118940152:118940287	mac.33313.s16:14:+:117475362:117475497	mou.46026.s45:9:-:44359612:44359747	rat.37738.s18:8:-:47308828:47308963	rab.40135.s8:GL018823:+:544671:544806	opo.31281.s21:4:-:230899019:230899154	chi.16045.s103:24:-:53605:53740	q	NA
hum.5731.s10:1:+:227075792:227075859	mac.3958.s18:1:-:143473652:143473719	mou.2835.s13:1:-:180235911:180235978	rat.11527.s15:13:-:103530189:103530256	rab.13013.s14:16:-:20562267:20562334	opo.13988.s12:2:+:139486743:139486810	chi.18219.s11:3:-:11851548:11851615	c	CM1411262,CM083053,CM101162,CM088070,CM1212539
hum.46847.s13:3:-:196129823:196129890	mac.48053.s8:2:+:189036369:189036436	mou.18115.s3:16:+:32360008:32360075	rat.8615.s15:11:-:74749287:74749354	rab.10774.s6:14:+:92367318:92367385	opo.29905.s11:4:-:93188695:93188762	chi.28712.s9:9:+:4227211:4227278	q	NA
hum.46847.s14:3:-:196134117:196134264	mac.48053.s6:2:+:189031691:189031838	mou.18115.s2:16:+:32352799:32352946	rat.8615.s18:11:-:74755629:74755776	rab.10774.s4:14:+:92364262:92364409	opo.29905.s14:4:-:93200815:93200962	chi.28712.s8:9:+:4225113:4225260	h	NA
hum.10308.s6:11:-:35461175:35461241	mac.31896.s9:14:+:36393632:36393698	mou.25866.s9:2:+:102636174:102636240	rat.25855.s10:3:+:99145898:99145964	rab.2356.s4:1:-:174749386:174749452	opo.38942.s7:5:-:271524306:271524372	chi.24031.s4:5:-:18399800:18399866	b	NA
hum.51816.s17:5:+:79058885:79059032	mac.60725.s9:6:+:75985176:75985323	mou.12805.s7:13:-:93063443:93063590	rat.20471.s5:2:-:41869396:41869543	rab.3435.s24:11:+:541902:542049	opo.21677.s5:3:-:36225772:36225919	chi.39327.s5:Z:-:21997899:21998043	b	NA
hum.47118.s12:4:-:2943309:2943456	mac.62.s20:1:+:1004011:1004158	mou.34074.s4:5:-:34640870:34641017	rat.12880.s18:14:+:82046237:82046381	rab.39225.s5:GL018796:-:868851:868988	opo.38255.s15:5:+:230714568:230714715	chi.23105.s18:4:+:81829275:81829422	q	NA
hum.47118.s13:4:-:2943919:2944053	mac.62.s19:1:+:1003427:1003561	mou.34074.s6:5:-:34641323:34641457	rat.12880.s16:14:+:82045796:82045930	rab.39225.s7:GL018796:-:869263:869397	opo.38255.s14:5:+:230713073:230713232	chi.23105.s17:4:+:81828393:81828552	q	NA
hum.69321.s12:X:+:149818189:149818374	mac.73061.s13:X:+:148736475:148736660	mou.48780.s10:X:+:71296164:71296349	rat.32793.s14:6:+:28731237:28731422	rab.36007.s9:GL018731:-:1905356:1905541	opo.56995.s14:X:+:39931410:39931595	chi.21442.s33:4:-:17710430:17710615	h	CS103063,CD992755,CI001942,CI030364,CD102045,CD991802,CM970994,CD073666,CI001943,CI020256,CM001728,CM030248,HS080004
hum.19611.s8:14:+:76156535:76156665	mac.65583.s6:7:+:138817357:138817470	mou.10325.s7:12:+:85849251:85849381	rat.33976.s10:6:+:119024487:119024617	rab.21062.s32:20:-:29453142:29453272	opo.3702.s39:1:-:247342235:247342365	chi.24647.s8:5:+:37615321:37615451	o	CD144727
hum.19611.s7:14:+:76149893:76149999	mac.65583.s5:7:+:138810991:138811097	mou.10325.s6:12:+:85845247:85845353	rat.33976.s9:6:+:119020670:119020776	rab.21062.s33:20:-:29456853:29456959	opo.3702.s40:1:-:247347629:247347735	chi.24647.s7:5:+:37614632:37614738	o	CM1612848
hum.6035.s21:1:+:241753353:241753415	mac.5351.s5:1:-:215460563:215460664	mou.2760.s13:1:+:175658321:175658422	rat.11422.s13:13:+:98176617:98176718	rab.13171.s14:16:+:31514221:31514322	opo.14081.s3:2:-:146683139:146683240	chi.26714.s52:7:+:7172390:7172491	m	NA
hum.7694.s24:10:+:71025341:71025574	mac.70059.s2:9:-:67758544:67758777	mou.4041.s2:10:-:62385678:62385911	rat.24282.s2:20:-:33808186:33808419	rab.15884.s2:18:-:17481775:17482008	opo.53085.s2:Un:-:17707361:17707594	chi.25678.s18:6:+:10453566:10453799	q	NA
hum.7743.s16:10:+:72500743:72500918	mac.70009.s12:9:-:66273146:66273321	mou.4001.s14:10:-:61218358:61218533	rat.24250.s16:20:-:32623149:32623324	rab.15845.s20:18:-:16336139:16336314	opo.103.s2:1:+:6025526:6025701	chi.25619.s19:6:+:11128362:11128537	m	NA
hum.65859.s6:9:-:99157105:99157224	mac.35855.s3:15:-:108176752:108176871	mou.12327.s5:13:-:64144155:64144274	rat.16174.s3:17:-:1653736:1653855	rab.948.s3:1:-:75244654:75244773	opo.40060.s3:6:-:19282427:19282546	chi.39758.s3:Z:-:42026557:42026676	h	NA
hum.65859.s5:9:-:99154680:99154818	mac.35855.s2:15:-:108174344:108174482	mou.12327.s4:13:-:64142208:64142346	rat.16174.s2:17:-:1652480:1652618	rab.948.s2:1:-:75241686:75241824	opo.40060.s2:6:-:19281647:19281785	chi.39758.s2:Z:-:42026009:42026147	h	NA
hum.51654.s25:5:+:72359695:72359771	mac.60570.s20:6:+:69227161:69227264	mou.12938.s11:13:-:98745801:98745904	rat.20606.s12:2:-:48135642:48135745	rab.35185.s23:GL018720:+:1635776:1635879	opo.21828.s21:3:+:47235544:47235647	chi.39421.s12:Z:-:24806756:24806859	h	NA
hum.45197.s28:3:+:121037322:121037387	mac.45378.s12:2:+:41314265:41314330	mou.18235.s12:16:-:37174297:37174362	rat.8523.s19:11:+:69590705:69590770	rab.10891.s16:14:-:97621753:97621818	opo.29746.s26:4:+:85406530:85406595	chi.2209.s19:1:-:78966592:78966657	c	NA
hum.51654.s29:5:+:72370569:72370680	mac.60570.s22:6:+:69238217:69238328	mou.12938.s7:13:-:98735019:98735130	rat.20606.s10:2:-:48120875:48120986	rab.35185.s26:GL018720:+:1647822:1647933	opo.21828.s23:3:+:47250119:47250230	chi.39421.s8:Z:-:24800677:24800788	h	NA
hum.8463.s6:10:+:101121984:101122153	mac.70514.s4:9:+:98973230:98973399	mou.23730.s5:19:+:43469609:43469778	rat.4702.s4:1:+:270661130:270661299	rab.16268.s6:18:+:47361495:47361661	opo.1174.s11:1:-:71639645:71639814	chi.25987.s16:6:-:21694464:21694633	m	NA
hum.8463.s3:10:+:101117269:101117412	mac.70514.s2:9:+:98968784:98968927	mou.23730.s3:19:+:43465121:43465264	rat.4702.s2:1:+:270655234:270655377	rab.16268.s3:18:+:47357196:47357339	opo.1174.s13:1:-:71647159:71647302	chi.25987.s19:6:-:21695239:21695382	m	NA
hum.43116.s12:3:+:12857873:12859375	mac.45591.s14:2:-:48228614:48229719	mou.38487.s14:6:+:115791669:115793171	rat.29193.s15:4:+:210985445:210986947	rab.30202.s9:9:-:11171355:11172857	opo.43439.s13:6:+:246425159:246426661	chi.7128.s27:12:+:19455353:19456861	q	NA
hum.912.s10:1:+:27660642:27660772	mac.1181.s14:1:+:30009329:30009459	mou.32518.s2:4:-:133268196:133268326	rat.31837.s3:5:-:155129283:155129413	rab.9435.s3:13:-:138095701:138095831	opo.33470.s8:4:+:364915440:364915570	chi.15721.s9:23:+:1916688:1916818	r	NA
hum.41034.s13:21:-:34878281:34878411	mac.50903.s33:3:+:13052967:13053097	mou.18980.s6:16:-:91623371:91623501	rat.8123.s4:11:-:35391419:35391549	rab.35836.s4:GL018729:-:331680:331810	opo.28991.s26:4:+:14231693:14231823	chi.2926.s6:1:-:104740692:104740822	h	NA
hum.43116.s11:3:+:12857366:12857507	mac.45591.s16:2:-:48230072:48230213	mou.38487.s13:6:+:115791192:115791333	rat.29193.s13:4:+:210984972:210985113	rab.30202.s10:9:-:11173187:11173328	opo.43439.s12:6:+:246422696:246422837	chi.7128.s25:12:+:19454044:19454185	q	NA
hum.43116.s16:3:+:12866969:12867138	mac.45591.s7:2:-:48220648:48220817	mou.38487.s16:6:+:115797870:115798039	rat.29193.s18:4:+:210991740:210991909	rab.30202.s5:9:-:11168531:11168700	opo.43439.s15:6:+:246431584:246431753	chi.7128.s30:12:+:19458009:19458178	q	NA
hum.7931.s10:10:-:78651283:78651477	mac.69842.s46:9:+:60155675:60155869	mou.13606.s7:14:-:23314123:23314317	rat.13405.s31:15:+:1022096:1022290	rab.15762.s36:18:+:10665544:10665738	opo.929.s7:1:-:54093992:54094186	chi.25729.s36:6:+:13354280:13354474	b	CM157790
hum.7931.s11:10:-:78669724:78669854	mac.69842.s45:9:+:60138899:60139029	mou.13606.s8:14:-:23330840:23330970	rat.13405.s30:15:+:999684:999814	rab.15762.s35:18:+:10648266:10648396	opo.929.s8:1:-:54110512:54110642	chi.25729.s35:6:+:13345827:13345957	b	NA
hum.10530.s7:11:+:46744730:46744835	mac.31692.s12:14:-:25394573:25394678	mou.25689.s11:2:-:91633191:91633296	rat.25755.s10:3:-:87238700:87238805	rab.2495.s48:1:+:186087033:186087138	opo.39062.s17:5:+:283761755:283761860	chi.24120.s11:5:-:22742425:22742530	b	CS034589,CI920935,CM002954,CM043760
hum.60676.s9:7:-:138312903:138313108	mac.53414.s8:3:-:176120011:176120216	mou.37135.s7:6:-:38017020:38017231	rat.28222.s3:4:-:65510039:65510250	rab.41124.s11:GL018853:+:237145:237350	opo.50721.s6:8:-:200541486:200541688	chi.1439.s14:1:+:56522021:56522223	o	NA
hum.18133.s74:13:+:114292133:114292199	mac.40362.s20:17:+:93726904:93726970	mou.42932.s21:8:+:13373845:13373923	rat.16014.s15:16:+:80611584:80611662	rab.42944.s4:GL018956:-:26078:26156	opo.45164.s2:7:-:77019527:77019608	chi.3595.s4:1:-:136650568:136650649	h	NA
hum.45213.s2:3:-:121491404:121491560	mac.45383.s3:2:-:41762253:41762409	mou.18237.s22:16:+:36871451:36871607	rat.8532.s3:11:-:69915832:69915988	rab.10880.s23:14:+:97227504:97227660	opo.29755.s17:4:+:85945786:85945942	chi.27226.s2:7:-:25803134:25803290	h	CM160496,CI117873,CI150233,CD050887,CM117872,CM119668,CM080416,CM124718
hum.45213.s3:3:-:121500590:121500721	mac.45383.s4:2:-:41775121:41775252	mou.18237.s21:16:+:36867559:36867690	rat.8532.s8:11:-:69928071:69928202	rab.10880.s22:14:+:97221068:97221199	opo.29755.s16:4:+:85944320:85944451	chi.27226.s3:7:-:25803655:25803783	o	CM050647,CM110330,CM1211312,CM080417
hum.22975.s9:16:+:1675974:1676167	mac.48147.s3:20:+:1614424:1614617	mou.19555.s36:17:-:25003212:25003405	rat.5408.s26:10:-:14177312:14177442	rab.44440.s6:GL019077:+:124047:124240	opo.42204.s8:6:+:156202995:156203188	chi.8465.s23:14:-:13726239:13726432	c	NA
hum.52568.s5:5:-:127599117:127599348	mac.61276.s3:6:-:124670695:124670926	mou.22123.s6:18:-:58013652:58013883	rat.18322.s22:18:-:52287941:52288172	rab.21742.s5:3:-:11899594:11899825	opo.21765.s3:3:-:42905525:42905756	chi.40082.s3:Z:-:56593224:56593455	mr	NA
hum.52568.s2:5:-:127597428:127597599	mac.61276.s2:6:-:124669000:124669171	mou.22123.s5:18:-:58012214:58012391	rat.18322.s21:18:-:52286399:52286576	rab.21742.s4:3:-:11898380:11898551	opo.21765.s2:3:-:42890212:42890383	chi.40082.s2:Z:-:56591466:56591625	mr	NA
hum.52568.s6:5:-:127607691:127607810	mac.61276.s4:6:-:124677751:124677870	mou.22123.s7:18:-:58018737:58018856	rat.18322.s23:18:-:52293046:52293165	rab.21742.s6:3:-:11905389:11905508	opo.21765.s4:3:-:42909335:42909454	chi.40082.s4:Z:-:56595174:56595293	mr	CM148696
hum.52568.s9:5:-:127611730:127611852	mac.61276.s7:6:-:124681799:124681921	mou.22123.s10:18:-:58023173:58023295	rat.18322.s26:18:-:52297455:52297577	rab.21742.s9:3:-:11911468:11911590	opo.21765.s6:3:-:42919001:42919123	chi.40082.s7:Z:-:56597873:56597995	m	NA
hum.52568.s8:5:-:127610259:127610375	mac.61276.s6:6:-:124680313:124680429	mou.22123.s9:18:-:58021074:58021190	rat.18322.s25:18:-:52295511:52295627	rab.21742.s8:3:-:11910094:11910210	opo.21765.s5:3:-:42913217:42913324	chi.40082.s6:Z:-:56597607:56597723	mr	NA
hum.52568.s11:5:-:127614327:127614533	mac.61276.s9:6:-:124685756:124685962	mou.22123.s12:18:-:58026332:58026538	rat.18322.s28:18:-:52299885:52300091	rab.21742.s11:3:-:11914529:11914735	opo.21765.s7:3:-:42923764:42923970	chi.40082.s9:Z:-:56600052:56600258	m	NA
hum.4744.s25:1:-:184692887:184692990	mac.4754.s8:1:+:185953302:185953407	mou.2255.s8:1:+:151784739:151784844	rat.11004.s8:13:+:74136770:74136875	rab.39355.s11:GL018801:+:930531:930636	opo.13125.s20:2:-:80048924:80049029	chi.27820.s20:8:-:7918987:7919092	c	NA
hum.4744.s26:1:-:184695389:184695523	mac.4754.s7:1:+:185950458:185950592	mou.2255.s7:1:+:151782373:151782507	rat.11004.s7:13:+:74135122:74135256	rab.39355.s9:GL018801:+:928558:928692	opo.13125.s21:2:-:80051441:80051575	chi.27820.s21:8:-:7920282:7920416	c	NA
hum.4744.s27:1:-:184701971:184702124	mac.4754.s6:1:+:185943640:185943793	mou.2255.s6:1:+:151777406:151777559	rat.11004.s6:13:+:74128681:74128834	rab.39355.s7:GL018801:+:923253:923406	opo.13125.s22:2:-:80059727:80059880	chi.27820.s22:8:-:7921391:7921544	c	NA
hum.4744.s22:1:-:184690423:184690520	mac.4754.s9:1:+:185957434:185957531	mou.2255.s9:1:+:151792328:151792425	rat.11004.s9:13:+:74143407:74143504	rab.39355.s12:GL018801:+:936799:936896	opo.13125.s19:2:-:80047519:80047616	chi.27820.s19:8:-:7918294:7918391	c	NA
hum.37666.s5:2:+:204116690:204116832	mac.27128.s8:12:+:67132756:67132898	mou.851.s6:1:+:60354514:60354656	rat.40346.s4:9:+:66949712:66949854	rab.28127.s6:7:+:143914968:143915110	opo.46354.s11:7:-:193112151:193112296	chi.26910.s50:7:-:13178530:13178675	b	NA
hum.4744.s29:1:-:184703665:184703777	mac.4754.s5:1:+:185941997:185942109	mou.2255.s5:1:+:151775857:151775969	rat.11004.s5:13:+:74127646:74127758	rab.39355.s5:GL018801:+:922303:922415	opo.13125.s23:2:-:80061052:80061164	chi.27820.s23:8:-:7922237:7922349	c	NA
hum.42047.s131:22:-:21152872:21152975	mac.7435.s18:10:+:65118727:65118830	mou.17790.s50:16:-:17352738:17352841	rat.8929.s17:11:+:90959781:90959884	rab.21232.s19:21:+:5109607:5109710	opo.27954.s17:3:+:510772077:510772180	chi.8562.s18:15:+:98381:98484	h	NA
hum.42047.s130:22:-:21150434:21150602	mac.7435.s19:10:+:65121071:65121239	mou.17790.s49:16:-:17350762:17350930	rat.8929.s18:11:+:90961705:90961873	rab.21232.s20:21:+:5113128:5113296	opo.27954.s18:3:+:510774057:510774225	chi.8562.s19:15:+:98808:98976	h	NA
hum.48174.s10:4:+:57312861:57313039	mac.58089.s21:5:-:72931535:72931713	mou.34734.s14:5:+:76959315:76959493	rat.12362.s11:14:-:33362827:33363005	rab.12554.s8:15:-:92433333:92433511	opo.37611.s6:5:-:169285280:169285458	chi.22631.s7:4:-:64347910:64348088	r	NA
hum.48174.s11:4:+:57314584:57314763	mac.58089.s20:5:-:72929816:72929995	mou.34734.s15:5:+:76961110:76961289	rat.12362.s10:14:-:33360935:33361114	rab.12554.s7:15:-:92431912:92432091	opo.37611.s4:5:-:169281481:169281660	chi.22631.s6:4:-:64347366:64347545	r	NA
hum.42047.s137:22:-:21158588:21158688	mac.7435.s13:10:+:65112142:65112242	mou.17790.s55:16:-:17358287:17358387	rat.8929.s12:11:+:90954466:90954566	rab.21232.s14:21:+:5103446:5103546	opo.27954.s12:3:+:510767649:510767749	chi.8562.s12:15:+:93962:94062	h	NA
hum.42047.s140:22:-:21165255:21165320	mac.7435.s10:10:+:65104958:65105023	mou.17790.s58:16:-:17363947:17364012	rat.8929.s9:11:+:90948987:90949052	rab.21232.s11:21:+:5097429:5097494	opo.27954.s9:3:+:510761031:510761096	chi.8562.s9:15:+:91591:91656	h	NA
hum.42047.s139:22:-:21161650:21161746	mac.7435.s11:10:+:65108867:65108963	mou.17790.s57:16:-:17360497:17360593	rat.8929.s10:11:+:90952340:90952436	rab.21232.s12:21:+:5100361:5100457	opo.27954.s10:3:+:510762493:510762589	chi.8562.s10:15:+:92641:92737	h	NA
hum.42047.s134:22:-:21153959:21154054	mac.7435.s16:10:+:65117658:65117753	mou.17790.s52:16:-:17354871:17354966	rat.8929.s15:11:+:90957738:90957833	rab.21232.s17:21:+:5107899:5107994	opo.27954.s15:3:+:510770363:510770458	chi.8562.s16:15:+:97046:97141	h	NA
hum.42047.s132:22:-:21153381:21153564	mac.7435.s17:10:+:65118147:65118330	mou.17790.s51:16:-:17354050:17354233	rat.8929.s16:11:+:90958431:90958614	rab.21232.s18:21:+:5108365:5108548	opo.27954.s16:3:+:510770933:510771116	chi.8562.s17:15:+:97631:97814	h	NA
hum.42047.s136:22:-:21157479:21157608	mac.7435.s14:10:+:65113231:65113360	mou.17790.s54:16:-:17357546:17357675	rat.8929.s13:11:+:90955131:90955260	rab.21232.s15:21:+:5105753:5105882	opo.27954.s13:3:+:510768590:510768719	chi.8562.s13:15:+:94405:94534	h	NA
hum.42047.s135:22:-:21156261:21156393	mac.7435.s15:10:+:65114872:65115004	mou.17790.s53:16:-:17356084:17356216	rat.8929.s14:11:+:90956673:90956805	rab.21232.s16:21:+:5106850:5106982	opo.27954.s14:3:+:510770059:510770191	chi.8562.s15:15:+:96301:96430	h	NA
hum.63894.s12:8:-:141549419:141549553	mac.68505.s35:8:-:143027439:143027573	mou.16344.s12:15:-:73111687:73111821	rat.36259.s18:7:-:114278903:114279037	rab.46190.s5:GL019432:-:12250:12384	opo.25524.s4:3:-:423321534:423321668	chi.14286.s6:2:-:145242019:145242153	m	NA
hum.45280.s23:3:-:123420285:123420356	mac.45454.s47:2:-:43693557:43693628	mou.18174.s25:16:+:34921052:34921123	rat.8549.s27:11:-:72190644:72190718	rab.10825.s26:14:+:95414429:95414500	opo.29820.s23:4:-:88955139:88955228	chi.27243.s33:7:-:26743373:26743453	m	NA
hum.4975.s5:1:+:200008786:200008923	mac.4591.s7:1:-:170448195:170448332	mou.2095.s7:1:-:136948722:136948859	rat.10888.s8:13:-:58900291:58900428	rab.13986.s9:16:-:71269248:71269385	opo.13295.s3:2:+:101218141:101218278	chi.27568.s8:8:-:1660144:1660281	hqboc	NA
hum.26746.s29:17:-:27228511:27228634	mac.36908.s5:16:-:24118097:24118220	mou.7396.s6:11:+:78034013:78034136	rat.6546.s3:10:+:66299997:66300120	rab.17245.s4:19:+:19283914:19284037	opo.20140.s5:2:-:506818300:506818423	chi.10542.s22:19:-:5881070:5881193	q	NA
hum.38746.s5:20:-:3146413:3146919	mac.6747.s5:10:-:36473498:36474091	mou.26448.s5:2:-:130635836:130636627	rat.26357.s6:3:-:129675939:129676299	rab.23856.s2:4:-:10115747:10116601	opo.38385.s4:5:-:238625071:238625991	chi.23285.s2:4:-:88208036:88208797	m	NA
hum.45280.s26:3:-:123428603:123428740	mac.45454.s51:2:-:43701750:43701887	mou.18174.s21:16:+:34912147:34912259	rat.8549.s31:11:-:72199538:72199675	rab.10825.s22:14:+:95407211:95407348	opo.29820.s26:4:-:88972528:88972665	chi.27243.s37:7:-:26751784:26751921	m	NA
hum.8528.s9:10:-:101937890:101937951	mac.70561.s11:9:-:99778124:99778185	mou.23760.s9:19:-:44061843:44061904	rat.4693.s10:1:-:271283077:271283138	rab.16295.s51:18:-:48117857:48117918	opo.280.s8:1:+:15142459:15142520	chi.25526.s49:6:+:8857553:8857614	h	NA
hum.8528.s8:10:-:101935702:101935827	mac.70561.s10:9:-:99775901:99776026	mou.23760.s8:19:-:44059051:44059176	rat.4693.s9:1:-:271280109:271280234	rab.16295.s50:18:-:48115448:48115573	opo.280.s9:1:+:15143892:15144017	chi.25526.s50:6:+:8858284:8858409	h	NA
hum.11454.s22:11:-:73765652:73765716	mac.32575.s12:14:-:72235918:72235982	mou.41598.s32:7:+:100441032:100441096	rat.2918.s34:1:+:171649687:171649751	rab.1851.s26:1:+:142508553:142508617	opo.32919.s28:4:+:345129502:345129566	chi.4945.s13:1:-:194850352:194850416	hq	NA
hum.11454.s23:11:-:73768451:73768589	mac.32575.s13:14:-:72238688:72238826	mou.41598.s31:7:+:100440173:100440311	rat.2918.s33:1:+:171647883:171648021	rab.1851.s25:1:+:142504842:142504980	opo.32919.s27:4:+:345120237:345120375	chi.4945.s14:1:-:194852028:194852166	h	NA
hum.15215.s5:12:-:104390513:104390625	mac.25339.s4:11:-:105114606:105114718	mou.4663.s4:10:-:82659513:82659625	rat.35246.s7:7:+:27306624:27306736	rab.24964.s5:4:-:83152235:83152347	opo.49106.s4:8:-:83771991:83772103	chi.1405.s7:1:+:54849312:54849424	r	NA
hum.15215.s9:12:-:104393175:104393292	mac.25339.s8:11:-:105117254:105117371	mou.4663.s6:10:-:82662166:82662283	rat.35246.s4:7:+:27303924:27304041	rab.24964.s7:4:-:83154373:83154490	opo.49106.s6:8:-:83777870:83777987	chi.1405.s5:1:+:54844160:54844277	r	NA
hum.15215.s10:12:-:104396913:104397084	mac.25339.s9:11:-:105121341:105121512	mou.4663.s7:10:-:82664625:82664796	rat.35246.s3:7:+:27301559:27301730	rab.24964.s8:4:-:83160442:83160613	opo.49106.s7:8:-:83780477:83780645	chi.1405.s4:1:+:54842281:54842449	r	NA
hum.9794.s35:11:+:11971436:11971551	mac.32275.s9:14:-:59964598:59964713	mou.41856.s26:7:+:112103950:112104065	rat.3117.s32:1:+:183911029:183911144	rab.2088.s33:1:+:153697297:153697412	opo.38654.s28:5:+:251977157:251977272	chi.23631.s8:5:-:7611569:7611684	q	NA
hum.15215.s4:12:-:104388113:104388279	mac.25339.s3:11:-:105112213:105112379	mou.4663.s3:10:-:82654682:82654848	rat.35246.s8:7:+:27308072:27308238	rab.24964.s4:4:-:83149985:83150151	opo.49106.s3:8:-:83768062:83768228	chi.1405.s8:1:+:54850422:54850588	r	NA
hum.1412.s5:1:+:43772511:43772666	mac.1794.s4:1:+:46220077:46220232	mou.32076.s27:4:-:118484617:118484772	rat.31452.s26:5:-:141106473:141106628	rab.9005.s25:13:-:123352121:123352276	opo.12018.s32:2:-:11030605:11030760	chi.28167.s14:8:+:18563995:18564150	h	NA
hum.31656.s2:19:-:33090610:33090682	mac.43215.s2:19:-:39117275:39117347	mou.40343.s33:7:+:35636530:35636602	rat.1796.s5:1:+:93037218:93037290	rab.35332.s9:GL018722:-:3293042:3293114	opo.6604.s45:1:+:428250965:428251037	chi.6068.s3:11:-:9347376:9347448	b	NA
hum.23509.s10:16:+:16139693:16139870	mac.48740.s5:20:+:15748461:15748638	mou.17709.s10:16:+:14411449:14411626	rat.5300.s45:10:-:11287751:11287884	rab.26200.s23:6:-:10867456:10867633	opo.41267.s16:6:-:104160307:104160484	chi.8241.s16:14:+:7648341:7648518	mr	NA
hum.5590.s10:1:-:223437973:223438160	mac.4039.s11:1:+:146990088:146990275	mou.2900.s10:1:+:182858422:182858609	rat.11605.s10:13:+:106210292:106210479	rab.13525.s14:16:+:49858598:49858785	opo.13906.s6:2:-:134560020:134560208	chi.18388.s13:3:+:17154411:17154599	oc	NA
hum.25419.s21:17:-:1687620:1687755	mac.36040.s6:16:-:1582554:1582689	mou.7290.s9:11:+:75402118:75402250	rat.6440.s9:10:+:61947843:61947975	rab.17151.s8:19:+:16379358:16379490	opo.20461.s7:2:-:517307972:517308104	chi.10502.s8:19:-:5413462:5413594	h	NA
hum.39248.s57:20:-:20634174:20634231	mac.7164.s51:10:-:53947769:53947826	mou.26713.s50:2:-:146460714:146460771	rat.26581.s51:3:-:147087585:147087642	rab.23996.s6:4:+:15951287:15951344	opo.9279.s4:1:+:601495500:601495557	chi.17974.s5:3:+:3658626:3658683	mr	NA
hum.39248.s51:20:-:20618007:20618145	mac.7164.s46:10:-:53931378:53931516	mou.26713.s45:2:-:146449210:146449348	rat.26581.s47:3:-:147076827:147076965	rab.23996.s10:4:+:15965784:15965922	opo.9279.s8:1:+:601524593:601524731	chi.17974.s9:3:+:3663360:3663498	hq	NA
hum.37042.s32:2:-:175945388:175945493	mac.26659.s4:12:-:38740570:38740675	mou.25401.s6:2:-:73823201:73823306	rat.25486.s4:3:-:67205459:67205564	rab.27758.s2:7:-:114715284:114715389	opo.30831.s2:4:-:186180263:186180368	chi.26874.s17:7:+:16196930:16197035	m	NA
hum.37042.s37:2:-:175978722:175978836	mac.26659.s12:12:-:38771280:38771394	mou.25401.s13:2:-:73845439:73845553	rat.25486.s8:3:-:67226370:67226484	rab.27758.s6:7:-:114755281:114755395	opo.30831.s10:4:-:186221805:186221919	chi.26874.s12:7:+:16179665:16179779	mr	NA
hum.26792.s17:17:+:37809734:37810003	mac.37765.s6:16:+:49748927:49749196	mou.8079.s4:11:+:98372070:98372342	rat.7053.s2:10:+:86123830:86124102	rab.17842.s6:19:+:40903668:40903939	opo.15156.s21:2:-:198161389:198161667	chi.17294.s3:27:+:4214937:4215216	hq	NA
hum.36950.s28:2:+:166164358:166164447	mac.26524.s6:12:+:28958212:28958301	mou.25246.s7:2:+:65680998:65681087	rat.25357.s5:3:+:58383016:58383105	rab.27608.s8:7:+:104725189:104725278	opo.30644.s7:4:+:173648000:173648089	chi.27117.s41:7:-:19365839:19365926	b	CM146668,CM136050,CS143120
hum.52370.s18:5:-:115822445:115822662	mac.61151.s3:6:-:112988236:112988453	mou.21985.s23:18:-:47289976:47290193	rat.18211.s17:18:-:41015113:41015330	rab.21605.s17:3:-:1216129:1216346	opo.39813.s14:6:+:10876605:10876822	chi.40381.s11:Z:+:72454578:72454795	o	NA
hum.29080.s41:18:+:13048858:13049680	mac.40493.s39:18:-:1676582:1677407	mou.22370.s42:18:+:67834496:67835318	rat.18500.s37:18:+:62779403:62780225	rab.30813.s37:9:-:49072417:49073230	opo.24182.s20:3:+:281228962:281229961	chi.13174.s33:2:-:96847595:96848624	r	NA
hum.38744.s19:20:-:3214160:3214283	mac.6743.s14:10:-:36543386:36543509	mou.26450.s18:2:-:130690833:130690956	rat.26362.s2:3:-:129728483:129728606	rab.23859.s18:4:-:10167658:10167781	opo.38392.s12:5:-:238685216:238685339	chi.23286.s15:4:-:88423514:88423637	c	CM072060,CM148422,CM074565,CM073363
hum.1782.s2:1:-:47025906:47025949	mac.1801.s2:1:-:49487120:49487163	mou.31919.s23:4:+:115876581:115876624	rat.31355.s23:5:+:138511969:138512012	rab.8900.s27:13:+:120019308:120019351	opo.11871.s20:2:+:8039909:8039949	chi.28243.s2:8:-:20702473:20702513	hqmrb	NA
hum.52370.s10:5:-:115811241:115811299	mac.61147.s8:6:-:112977517:112977575	mou.21985.s17:18:-:47279116:47279174	rat.18211.s11:18:-:41005475:41005533	rab.21605.s11:3:-:1208247:1208305	opo.39813.s20:6:+:10891568:10891626	chi.40381.s17:Z:+:72465726:72465784	o	NA
hum.52370.s11:5:-:115813542:115813622	mac.61147.s9:6:-:112979719:112979799	mou.21985.s18:18:-:47281120:47281200	rat.18211.s12:18:-:41007712:41007792	rab.21605.s12:3:-:1209965:1210045	opo.39813.s19:6:+:10889343:10889423	chi.40381.s16:Z:+:72463534:72463614	o	NA
hum.22476.s40:15:+:89838188:89838325	mac.64267.s26:7:+:68924742:68924921	mou.41190.s24:7:+:79435197:79435376	rat.2474.s33:1:+:142121146:142121325	rab.36503.s23:GL018738:-:2215925:2216104	opo.1954.s18:1:-:122843863:122844042	chi.5395.s18:10:-:12453343:12453522	hq	CM074787,CM154126
hum.22476.s44:15:+:89844557:89844673	mac.64267.s29:7:+:68930129:68930245	mou.41190.s27:7:+:79440631:79440747	rat.2478.s3:1:+:142126313:142126429	rab.36503.s20:GL018738:-:2208087:2208203	opo.1954.s14:1:-:122838076:122838192	chi.5395.s15:10:-:12451401:12451517	q	CD155840
hum.22476.s37:15:+:89836173:89836294	mac.64267.s24:7:+:68922801:68922922	mou.41190.s22:7:+:79433433:79433554	rat.2474.s31:1:+:142119405:142119526	rab.36503.s25:GL018738:-:2217885:2218006	opo.1954.s20:1:-:122846086:122846207	chi.5395.s20:10:-:12454683:12454804	hq	CM112338
hum.22476.s38:15:+:89837064:89837228	mac.64267.s25:7:+:68923667:68923831	mou.41190.s23:7:+:79434136:79434300	rat.2474.s32:1:+:142120137:142120301	rab.36503.s24:GL018738:-:2217252:2217416	opo.1954.s19:1:-:122845445:122845609	chi.5395.s19:10:-:12454117:12454281	hq	CM1511830
hum.22476.s47:15:+:89847095:89847146	mac.64267.s30:7:+:68932619:68932670	mou.41190.s29:7:+:79443741:79443792	rat.2478.s4:1:+:142128164:142128215	rab.36503.s16:GL018738:-:2204236:2204287	opo.1954.s13:1:-:122834764:122834815	chi.5395.s14:10:-:12450539:12450590	hq	CM155838
hum.43247.s22:3:+:15287033:15287178	mac.47549.s24:2:+:157580421:157580566	mou.13811.s27:14:+:31368056:31368201	rat.14948.s25:16:+:7403474:7403619	rab.9628.s26:14:+:1370969:1371114	opo.51768.s21:8:+:275313702:275313847	chi.11951.s7:2:-:42083868:42084013	hq	NA
hum.10485.s21:11:+:46393037:46393153	mac.31708.s46:14:-:25755339:25755455	mou.25711.s35:2:-:91940758:91940874	rat.25741.s39:3:-:87550600:87550716	rab.2479.s16:1:+:185713145:185713261	opo.55383.s17:Un:+:67216035:67216151	chi.24141.s38:5:-:22965967:22966083	o	NA
hum.53711.s6:5:-:175812222:175812328	mac.62258.s2:6:-:172857156:172857262	mou.12039.s4:13:-:54585820:54585926	rat.16419.s6:17:+:12689577:12689683	rab.22481.s3:3:-:56902341:56902447	opo.5716.s2:1:-:381550234:381550340	chi.7458.s4:13:+:9738180:9738286	b	NA
hum.39782.s38:20:-:40117068:40117244	mac.6320.s22:10:+:22966206:22966382	mou.27178.s38:2:-:161018026:161018202	rat.26981.s34:3:-:163233829:163234005	rab.35022.s34:GL018718:-:869114:869290	opo.6018.s20:1:+:393198496:393198672	chi.14382.s52:20:-:680384:680560	c	NA
hum.51677.s42:5:+:73200183:73200230	mac.60598.s36:6:+:70092277:70092324	mou.12921.s4:13:-:97936675:97936722	rat.20536.s6:2:-:44930995:44931042	rab.35220.s33:GL018720:+:2474421:2474468	opo.21862.s41:3:+:48386130:48386177	chi.39400.s4:Z:-:24447709:24447756	o	NA
hum.8590.s6:10:-:102771447:102771518	mac.70608.s5:9:-:100623418:100623489	mou.23838.s5:19:-:45029740:45029811	rat.4786.s6:1:-:272221505:272221576	rab.16352.s5:18:-:49103822:49103893	opo.1746.s17:1:+:111405306:111405377	chi.26050.s15:6:+:22615987:22616058	hq	NA
hum.51677.s41:5:+:73200047:73200085	mac.60598.s35:6:+:70092144:70092182	mou.12921.s5:13:-:97936823:97936861	rat.20536.s7:2:-:44931145:44931183	rab.35220.s32:GL018720:+:2474284:2474322	opo.21862.s40:3:+:48385975:48386013	chi.39400.s5:Z:-:24447839:24447877	o	NA
hum.12662.s29:11:-:134054798:134054895	mac.33700.s28:14:-:132187397:132187494	mou.45723.s23:9:+:27063770:27063867	rat.37471.s23:8:+:28132644:28132741	rab.36767.s20:GL018742:+:1491049:1491146	opo.32074.s26:4:-:286295122:286295219	chi.16082.s18:24:-:2528321:2528418	b	NA
hum.12662.s28:11:-:134054532:134054647	mac.33700.s26:14:-:132187161:132187276	mou.45723.s24:9:+:27063977:27064092	rat.37471.s24:8:+:28132851:28132966	rab.36767.s21:GL018742:+:1491253:1491368	opo.32074.s25:4:-:286283581:286283696	chi.16082.s17:24:-:2528077:2528192	b	NA
hum.12662.s25:11:-:134050972:134051079	mac.33700.s20:14:-:132183517:132183624	mou.45723.s25:9:+:27066943:27067050	rat.37471.s25:8:+:28137033:28137140	rab.36767.s22:GL018742:+:1495008:1495115	opo.32074.s24:4:-:286279331:286279438	chi.16082.s16:24:-:2527404:2527511	b	NA
hum.8223.s35:10:-:91198361:91198940	mac.70319.s8:9:-:88992110:88992689	mou.23535.s3:19:-:34674807:34675386	rat.4553.s3:1:-:260204029:260204608	rab.16073.s4:18:-:37378963:37379527	opo.1368.s9:1:+:82160700:82161282	chi.25884.s6:6:-:18910340:18910931	hq	CM166883,CM081437
hum.2146.s12:1:-:70771907:70771973	mac.2293.s9:1:-:73056753:73056819	mou.30293.s8:3:+:157975228:157975294	rat.23379.s6:2:+:283449124:283449190	rab.8585.s6:13:+:95767186:95767252	opo.12205.s7:2:+:21096835:21096901	chi.28511.s8:8:-:27940169:27940235	h	NA
hum.28168.s24:17:+:73809159:73809294	mac.38449.s12:16:+:71129493:71129628	mou.8690.s14:11:+:116050037:116050172	rat.7541.s24:10:-:103683337:103683472	rab.40876.s27:GL018845:-:13986:14121	opo.15599.s3:2:-:213200686:213200821	chi.10020.s22:18:-:4659814:4659949	b	NA
hum.2146.s9:1:-:70766447:70766591	mac.2293.s8:1:-:73052048:73052192	mou.30293.s9:3:+:157988640:157988784	rat.23379.s7:2:+:283454578:283454722	rab.8585.s7:13:+:95772038:95772182	opo.12205.s9:2:+:21100788:21100932	chi.28511.s7:8:-:27938503:27938647	h	NA
hum.3294.s6:1:-:117146246:117146647	mac.3129.s6:1:-:119575904:119576305	mou.29396.s20:3:+:101435331:101435732	rat.22599.s10:2:+:223271413:223271814	rab.7859.s12:13:+:47704489:47704890	opo.19631.s2:2:-:488299383:488299784	chi.2628.s9:1:+:91575528:91575929	c	NA
hum.40791.s5:21:+:33312477:33312532	mac.50892.s9:3:-:14572329:14572384	mou.18837.s3:16:+:90447310:90447365	rat.8057.s3:11:+:34233193:34233248	rab.11399.s5:14:+:162052054:162052109	opo.28964.s9:4:-:16219768:16219823	chi.2777.s6:1:+:104087547:104087602	h	NA
hum.13916.s19:12:-:50398018:50398087	mac.24077.s16:11:-:47131239:47131308	mou.17348.s17:15:-:99636132:99636201	rat.42491.s13:X:-:115797533:115797602	rab.24206.s13:4:-:34171159:34171228	opo.48334.s12:8:-:28831742:28831811	chi.38681.s9:LGE22C19W28_E50C23:+:338049:338118	hq	NA
hum.27633.s8:17:+:48538994:48539047	mac.37304.s4:16:+:34702375:34702428	mou.7810.s44:11:-:94572226:94572279	rat.6855.s23:10:-:82119765:82119818	rab.17647.s14:19:-:37261103:37261156	opo.52855.s5:Un:+:10078525:10078578	chi.10276.s57:18:-:10640760:10640813	h	NA
hum.6563.s15:10:+:8111436:8111561	mac.68965.s21:9:+:8270559:8270684	mou.24244.s8:2:-:9863095:9863220	rat.17424.s15:17:+:74130310:74130435	rab.12932.s23:16:+:12459036:12459161	opo.49936.s9:8:+:129876895:129877020	chi.135.s18:1:+:4308873:4308998	r	CD1310045,CD003632,CD136613,CM108686,CM043920,CM1410932,CM043921,CM110238,CM1610550,CM1111242,CM070143,CS110695
hum.8629.s15:10:-:104171464:104171576	mac.70644.s8:9:-:102069293:102069405	mou.23855.s22:19:-:46320251:46320363	rat.4807.s18:1:-:273498830:273498942	rab.16376.s16:18:-:50421337:50421449	opo.1684.s23:1:+:109660630:109660715	chi.25826.s13:6:-:16507384:16507496	o	NA
hum.28107.s35:17:-:72959866:72960005	mac.38403.s10:16:-:70224091:70224237	mou.8617.s24:11:-:115360322:115360492	rat.7590.s3:10:+:104379431:104379601	rab.40914.s4:GL018845:+:706490:706660	opo.15665.s4:2:+:214545270:214545440	chi.10258.s25:18:-:10858002:10858172	h	NA
hum.13611.s21:12:-:27156169:27156323	mac.23800.s11:11:-:27294899:27295053	mou.39249.s11:6:-:146626096:146626250	rat.29843.s12:4:-:245095227:245095381	rab.28741.s6:8:+:13165134:13165288	opo.49891.s14:8:-:126810465:126810616	chi.1764.s14:1:-:68160620:68160774	h	NA
hum.21533.s11:15:-:60795734:60795863	mac.63457.s5:7:-:38923730:38923862	mou.46652.s13:9:+:69373092:69373221	rat.38356.s10:8:+:79928380:79928509	rab.14287.s11:17:+:11879608:11879740	opo.2170.s5:1:-:145019647:145019776	chi.5114.s108:10:+:4528529:4528661	m	NA
hum.39881.s14:20:+:45771698:45771787	mac.6139.s6:10:-:17328207:17328296	mou.27315.s12:2:+:165754441:165754530	rat.27088.s14:3:+:168625589:168625678	rab.35593.s10:GL018725:+:1828086:1828175	opo.7830.s7:1:-:499215050:499215139	chi.14617.s16:20:+:6089052:6089141	h	NA
hum.45136.s68:3:-:113187609:113187746	mac.45297.s28:2:-:33496138:33496275	mou.18321.s14:16:+:44370238:44370378	rat.8456.s12:11:-:65376174:65376308	rab.10987.s13:14:+:105756303:105756434	opo.29624.s14:4:-:75073973:75074113	chi.2236.s10:1:+:78761303:78761443	q	CM1312606
hum.45240.s14:3:-:122087023:122087169	mac.45414.s11:2:-:42368615:42368761	mou.18196.s4:16:+:36085017:36085163	rat.8537.s4:11:-:70692972:70693118	rab.10854.s10:14:+:96699048:96699194	opo.29780.s3:4:-:86811728:86811874	chi.2055.s3:1:-:76275503:76275649	c	NA
hum.28076.s10:17:+:72439957:72440051	mac.38376.s8:16:+:69722851:69722945	mou.8582.s12:11:+:114866625:114866719	rat.7520.s9:10:+:103068185:103068279	rab.42157.s7:GL018908:+:383303:383397	opo.15680.s5:2:-:215116625:215116719	chi.10097.s6:18:+:9416791:9416885	m	NA
hum.66587.s39:9:-:130710647:130710693	mac.35616.s9:15:+:98617718:98617764	mou.24789.s9:2:+:32563419:32563465	rat.24923.s8:3:+:16930327:16930373	rab.40993.s6:GL018847:+:588231:588277	opo.6991.s7:1:-:453718915:453718961	chi.9443.s7:17:+:4853555:4853601	h	NA
hum.48604.s32:4:-:89186153:89186287	mac.58198.s13:5:-:81226186:81226320	mou.37567.s3:6:-:57513942:57514076	rat.28570.s10:4:+:153535291:153535425	rab.12159.s15:15:+:61781335:61781469	opo.36311.s16:5:-:23856834:23856968	chi.22327.s3:4:-:46412608:46412742	h	NA
hum.39248.s10:20:-:20377339:20377378	mac.7164.s8:10:-:53693474:53693513	mou.26713.s7:2:-:146248169:146248208	rat.26581.s7:3:-:146874360:146874399	rab.23996.s49:4:+:16212974:16213013	opo.9279.s43:1:+:601858512:601858551	chi.17974.s49:3:+:3748182:3748221	hqoc	NA
hum.46304.s23:3:-:169854207:169854453	mac.46907.s12:2:+:116871447:116871693	mou.28118.s16:3:-:30942409:30942652	rat.21405.s10:2:+:135754858:135755101	rab.10416.s16:14:-:65052705:65052951	opo.46887.s7:7:+:232156474:232156720	chi.29168.s11:9:+:19313394:19313634	hq	NA
hum.1708.s3:1:-:53682454:53682531	mac.1970.s5:1:-:56096216:56096293	mou.31784.s14:4:+:107893334:107893411	rat.31252.s8:5:+:131340824:131340901	rab.8802.s11:13:+:113564516:113564593	opo.11704.s12:2:+:1998944:1999021	chi.28405.s5:8:-:23545847:23545924	q	NA
hum.45648.s61:3:-:132423042:132423215	mac.47507.s6:2:+:154987573:154987746	mou.47304.s9:9:+:104018103:104018276	rat.38772.s10:8:+:111931990:111932163	rab.9917.s37:14:-:27561781:27561954	opo.51725.s9:8:+:272652380:272652559	chi.11991.s22:2:-:42943732:42943911	r	CM032017,CD161064
hum.49593.s13:4:-:155461746:155461847	mac.59004.s6:5:-:146742662:146742763	mou.28795.s10:3:+:83068259:83068360	rat.22070.s40:2:+:201466345:201466446	rab.11608.s6:15:-:10875177:10875278	opo.37212.s14:5:+:122341016:122341117	chi.21488.s9:4:-:19771661:19771762	r	NA
hum.6786.s30:10:-:18837041:18837166	mac.69172.s6:9:-:18848030:18848155	mou.24338.s9:2:-:14998167:14998292	rat.17542.s6:17:-:83766642:83766767	rab.13384.s12:16:+:42779105:42779230	opo.51477.s11:8:+:255464076:255464201	chi.11389.s16:2:+:18993069:18993194	h	NA
hum.5938.s4:1:+:235543334:235543464	mac.5482.s36:1:-:221630538:221630668	mou.11228.s34:13:-:14029276:14029406	rat.17133.s10:17:+:51685096:51685225	rab.13221.s17:16:-:32858210:32858333	opo.14156.s22:2:-:154570443:154570576	chi.18990.s22:3:-:37410293:37410408	r	CD022747
hum.56762.s30:6:+:130454988:130455050	mac.56462.s2:4:-:133756200:133756262	mou.3544.s2:10:-:26279617:26279679	rat.272.s31:1:+:21580855:21580917	rab.6258.s32:12:+:120270294:120270356	opo.18562.s28:2:+:403507403:403507465	chi.19512.s3:3:-:57362796:57362858	o	NA
hum.64211.s48:9:+:439245:439388	mac.35310.s10:15:-:76767099:76767242	mou.23421.s48:19:+:25181562:25181705	rat.4437.s59:1:+:250399117:250399260	rab.714.s15:1:-:54190737:54190880	opo.41217.s29:6:+:99170831:99170974	chi.39439.s40:Z:+:25656751:25656894	b	CM108405,CM161059,CS145330
hum.57912.s10:7:+:5256194:5256290	mac.51300.s7:3:-:43800498:43800594	mou.36394.s5:5:+:142658192:142658288	rat.9331.s24:12:-:16005944:16006040	rab.41472.s15:GL018871:-:548488:548584	opo.40858.s4:6:+:81714797:81714893	chi.7946.s4:14:+:4057695:4057791	o	NA
hum.16607.s13:13:+:28834584:28834688	mac.39168.s10:17:+:7903486:7903590	mou.36559.s19:5:+:147521830:147521934	rat.9229.s33:12:-:11357520:11357624	rab.36295.s12:GL018735:+:1312041:1312145	opo.32240.s17:4:+:298868151:298868255	chi.4382.s17:1:-:175217706:175217810	r	NA
hum.16607.s12:13:+:28830429:28830676	mac.39168.s9:17:+:7898735:7898982	mou.36559.s18:5:+:147519505:147519752	rat.9229.s34:12:-:11359717:11359964	rab.36295.s11:GL018735:+:1308724:1308977	opo.32240.s16:4:+:298865241:298865488	chi.4382.s18:1:-:175218376:175218623	mr	NA
hum.16607.s17:13:+:28841232:28841348	mac.39168.s14:17:+:7909825:7909941	mou.36559.s23:5:+:147526925:147527041	rat.9229.s28:12:-:11352710:11352826	rab.36295.s18:GL018735:+:1320301:1320417	opo.32240.s21:4:+:298871968:298872084	chi.4382.s12:1:-:175215351:175215467	mr	NA
hum.16607.s19:13:+:28844838:28845003	mac.39168.s16:17:+:7913552:7913717	mou.36559.s25:5:+:147529955:147530120	rat.9229.s26:12:-:11349842:11350007	rab.36295.s20:GL018735:+:1324729:1324894	opo.32240.s23:4:+:298878208:298878373	chi.4382.s10:1:-:175207786:175207951	r	NA
hum.35307.s11:2:+:85529607:85529739	mac.29612.s5:13:+:85865315:85865447	mou.37823.s8:6:-:72634100:72634232	rat.28693.s14:4:-:165270734:165270869	rab.19630.s10:2:-:100913802:100913934	opo.11090.s11:1:-:718442457:718442589	chi.38437.s11:JH376331.1:-:80540:80672	b	CM124383
hum.1367.s17:1:-:41514362:41514562	mac.1663.s26:1:-:43940488:43940688	mou.32085.s17:4:+:120515074:120515274	rat.31486.s14:5:+:143235194:143235394	rab.9053.s30:13:+:125573963:125574163	opo.35496.s17:4:-:427184695:427184895	chi.15668.s11:23:+:1247401:1247601	c	NA
hum.34569.s27:2:-:50847193:50847321	mac.29042.s30:13:-:50812370:50812498	mou.21200.s24:17:-:90700744:90700905	rat.32768.s3:6:-:24711561:24711725	rab.20068.s10:2:+:135687169:135687330	opo.9730.s15:1:+:645617924:645618085	chi.18035.s14:3:+:6659286:6659447	h	NA
hum.4458.s54:1:+:174957778:174957975	mac.5118.s15:1:+:204598668:204598866	mou.2422.s2:1:-:160226485:160226682	rat.11151.s2:13:-:82890509:82890706	rab.6750.s37:13:+:2217890:2218087	opo.12948.s43:2:+:67311233:67311430	chi.27796.s2:8:-:7093709:7093906	h	NA
hum.48772.s7:4:-:103560870:103561014	mac.58350.s8:5:-:95619364:95619508	mou.29973.s18:3:+:135563205:135563349	rat.23088.s16:2:+:259308883:259309027	rab.12013.s9:15:+:46974571:46974715	opo.36513.s16:5:+:47307590:47307734	chi.22508.s29:4:-:60469645:60469789	mr	CM090829,CM1513603
hum.48772.s5:4:-:103557022:103557164	mac.58350.s6:5:-:95615492:95615634	mou.29973.s23:3:+:135566488:135566630	rat.23088.s17:2:+:259312067:259312209	rab.12013.s10:15:+:46977361:46977503	opo.36513.s17:5:+:47310709:47310851	chi.22508.s27:4:-:60463875:60464017	hq	NA
hum.48772.s3:4:-:103555945:103556202	mac.58350.s5:5:-:95614418:95614675	mou.29973.s24:3:+:135567464:135567721	rat.23088.s18:2:+:259313037:259313294	rab.12013.s11:15:+:46979104:46979361	opo.36513.s18:5:+:47316882:47317139	chi.22508.s25:4:-:60462575:60462736	o	CM1513605,CS982260
hum.10481.s14:11:-:46702843:46702929	mac.31730.s22:14:+:25439374:25439460	mou.25694.s17:2:+:91668486:91668572	rat.25754.s31:3:+:87272194:87272280	rab.2498.s10:1:-:186055398:186055484	opo.39061.s8:5:-:283718819:283718905	chi.24115.s69:5:+:22769128:22769214	h	NA
hum.1344.s10:1:+:41215245:41215358	mac.1638.s10:1:+:43630891:43631004	mou.32092.s16:4:-:120779120:120779233	rat.31490.s20:5:-:143503627:143503740	rab.9066.s25:13:-:125824679:125824792	opo.35381.s15:4:+:424715344:424715457	chi.15916.s6:23:+:4881199:4881312	b	NA
hum.10481.s5:11:-:46701198:46701326	mac.31730.s32:14:+:25440957:25441085	mou.25694.s23:2:+:91670146:91670274	rat.25754.s40:3:+:87273801:87273929	rab.2498.s5:1:-:186053469:186053597	opo.39061.s3:5:-:283717288:283717416	chi.24115.s74:5:+:22772947:22773075	h	NA
hum.44459.s30:3:-:48683523:48683633	mac.46232.s32:2:+:87827134:87827301	mou.47476.s47:9:+:108842493:108842660	rat.38942.s42:8:+:116981621:116981788	rab.30357.s25:9:-:16336029:16336196	opo.42836.s19:6:-:201361154:201361321	chi.6732.s35:12:+:9029968:9030135	r	NA
hum.29908.s10:18:+:71825406:71825511	mac.41546.s8:18:+:67632656:67632761	mou.22698.s4:18:-:84947834:84947939	rat.18766.s2:18:-:80842431:80842536	rab.31499.s11:9:+:114373679:114373784	opo.24262.s12:3:+:301804979:301805084	chi.13089.s2:2:-:91989051:91989156	q	NA
hum.44459.s36:3:-:48685699:48685894	mac.46232.s28:2:+:87825238:87825433	mou.47476.s42:9:+:108840755:108840950	rat.38942.s38:8:+:116979945:116980140	rab.30357.s29:9:-:16338282:16338477	opo.42836.s22:6:-:201362381:201362585	chi.6732.s30:12:+:9028830:9029013	r	NA
hum.44459.s34:3:-:48685274:48685429	mac.46232.s30:2:+:87825702:87825857	mou.47476.s43:9:+:108841192:108841347	rat.38942.s39:8:+:116980364:116980519	rab.30357.s27:9:-:16337903:16338058	opo.42836.s21:6:-:201362079:201362234	chi.6732.s31:12:+:9029284:9029433	r	NA
hum.19509.s12:14:+:73712781:73712883	mac.65500.s12:7:+:136361640:136361742	mou.10239.s8:12:+:83772122:83772224	rat.33953.s33:6:-:118288397:118288499	rab.21124.s28:20:-:31785580:31785682	opo.3760.s43:1:-:250947340:250947442	chi.24329.s54:5:-:25614040:25614142	m	NA
hum.62611.s31:8:-:59515769:59515945	mac.67412.s26:8:-:61238153:61238329	mou.30385.s30:4:-:6423322:6423498	rat.30110.s23:5:-:24310534:24310710	rab.22696.s24:3:-:74082748:74082924	opo.23018.s18:3:+:181078315:181078491	chi.13557.s28:2:-:111780791:111780967	r	NA
hum.62611.s32:8:-:59518486:59518594	mac.67412.s27:8:-:61241106:61241214	mou.30385.s32:4:-:6424879:6424987	rat.30110.s24:5:-:24311954:24312062	rab.22696.s25:3:-:74085893:74086001	opo.23018.s15:3:+:181075178:181075286	chi.13557.s29:2:-:111783825:111783933	hq	NA
hum.62611.s34:8:-:59522163:59522292	mac.67412.s29:8:-:61244797:61244926	mou.30385.s36:4:-:6428392:6428521	rat.30110.s26:5:-:24315827:24315956	rab.22696.s27:3:-:74090877:74091006	opo.23018.s13:3:+:181067668:181067797	chi.13557.s31:2:-:111785792:111785921	c	NA
hum.54031.s31:5:+:179192327:179193742	mac.62437.s2:6:+:176447168:176448583	mou.6551.s4:11:-:50265595:50267010	rat.5745.s7:10:-:35537309:35538724	rab.32092.s3:AAGW02082062:+:5753:7168	opo.5826.s4:1:-:385680088:385681491	chi.7641.s5:13:-:12845584:12846990	r	CM1613747
hum.54031.s33:5:+:179198148:179198244	mac.62437.s4:6:+:176453358:176453454	mou.6551.s2:11:-:50260977:50261073	rat.5745.s5:10:-:35532759:35532855	rab.32092.s5:AAGW02082062:+:12715:12811	opo.5826.s2:1:-:385675612:385675708	chi.7641.s3:13:-:12840797:12840911	r	NA
hum.6125.s9:1:+:234455844:234455933	mac.5512.s2:1:-:222696462:222696551	mou.45280.s16:8:+:126391044:126391133	rat.20208.s10:19:+:69944611:69944700	rab.13234.s2:16:-:33859555:33859644	opo.14196.s3:2:-:156254309:156254398	chi.19004.s3:3:-:37813896:37813985	q	NA
hum.50134.s3:4:+:186999994:187000185	mac.59429.s4:5:+:178203474:178203665	mou.43486.s3:8:-:45400646:45400837	rat.15602.s9:16:+:49749264:49749455	rab.18994.s5:2:+:63535094:63535285	opo.36793.s3:5:-:78822521:78822712	chi.22570.s16:4:+:60926959:60927150	b	NA
hum.50134.s7:4:+:187003897:187005326	mac.59429.s5:5:+:178206974:178208826	mou.43486.s2:8:-:45397370:45399222	rat.15602.s11:16:+:49750682:49752534	rab.18994.s6:2:+:63538056:63539908	opo.36793.s2:5:-:78817340:78819192	chi.22570.s19:4:+:60928557:60929822	b	CM1513631,CM065491,CM1411499,CM073380,CM074601,CM1411497,CM118025,CM1411498
hum.65155.s25:9:+:71606056:71606173	mac.35305.s12:15:+:77789140:77789257	mou.23367.s2:19:-:24304032:24304146	rat.4423.s2:1:-:249457123:249457237	rab.699.s23:1:+:55310197:55310314	opo.41179.s2:6:-:97964943:97965060	chi.39604.s41:Z:+:34420028:34420145	h	NA
hum.21397.s18:15:+:43695881:43695997	mac.63012.s8:7:+:21838563:21838679	mou.26259.s27:2:+:121195410:121195526	rat.26147.s27:3:+:119696994:119697110	rab.14573.s7:17:-:28857201:28857317	opo.3166.s17:1:+:201312608:201312724	chi.5710.s8:10:-:19780798:19780914	q	CS152602
hum.52412.s14:5:+:118468827:118469080	mac.61235.s15:6:+:115677381:115677634	mou.22010.s12:18:+:49863948:49864201	rat.18215.s12:18:+:43736601:43736854	rab.21634.s12:3:+:3652051:3652304	opo.39845.s42:6:-:7165186:7165433	chi.40380.s48:Z:-:71537083:71537336	c	NA
hum.21138.s7:15:-:49303928:49304060	mac.63128.s6:7:-:27335795:27335927	mou.26315.s8:2:-:125751729:125751861	rat.26213.s7:3:-:124544551:124544683	rab.14468.s16:17:+:23409504:23409636	opo.2807.s9:1:-:179438947:179439079	chi.5257.s7:10:-:9908006:9908138	o	NA
hum.21138.s8:15:-:49304845:49305014	mac.63128.s7:7:-:27336721:27336890	mou.26315.s10:2:-:125752814:125752980	rat.26213.s9:3:-:124545631:124545797	rab.14468.s15:17:+:23407934:23408103	opo.2807.s10:1:-:179441292:179441461	chi.5257.s8:10:-:9909376:9909545	o	NA
hum.24191.s27:16:+:56870513:56870629	mac.49425.s13:20:+:55193954:55194070	mou.44413.s25:8:+:94307841:94307957	rat.18987.s10:19:-:11145141:11145257	rab.25492.s22:5:+:13083044:13083160	opo.6795.s26:1:+:447792190:447792306	chi.5879.s6:11:-:2045522:2045638	q	CM164254
hum.44435.s8:3:+:69990387:69990482	mac.45790.s12:2:-:66231667:66231762	mou.38268.s20:6:+:97996374:97996469	rat.29033.s13:4:+:194889597:194889692	rab.30687.s24:9:+:37407477:37407572	opo.43211.s13:6:+:223429147:223429242	chi.6994.s9:12:+:15541924:15542019	o	CD101995
hum.49732.s16:4:-:164069493:164069586	mac.59081.s6:5:-:155386980:155387073	mou.43729.s5:8:+:66877667:66877760	rat.15344.s8:16:-:24478794:24478887	rab.33455.s11:GL018701:-:5926859:5926952	opo.37132.s10:5:+:110504626:110504719	chi.21557.s13:4:-:22786610:22786703	o	NA
hum.10148.s5:11:-:27523042:27523113	mac.32010.s4:14:+:44303504:44303575	mou.25993.s3:2:+:109895108:109895179	rat.25938.s3:3:+:107615171:107615242	rab.2231.s3:1:-:166481285:166481356	opo.38762.s5:5:-:262445537:262445608	chi.23537.s9:5:-:3721101:3721172	q	NA
hum.55125.s7:6:-:33747877:33747956	mac.54856.s6:4:-:33489350:33489429	mou.19627.s9:17:-:27195325:27195404	rat.23631.s7:20:-:8795203:8795282	rab.4996.s12:12:-:24082043:24082122	opo.17003.s5:2:-:271552214:271552293	chi.16915.s7:26:+:4529214:4529293	o	NA
hum.61270.s24:7:-:158472652:158472777	mac.53886.s20:3:-:195745601:195745726	mou.11003.s15:12:+:116425779:116425904	rat.34489.s17:6:+:153239851:153239976	rab.6883.s7:13:+:8620142:8620267	opo.51133.s18:8:-:226184100:226184225	chi.11138.s24:2:-:9441284:9441409	r	NA
hum.61270.s22:7:-:158468169:158468308	mac.53886.s18:3:-:195741143:195741282	mou.11003.s16:12:+:116426576:116426755	rat.34489.s18:6:+:153240558:153240737	rab.6883.s9:13:+:8621934:8622113	opo.51133.s17:8:-:226175233:226175412	chi.11138.s23:2:-:9438890:9439069	m	NA
hum.13725.s11:12:+:44165023:44165168	mac.23905.s5:11:+:40733826:40733971	mou.17079.s5:15:+:94551803:94551948	rat.36876.s3:7:+:135469822:135469967	rab.28627.s21:8:-:2546217:2546362	opo.49851.s12:8:-:123968455:123968600	chi.609.s3:1:+:30013869:30014014	hq	CD1314280,CI1514154
hum.5104.s6:1:-:202569485:202569602	mac.4522.s12:1:+:167903793:167903910	mou.2035.s9:1:+:134745730:134745847	rat.10817.s13:13:+:56627098:56627215	rab.13916.s6:16:+:69112035:69112152	opo.13467.s9:2:-:106691218:106691335	chi.16661.s7:26:+:663306:663423	q	NA
hum.5104.s7:1:-:202571018:202571185	mac.4522.s10:1:+:167902238:167902405	mou.2035.s8:1:+:134744384:134744551	rat.10817.s12:13:+:56625773:56625940	rab.13916.s5:16:+:69109230:69109397	opo.13467.s10:2:-:106694262:106694429	chi.16661.s6:26:+:663029:663196	q	NA
hum.5104.s8:1:-:202571506:202571673	mac.4522.s9:1:+:167901749:167901916	mou.2035.s7:1:+:134743960:134744127	rat.10817.s11:13:+:56625342:56625509	rab.13916.s4:16:+:69108802:69108969	opo.13467.s11:2:-:106694925:106695092	chi.16661.s5:26:+:662750:662917	q	NA
hum.607.s3:1:+:22817893:22818026	mac.955.s5:1:+:25080273:25080406	mou.32730.s19:4:-:137017277:137017410	rat.32006.s26:5:-:159142719:159142852	rab.9218.s25:13:-:130610155:130610288	opo.33175.s21:4:-:355541254:355541387	chi.15336.s22:21:-:6187735:6187865	o	NA
hum.34987.s107:2:+:61413152:61413216	mac.29170.s20:13:+:61366302:61366403	mou.6149.s18:11:-:23491013:23491114	rat.13241.s10:14:-:105101876:105101977	rab.19975.s6:2:-:125046216:125046317	opo.9588.s3:1:-:631468617:631468718	chi.17996.s14:3:+:2172402:2172503	h	NA
hum.34987.s105:2:+:61412637:61412753	mac.29170.s18:13:+:61365827:61365943	mou.6149.s20:11:-:23491475:23491582	rat.13241.s12:14:-:105102333:105102440	rab.19975.s8:2:-:125046630:125046740	opo.9588.s4:1:-:631469341:631469463	chi.17996.s13:3:+:2171125:2171247	h	NA
hum.20980.s9:15:+:41549108:41549188	mac.62946.s10:7:+:19639995:19640075	mou.26151.s3:2:+:119566650:119566730	rat.26078.s3:3:+:117920038:117920118	rab.14625.s5:17:-:30842597:30842677	opo.3089.s6:1:+:198253449:198253529	chi.24187.s3:5:+:23830591:23830671	h	NA
hum.51685.s11:5:-:74028847:74028923	mac.60616.s7:6:-:70917682:70917758	mou.12897.s46:13:+:97168266:97168342	rat.20578.s23:2:+:47087213:47087289	rab.35232.s6:GL018720:-:3377440:3377516	opo.21865.s7:3:-:49684958:49685034	chi.39389.s18:Z:+:24080193:24080269	o	NA
hum.65503.s10:9:-:86585812:86585827	mac.35523.s9:15:-:92702889:92702904	mou.12195.s9:13:-:58393853:58393868	rat.16327.s27:17:+:8878442:8878457	rab.35821.s8:GL018728:-:1065394:1065409	opo.41658.s26:6:+:127712235:127712250	chi.39714.s7:Z:-:39938088:39938109	h	NA
hum.62982.s7:8:-:82741665:82741751	mac.67726.s6:8:-:84260116:84260202	mou.27897.s8:3:-:10435446:10435532	rat.21210.s3:2:+:113282837:113282923	rab.22914.s6:3:-:97453191:97453277	opo.22721.s4:3:+:151437180:151437266	chi.13796.s7:2:-:121324270:121324356	h	NA
hum.12338.s22:11:+:120308017:120308091	mac.33358.s17:14:+:118849684:118849758	mou.45968.s45:9:-:43010179:43010253	rat.37684.s50:8:-:45779165:45779239	rab.1277.s45:1:-:97539291:97539365	opo.31232.s34:4:-:228594498:228594572	chi.16140.s30:24:-:3737636:3737707	r	NA
hum.57387.s14:6:+:159660549:159660989	mac.56792.s19:4:+:156240400:156240840	mou.19130.s14:17:-:7764958:7765407	rat.675.s14:1:+:48962129:48962575	rab.6609.s15:12:+:149185404:149185892	opo.18947.s18:2:+:441503447:441503827	chi.19179.s11:3:-:45098313:45098684	m	NA
hum.55987.s34:6:+:76602247:76602407	mac.55663.s34:4:+:72031922:72032082	mou.46908.s33:9:+:80292357:80292517	rat.38474.s17:8:+:87249649:87249809	rab.5638.s35:12:+:62851834:62851994	opo.17886.s31:2:+:328494199:328494359	chi.20027.s12:3:-:79875135:79875295	h	CM148103,CM1515079
hum.48864.s8:4:+:108816466:108817164	mac.58456.s11:5:+:100829212:100829910	mou.29902.s5:3:-:131341769:131342460	rat.23018.s5:2:-:255026071:255026735	rab.11959.s6:15:-:41644160:41644860	opo.36439.s5:5:-:40338589:40339281	chi.21940.s17:4:-:37435110:37435769	h	NA
hum.21690.s35:15:-:66010116:66010334	mac.63644.s29:7:-:44209486:44209704	mou.46561.s16:9:+:64871828:64872046	rat.38198.s15:8:+:70053462:70053680	rab.14198.s18:17:+:6592131:6592349	opo.2330.s27:1:-:151714345:151714563	chi.5594.s59:10:-:17602251:17602469	q	NA
hum.21690.s37:15:-:66015186:66015286	mac.63644.s30:7:-:44213811:44213911	mou.46561.s15:9:+:64867762:64867862	rat.38198.s14:8:+:70048653:70048753	rab.14198.s17:17:+:6589904:6590004	opo.2330.s28:1:-:151715632:151715732	chi.5594.s61:10:-:17604229:17604326	h	NA
hum.52132.s4:5:-:100191807:100192100	mac.60966.s2:6:-:97127221:97127514	mou.1490.s2:1:-:95627507:95627800	rat.40835.s2:9:-:102769428:102769721	rab.3686.s2:11:-:20414389:20414682	opo.21254.s2:3:-:2916785:2917078	chi.39921.s5:Z:+:50494159:50494452	m	NA
hum.63173.s27:8:+:95792587:95792643	mac.67914.s3:8:+:97353390:97353446	mou.30442.s10:4:-:11277929:11277985	rat.30176.s44:5:-:29241838:29241894	rab.23029.s19:3:+:110387098:110387154	opo.24853.s17:3:+:358331437:358331493	chi.13898.s18:2:+:126069083:126069139	h	NA
hum.63173.s25:8:+:95789894:95790014	mac.67914.s2:8:+:97350421:97350541	mou.30442.s11:4:-:11281004:11281124	rat.30176.s45:5:-:29244928:29245048	rab.23029.s18:3:+:110385348:110385468	opo.24853.s16:3:+:358323607:358323727	chi.13898.s17:2:+:126067515:126067635	h	NA
hum.65503.s15:9:-:86586797:86587104	mac.35523.s14:15:-:92703863:92704170	mou.12195.s12:13:-:58394478:58394785	rat.16327.s23:17:+:8877559:8877866	rab.35821.s12:GL018728:-:1066173:1066480	opo.41658.s21:6:+:127710738:127711045	chi.39714.s10:Z:-:39944789:39945093	h	CI159604,CI169875,CM171774
hum.36145.s5:2:+:120620112:120620219	mac.30344.s4:13:+:126062862:126062969	mou.1743.s27:1:-:119783482:119783589	rat.10558.s28:13:-:40921338:40921445	rab.27278.s32:7:-:63161912:63162019	opo.30214.s27:4:-:121022213:121022320	chi.27210.s6:7:+:24868844:24868951	m	NA
hum.36145.s4:2:+:120567413:120567567	mac.30344.s2:13:+:126007704:126007858	mou.1743.s29:1:-:119802323:119802477	rat.10558.s29:13:-:40937514:40937668	rab.27278.s33:7:-:63181914:63182068	opo.30214.s28:4:-:121054727:121054881	chi.27210.s5:7:+:24863694:24863848	o	NA
hum.46424.s18:3:-:179131200:179131401	mac.46796.s8:2:+:107390269:107390470	mou.28147.s7:3:-:32589709:32589862	rat.21442.s5:2:-:138643269:138643470	rab.10496.s14:14:-:74870927:74871128	opo.46444.s4:7:-:202515179:202515333	chi.29348.s23:9:+:16976725:16976926	h	NA
hum.46424.s15:3:-:179122978:179123194	mac.46796.s9:2:+:107398832:107399048	mou.28147.s6:3:-:32587561:32587777	rat.21442.s4:2:-:138638393:138638609	rab.10496.s13:14:-:74855588:74855804	opo.46444.s2:7:-:202510100:202510316	chi.29348.s24:9:+:16978131:16978347	h	NA
hum.39269.s15:20:+:25196312:25196347	mac.7169.s13:10:+:58411354:58411389	mou.26787.s9:2:+:150761233:150761268	rat.26646.s6:3:+:152917374:152917409	rab.36690.s15:GL018741:-:937662:937697	opo.9200.s16:1:-:595116510:595116545	chi.18311.s9:3:+:15427167:15427202	c	NA
hum.34447.s20:2:+:44981194:44981257	mac.28913.s12:13:+:44890367:44890430	mou.21056.s12:17:+:85439527:85439590	rat.32658.s12:6:+:8639003:8639066	rab.20154.s3:2:-:141433186:141433249	opo.9825.s5:1:-:653925654:653925717	chi.18626.s13:3:+:25044427:25044490	c	NA
hum.34447.s21:2:+:44993569:44993700	mac.28913.s13:13:+:44902634:44902765	mou.21056.s13:17:+:85452196:85452327	rat.32658.s13:6:+:8650843:8650974	rab.20154.s2:2:-:141423612:141423743	opo.9825.s2:1:-:653911140:653911271	chi.18626.s14:3:+:25049633:25049764	oc	NA
hum.34447.s17:2:+:44934538:44934601	mac.28913.s8:13:+:44846747:44846810	mou.21056.s7:17:+:85394602:85394665	rat.32658.s9:6:+:8600210:8600273	rab.20154.s6:2:-:141479925:141479988	opo.9825.s8:1:-:653972780:653972843	chi.18626.s10:3:+:25018267:25018330	mrboc	NA
hum.36882.s34:2:+:170843155:170843304	mac.26548.s28:12:+:33620857:33621006	mou.25294.s31:2:+:69979319:69979468	rat.25404.s28:3:+:62858078:62858227	rab.27674.s31:7:+:109712164:109712313	opo.30747.s30:4:+:179685620:179685769	chi.27048.s20:7:-:18018468:18018617	m	NA
hum.19430.s21:14:+:72090765:72090953	mac.65466.s14:7:+:134722179:134722367	mou.10201.s14:12:+:82362943:82363131	rat.33840.s14:6:+:114214208:114214396	rab.40797.s29:GL018842:-:233875:234063	opo.3804.s24:1:-:253090166:253090354	chi.24271.s25:5:-:26301682:26301870	b	NA
hum.19430.s27:14:+:72137836:72138409	mac.65466.s18:7:+:134769952:134770525	mou.10201.s18:12:+:82396193:82396766	rat.33840.s18:6:+:114246238:114246811	rab.40797.s25:GL018842:-:171706:172279	opo.3804.s20:1:-:253035267:253035843	chi.24271.s21:5:-:26283552:26284128	b	NA
hum.19430.s30:14:+:72139065:72139339	mac.65466.s19:7:+:134771152:134771426	mou.10201.s19:12:+:82397346:82397620	rat.33840.s19:6:+:114247383:114247657	rab.40797.s24:GL018842:-:170828:171102	opo.3804.s19:1:-:253034313:253034587	chi.24271.s20:5:-:26282265:26282539	b	NA
hum.61093.s18:7:+:152549211:152549336	mac.53747.s15:3:+:189804426:189804551	mou.33758.s13:5:+:25848362:25848487	rat.27602.s6:4:+:5695019:5695144	rab.6998.s12:13:+:14204394:14204519	opo.51060.s18:8:+:218101713:218101838	chi.11173.s14:2:+:6812477:6812602	h	NA
hum.607.s6:1:+:22828792:22828934	mac.955.s7:1:+:25091516:25091658	mou.32730.s17:4:-:137007038:137007180	rat.32006.s24:5:-:159132723:159132865	rab.9218.s23:13:-:130599860:130600002	opo.33175.s19:4:-:355523331:355523473	chi.15336.s19:21:-:6181933:6182075	b	NA
hum.29841.s22:18:-:66367642:66367722	mac.41475.s22:18:-:62286859:62286939	mou.22741.s8:18:+:90520957:90521037	rat.18788.s7:18:+:86621911:86621991	rab.31456.s16:9:-:108797531:108797611	opo.24194.s15:3:-:291726211:291726291	chi.13125.s7:2:+:94245587:94245667	h	CM1010497
hum.10054.s23:11:-:18765553:18765746	mac.32121.s8:14:+:53113367:53113560	mou.40781.s23:7:-:47091377:47091570	rat.2097.s17:1:-:104276935:104277125	rab.2133.s15:1:-:157642163:157642347	opo.38451.s18:5:+:242204769:242204950	chi.23836.s40:5:-:12097771:12097937	r	CM162372
hum.24849.s8:16:+:75127470:75127565	mac.49840.s3:20:+:73205328:73205423	mou.44848.s7:8:+:111609293:111609388	rat.19576.s8:19:+:54628938:54629033	rab.25888.s6:5:+:29841666:29841761	opo.10729.s10:1:-:707065849:707065944	chi.5864.s4:11:+:1952804:1952899	oc	NA
hum.66384.s23:9:+:119144674:119144772	mac.34369.s5:15:-:19701692:19701790	mou.31314.s23:4:+:65340685:65340783	rat.30848.s22:5:+:85236823:85236921	rab.33229.s2:GL018699:-:11207295:11207393	opo.6297.s23:1:+:407153147:407153245	chi.9372.s29:17:+:3199097:3199195	o	NA
hum.23428.s4:16:-:11969618:11969786	mac.48653.s2:20:-:11946553:11946721	mou.17682.s5:16:-:11222585:11222753	rat.5117.s15:10:+:3211440:3211608	rab.26110.s2:6:-:5289830:5289998	opo.41309.s5:6:-:105054878:105055046	chi.7995.s2:14:-:117937:118105	r	NA
hum.23428.s6:16:-:11969943:11970032	mac.48653.s3:20:-:11946878:11946967	mou.17682.s6:16:-:11223212:11223301	rat.5117.s14:10:+:3210901:3210990	rab.26110.s3:6:-:5290152:5290241	opo.41309.s7:6:-:105055540:105055629	chi.7995.s3:14:-:118335:118424	r	NA
hum.4301.s12:1:-:169446393:169446995	mac.5013.s11:1:-:199186458:199187060	mou.2524.s2:1:+:164256747:164257235	rat.11229.s5:13:+:87443183:87443785	rab.7062.s5:13:-:21609697:21610296	opo.12852.s5:2:-:61668858:61669460	chi.2326.s3:1:+:83057137:83057742	h	CD099795,CI099797,CM991266,CD991944,CM025962,CM099794,CD141543,CM099793,CX097379,CM991265,CM067033,CM142094,CM991264,CM063144,CX099796,CD991943,CM001820,CM099791,CM139529,CD121706,CM141541,CD011876,CM001819,CI992096,CM121704,CS153476
hum.8854.s9:10:+:118116892:118116993	mac.70838.s10:9:+:115989922:115990023	mou.24081.s11:19:+:58536561:58536662	rat.5003.s7:1:+:287020505:287020606	rab.16549.s5:18:+:63912761:63912862	opo.1496.s4:1:-:93696809:93696910	chi.26196.s5:6:+:28315827:28315928	m	NA
hum.52367.s6:5:+:115428242:115428397	mac.61144.s5:6:+:112547829:112547984	mou.21967.s5:18:+:46967740:46967895	rat.18201.s7:18:+:40674910:40675065	rab.21603.s5:3:+:889155:889310	opo.39827.s7:6:-:11379933:11380088	chi.40384.s8:Z:-:72644731:72644886	b	NA
hum.45715.s15:3:-:138423285:138423335	mac.47373.s16:2:+:149109821:149109871	mou.47170.s15:9:-:99065560:99065610	rat.38681.s24:8:-:106729967:106730017	rab.9960.s14:14:-:32298308:32298358	opo.30062.s14:4:-:101023511:101023561	chi.28828.s14:9:-:5114773:5114826	h	NA
hum.27419.s11:17:+:48430991:48431483	mac.37278.s2:16:+:34599885:34600377	mou.7813.s49:11:-:94670308:94670800	rat.6888.s15:10:-:82211159:82211651	rab.17676.s21:19:-:37363034:37363526	opo.52800.s2:Un:+:9893476:9893974	chi.10283.s11:18:-:10677504:10677975	h	CM064362,CD155178
hum.7591.s4:10:+:64158499:64158536	mac.70149.s2:9:-:74850497:74850534	mou.4152.s2:10:-:67889953:67889990	rat.24133.s4:20:+:24180639:24180676	rab.15953.s3:18:-:23797015:23797052	opo.639.s2:1:-:35290184:35290221	chi.25569.s2:6:-:7646316:7646353	o	NA
hum.983.s20:1:-:31426561:31426828	mac.1288.s14:1:-:33721973:33722240	mou.32445.s26:4:+:130762754:130763021	rat.31779.s24:5:+:152596536:152596803	rab.9369.s25:13:+:135239154:135239421	opo.35553.s22:4:+:431227413:431227680	chi.15639.s12:23:-:470262:470529	q	NA
hum.42499.s6:22:+:41525894:41526007	mac.8135.s6:10:+:85052264:85052377	mou.16701.s5:15:+:81611410:81611523	rat.36581.s5:7:+:122822034:122822147	rab.36220.s28:GL018734:-:1280190:1280303	opo.47677.s8:8:+:10112230:10112343	chi.1179.s28:1:-:49669245:49669358	c	CX162052,CM1514435
hum.13099.s24:12:+:9089452:9089560	mac.23250.s23:11:+:9084790:9084898	mou.38628.s4:6:-:122320215:122320323	rat.29358.s4:4:-:222123700:222123808	rab.29151.s20:8:+:34229653:34229761	opo.49464.s8:8:-:104821833:104821941	chi.2037.s19:1:+:75655916:75656024	o	NA
hum.6134.s38:1:-:234584226:234584322	mac.5552.s19:1:+:222576871:222576967	mou.45291.s22:8:-:126453799:126453895	rat.20222.s8:19:-:70039424:70039520	rab.13247.s14:16:+:33762388:33762484	opo.14219.s15:2:+:156068878:156068974	chi.19001.s19:3:+:37781896:37781971	hqoc	NA
hum.6134.s34:1:-:234573021:234573118	mac.5552.s21:1:+:222585699:222585796	mou.45291.s20:8:-:126452233:126452330	rat.20222.s5:19:-:70037816:70037913	rab.13247.s16:16:+:33773187:33773284	opo.14219.s17:2:+:156078214:156078311	chi.19001.s23:3:+:37784883:37784980	hq	NA
hum.6134.s33:1:-:234569156:234569317	mac.5552.s22:1:+:222589453:222589614	mou.45291.s19:8:-:126450664:126450825	rat.20222.s4:19:-:70036300:70036461	rab.13247.s17:16:+:33777193:33777354	opo.14219.s18:2:+:156096816:156096977	chi.19001.s24:3:+:37785738:37785899	h	NA
hum.9972.s20:11:-:17544758:17544814	mac.32180.s13:14:+:54414624:54414680	mou.40634.s21:7:-:46221641:46221697	rat.2021.s11:1:-:103318244:103318300	rab.36107.s12:GL018733:-:1525221:1525277	opo.38535.s11:5:+:243941748:243941804	chi.23747.s13:5:-:11360353:11360409	h	CS140366,CD163816,CM141775,CM1610646
hum.47260.s30:4:-:7870349:7870446	mac.57105.s4:5:+:907661:907758	mou.34072.s4:5:+:35936038:35936132	rat.12827.s19:14:-:79621784:79621878	rab.46210.s3:GL019443:-:25390:25484	opo.38201.s22:5:-:226439607:226439704	chi.23040.s21:4:-:80168492:80168589	b	NA
hum.11231.s37:11:+:68334482:68334634	mac.30983.s41:14:-:6156072:6156224	mou.22825.s20:19:-:3493886:3494038	rat.3915.s26:1:-:225607249:225607401	rab.42372.s42:GL018919:-:49521:49673	opo.52636.s23:Un:-:7222499:7222651	chi.23924.s18:5:+:15862635:15862787	hq	NA
hum.60777.s22:7:-:140080082:140080190	mac.53453.s15:3:-:177880737:177880845	mou.37179.s13:6:-:39364503:39364611	rat.28239.s13:4:-:66955263:66955371	rab.40593.s17:GL018834:-:81198:81306	opo.50807.s22:8:-:202679645:202679759	chi.1460.s13:1:-:56919458:56919572	h	NA
hum.38057.s9:2:-:219330733:219330899	mac.27359.s4:12:-:82309555:82309721	mou.1070.s8:1:-:74452687:74452853	rat.40515.s9:9:-:81495815:81495981	rab.28324.s6:7:-:159774423:159774589	opo.46103.s27:7:+:174199352:174199518	chi.27128.s22:7:+:22023251:22023417	h	NA
hum.38057.s8:2:-:219328029:219328089	mac.27359.s3:12:-:82303436:82303496	mou.1070.s7:1:-:74450495:74450555	rat.40515.s8:9:-:81494073:81494133	rab.28324.s5:7:-:159770750:159770810	opo.46103.s28:7:+:174205846:174205906	chi.27128.s23:7:+:22025138:22025198	b	NA
hum.11666.s3:11:+:85963190:85963282	mac.32771.s4:14:+:84579581:84579673	mou.41408.s19:7:-:89972231:89972323	rat.2795.s15:1:-:160511910:160512002	rab.1663.s12:1:-:130447420:130447512	opo.32602.s10:4:-:324701259:324701351	chi.4691.s4:1:+:189676901:189676993	h	NA
hum.66757.s38:9:-:135176017:135176190	mac.34033.s3:15:+:6360589:6360762	mou.24641.s20:2:+:29153938:29154096	rat.24822.s26:3:+:13055770:13055928	rab.37842.s17:GL018764:-:981595:981768	opo.7140.s17:1:-:459271286:459271459	chi.9567.s28:17:-:6503073:6503249	r	CD121475,CM096473,CS138283
hum.65270.s39:9:+:72965030:72965209	mac.35337.s19:15:+:79120720:79120899	mou.23328.s3:19:-:23210424:23210603	rat.4413.s4:1:-:248267124:248267303	rab.730.s39:1:+:56616823:56617002	opo.41168.s18:6:-:96357547:96357726	chi.39600.s22:Z:+:34865088:34865267	h	NA
hum.11666.s5:11:+:85967429:85967554	mac.32771.s6:14:+:84584457:84584582	mou.41408.s16:7:-:89970306:89970431	rat.2795.s12:1:-:160509723:160509848	rab.1663.s9:1:-:130443459:130443584	opo.32602.s8:4:-:324688744:324688869	chi.4691.s6:1:+:189678586:189678711	b	NA
hum.11666.s8:11:+:85968557:85968638	mac.32771.s7:14:+:84585584:84585665	mou.41408.s15:7:-:89969571:89969652	rat.2795.s10:1:-:160509000:160509081	rab.1663.s8:1:-:130442394:130442475	opo.32602.s7:4:-:324688095:324688176	chi.4691.s8:1:+:189678828:189678909	h	NA
hum.50583.s9:5:+:7870883:7871036	mac.59771.s5:6:+:7717063:7717211	mou.12578.s23:13:-:68580551:68580715	rat.508.s3:1:+:39125720:39125884	rab.37478.s4:GL018756:+:1426079:1426218	opo.22359.s4:3:+:103251236:103251392	chi.12833.s14:2:-:79189626:79189813	oc	CM051110,CD992269,CM004563,CM131633
hum.25362.s11:16:-:89352447:89352594	mac.50267.s9:20:-:87397150:87397297	mou.45140.s9:8:-:122896560:122896707	rat.20102.s11:19:-:66423305:66423452	rab.43464.s3:GL018998:-:19497:19644	opo.10445.s6:1:-:697002924:697003071	chi.6309.s10:11:-:18089308:18089455	h	CD158816,CM1613355
hum.10795.s20:11:-:61571142:61571239	mac.31446.s14:14:+:12279329:12279426	mou.23095.s14:19:+:10193701:10193798	rat.4199.s14:1:+:233190722:233190819	rab.34953.s11:GL018717:+:3007589:3007686	opo.54669.s2:Un:+:53615525:53615622	chi.23910.s5:5:-:16082250:16082347	q	NA
hum.27522.s12:17:+:53108529:53108625	mac.37381.s9:16:+:39289163:39289259	mou.7706.s19:11:-:90594745:90594841	rat.6818.s12:10:-:77976618:77976714	rab.17612.s11:19:-:32881703:32881799	opo.14608.s12:2:-:178766328:178766424	chi.9947.s17:18:+:5829333:5829429	c	NA
hum.21840.s25:15:-:70983638:70983702	mac.63749.s23:7:-:49338620:49338684	mou.46472.s12:9:+:60848622:60848686	rat.38127.s5:8:+:65493106:65493170	rab.38331.s22:GL018775:-:700296:700360	opo.2413.s18:1:-:159100785:159100849	chi.5620.s17:10:-:19116479:19116543	hq	NA
hum.54436.s9:6:+:18186003:18186041	mac.54294.s6:4:+:18231145:18231183	mou.11837.s9:13:+:47058776:47058814	rat.16678.s10:17:+:19923175:19923213	rab.34444.s19:GL018711:-:1938615:1938653	opo.24483.s23:3:-:321852134:321852172	chi.12440.s18:2:-:60446885:60446923	h	NA
hum.54436.s11:6:+:18191428:18191612	mac.54294.s8:4:+:18236567:18236751	mou.11837.s11:13:+:47062958:47063142	rat.16678.s13:17:+:19928430:19928614	rab.34444.s17:GL018711:-:1931121:1931305	opo.24483.s17:3:-:321847692:321847876	chi.12440.s16:2:-:60444280:60444464	hq	NA
hum.54436.s12:6:+:18197288:18197464	mac.54294.s9:4:+:18242665:18242841	mou.11837.s12:13:+:47064054:47064230	rat.16678.s14:17:+:19928898:19929074	rab.34444.s16:GL018711:-:1928588:1928764	opo.24483.s16:3:-:321845551:321845727	chi.12440.s15:2:-:60443179:60443355	q	NA
hum.48761.s77:4:-:85747968:85748134	mac.57672.s13:5:+:44698321:44698487	mou.35071.s73:5:-:101948808:101948974	rat.12040.s4:14:+:9230708:9230874	rab.12203.s77:15:-:64506104:64506270	opo.36776.s69:5:-:57187865:57188031	chi.22326.s12:4:+:46318083:46318249	h	NA
hum.22975.s27:16:+:1715058:1715139	mac.48147.s21:20:+:1654119:1654200	mou.19555.s21:17:-:24974705:24974786	rat.5408.s10:10:-:14152616:14152697	rab.44440.s24:GL019077:+:160673:160754	opo.42204.s20:6:+:156268037:156268118	chi.8465.s12:14:-:13708037:13708118	c	NA
hum.22975.s25:16:+:1712762:1712836	mac.48147.s19:20:+:1651201:1651275	mou.19555.s23:17:-:24977332:24977406	rat.5408.s12:10:-:14154196:14154270	rab.44440.s22:GL019077:+:158932:159006	opo.42204.s19:6:+:156262109:156262183	chi.8465.s13:14:-:13708725:13708799	c	NA
hum.22975.s23:16:+:1712491:1712672	mac.48147.s18:20:+:1650931:1651112	mou.19555.s25:17:-:24977496:24977677	rat.5408.s14:10:-:14154360:14154541	rab.44440.s21:GL019077:+:158663:158844	opo.42204.s18:6:+:156261699:156261880	chi.8465.s14:14:-:13709609:13709790	c	NA
hum.40861.s18:21:-:33691527:33691724	mac.50885.s21:3:+:14189766:14189963	mou.18847.s9:16:-:90756121:90756271	rat.8065.s18:11:-:34533016:34533213	rab.11412.s7:14:-:162401384:162401581	opo.28978.s36:4:+:15851655:15851852	chi.2785.s5:1:-:104234214:104234390	r	NA
hum.52468.s18:5:-:123982536:123984826	mac.61249.s13:6:-:121005219:121007509	mou.22081.s11:18:-:54897329:54899619	rat.18281.s8:18:-:49043138:49045428	rab.21690.s10:3:-:8725422:8727715	opo.21760.s10:3:-:41920492:41922943	chi.40462.s9:Z:+:79521886:79524334	h	NA
hum.2438.s32:1:+:43893911:43894157	mac.1799.s38:1:+:46335933:46336179	mou.32070.s66:4:-:118386744:118386990	rat.31446.s49:5:-:141003286:141003532	rab.9017.s63:13:-:123240196:123240442	opo.12039.s53:2:-:10873183:10873399	chi.28172.s30:8:+:18642667:18642925	r	NA
hum.66745.s5:9:-:134769272:134769379	mac.34035.s8:15:+:6779950:6780057	mou.24642.s9:2:+:29500219:29500326	rat.24820.s6:3:+:13381147:13381254	rab.37828.s4:GL018764:-:625509:625616	opo.7124.s4:1:-:458752723:458752830	chi.9563.s4:17:-:6354138:6354245	h	NA
hum.5611.s4:1:+:224321776:224321914	mac.4021.s5:1:-:146357411:146357549	mou.2886.s6:1:-:182326254:182326392	rat.11584.s12:13:-:105658588:105658726	rab.13502.s3:16:-:49155244:49155382	opo.13908.s3:2:+:135571653:135571791	chi.18403.s7:3:-:16963509:16963647	hq	NA
hum.55802.s23:6:+:64419047:64419136	mac.55496.s8:4:+:60136669:60136758	mou.345.s3:1:-:30808723:30808812	rat.39918.s3:9:-:35886010:35886099	rab.5517.s19:12:+:50469163:50469252	opo.17732.s17:2:+:312508066:312508155	chi.20143.s4:3:-:85003068:85003157	o	NA
hum.11810.s27:11:+:94602363:94602638	mac.32886.s22:14:+:93407309:93407584	mou.45449.s7:9:-:14548531:14548806	rat.37263.s11:8:-:12988305:12988580	rab.1578.s2:1:-:121991845:121992120	opo.31725.s3:4:-:263958310:263958603	chi.4646.s2:1:-:184760964:184761233	r	NA
hum.11810.s26:11:+:94599107:94599333	mac.32886.s21:14:+:93404223:93404449	mou.45449.s8:9:-:14550392:14550621	rat.37263.s12:8:-:12990124:12990350	rab.1578.s3:1:-:121994675:121994901	opo.31725.s4:4:-:263962388:263962614	chi.4646.s3:1:-:184761697:184761923	r	NA
hum.55802.s21:6:+:64416619:64416766	mac.55496.s7:4:+:60134256:60134403	mou.345.s5:1:-:30810683:30810830	rat.39918.s4:9:-:35887655:35887802	rab.5517.s17:12:+:50467160:50467307	opo.17732.s16:2:+:312504625:312504772	chi.20143.s6:3:-:85004587:85004734	o	NA
hum.55802.s19:6:+:64415919:64416114	mac.55496.s6:4:+:60133558:60133753	mou.345.s7:1:-:30811772:30811967	rat.39918.s5:9:-:35888772:35888967	rab.5517.s16:12:+:50466485:50466680	opo.17732.s15:2:+:312503863:312504058	chi.20143.s7:3:-:85007557:85007755	o	NA
hum.55802.s18:6:+:64413426:64413561	mac.55496.s5:4:+:60131053:60131188	mou.345.s9:1:-:30813017:30813152	rat.39918.s6:9:-:35890020:35890158	rab.5517.s15:12:+:50461852:50461987	opo.17732.s14:2:+:312500459:312500588	chi.20143.s8:3:-:85008093:85008228	o	NA
hum.13717.s39:12:+:40715837:40715983	mac.23867.s38:11:+:37199089:37199235	mou.17048.s38:15:+:91767313:91767459	rat.36839.s36:7:+:132625096:132625242	rab.28655.s18:8:-:5553286:5553432	opo.49886.s39:8:+:124924083:124924229	chi.338.s16:1:-:14824746:14824892	r	CM097542,CM081690,CM081688,CM148001,CM148002,CM119120,CM148003
hum.23703.s19:16:+:27720026:27720241	mac.48961.s17:20:+:26159833:26160048	mou.42146.s22:7:+:125819968:125820183	rat.3412.s16:1:+:204195644:204195859	rab.26343.s17:6:+:17832624:17832839	opo.42304.s24:6:-:160189657:160189872	chi.8350.s21:14:-:11915579:11915785	m	NA
hum.23703.s20:16:+:27732879:27733016	mac.48961.s18:20:+:26172193:26172330	mou.42146.s23:7:+:125829729:125829866	rat.3412.s17:1:+:204204981:204205118	rab.26343.s18:6:+:17844523:17844660	opo.42304.s23:6:-:160181046:160181183	chi.8350.s20:14:-:11913303:11913440	m	NA
hum.19430.s45:14:+:72196772:72197018	mac.65466.s33:7:+:134825104:134825350	mou.10201.s28:12:+:82437688:82437934	rat.33840.s27:6:+:114290958:114291204	rab.40797.s8:GL018842:-:114464:114710	opo.3804.s8:1:-:252961646:252961892	chi.24271.s9:5:-:26249769:26249991	b	NA
hum.19430.s43:14:+:72191387:72191552	mac.65466.s31:7:+:134819725:134819890	mou.10201.s27:12:+:82433689:82433854	rat.33840.s26:6:+:114285383:114285548	rab.40797.s9:GL018842:-:119833:119998	opo.3804.s9:1:-:252970550:252970715	chi.24271.s12:5:-:26253260:26253425	b	NA
hum.10016.s30:11:-:18330493:18330626	mac.32150.s9:14:+:53590835:53590968	mou.40746.s29:7:-:46786510:46786643	rat.2070.s26:1:-:103912876:103913009	rab.36131.s24:GL018733:-:2247084:2247217	opo.38528.s9:5:+:242765795:242765928	chi.23826.s36:5:-:11891196:11891329	o	NA
hum.19430.s40:14:+:72171939:72172057	mac.65466.s26:7:+:134800299:134800417	mou.10201.s23:12:+:82422375:82422493	rat.33840.s23:6:+:114270867:114270985	rab.40797.s14:GL018842:-:138990:139108	opo.3804.s12:1:-:252987574:252987692	chi.24271.s16:5:-:26263043:26263161	b	NA
hum.19430.s36:14:+:72169098:72169222	mac.65466.s22:7:+:134797456:134797580	mou.10201.s22:12:+:82420538:82420662	rat.33840.s22:6:+:114269036:114269160	rab.40797.s19:GL018842:-:142040:142164	opo.3804.s16:1:-:252990602:252990726	chi.24271.s17:5:-:26265911:26266035	b	NA
hum.19430.s31:14:+:72152079:72152348	mac.65466.s20:7:+:134780173:134780442	mou.10201.s20:12:+:82402910:82403179	rat.33840.s20:6:+:114252269:114252538	rab.40797.s23:GL018842:-:164719:164993	opo.3804.s18:1:-:253017780:253018055	chi.24271.s19:5:-:26279041:26279319	b	NA
hum.1187.s5:1:-:37282661:37282878	mac.1492.s4:1:-:39684360:39684577	mou.32192.s21:4:+:125693962:125694179	rat.31581.s14:5:+:147465442:147465659	rab.33739.s13:GL018704:+:1595287:1595462	opo.35288.s6:4:-:420069199:420069416	chi.15850.s14:23:+:3868332:3868549	m	NA
hum.1187.s4:1:-:37271705:37271927	mac.1492.s3:1:-:39673775:39673997	mou.32192.s24:4:+:125704333:125704555	rat.31581.s15:5:+:147476085:147476307	rab.33739.s14:GL018704:+:1607934:1608156	opo.35288.s5:4:-:420046784:420047006	chi.15850.s15:23:+:3872714:3872936	m	NA
hum.1187.s3:1:-:37270588:37270838	mac.1492.s2:1:-:39672659:39672909	mou.32192.s25:4:+:125704955:125705205	rat.31581.s16:5:+:147476711:147476961	rab.33739.s15:GL018704:+:1608526:1608776	opo.35288.s4:4:-:420045608:420045858	chi.15850.s16:23:+:3873078:3873328	m	NA
hum.1187.s10:1:-:37307337:37307540	mac.1492.s7:1:-:39708913:39709116	mou.32192.s13:4:+:125670553:125670756	rat.31581.s10:5:+:147442759:147442962	rab.33739.s9:GL018704:+:1573249:1573452	opo.35288.s9:4:-:420104673:420104876	chi.15850.s11:23:+:3857193:3857396	m	NA
hum.1187.s9:1:-:37291204:37291427	mac.1492.s6:1:-:39692820:39693043	mou.32192.s19:4:+:125685994:125686217	rat.31581.s12:5:+:147458226:147458449	rab.33739.s10:GL018704:+:1587812:1588035	opo.35288.s8:4:-:420093366:420093589	chi.15850.s12:23:+:3862221:3862444	m	NA
hum.1242.s36:1:-:38353915:38354016	mac.1533.s3:1:-:40762022:40762123	mou.32203.s16:4:+:124782390:124782491	rat.31566.s20:5:+:146545212:146545313	rab.33708.s27:GL018704:+:596212:596313	opo.35339.s53:4:-:421557249:421557350	chi.15822.s17:23:+:3493337:3493438	h	NA
hum.27120.s49:17:+:40716727:40716916	mac.37831.s22:16:+:52686931:52687120	mou.8130.s25:11:+:101085008:101085197	rat.7179.s34:10:+:88793563:88793752	rab.17946.s83:19:+:43312402:43312591	opo.15084.s24:2:-:193762315:193762504	chi.17384.s7:27:+:4964378:4964562	h	NA
hum.27120.s54:17:+:40717248:40717329	mac.37831.s25:16:+:52687446:52687530	mou.8130.s27:11:+:101085536:101085620	rat.7179.s37:10:+:88794084:88794168	rab.17946.s86:19:+:43313172:43313256	opo.15084.s20:2:-:193761803:193761887	chi.17384.s9:27:+:4964966:4965050	r	NA
hum.27120.s56:17:+:40717489:40717586	mac.37831.s26:16:+:52687700:52687797	mou.8130.s29:11:+:101085790:101085887	rat.7179.s39:10:+:88794338:88794435	rab.17946.s88:19:+:43313421:43313518	opo.15084.s17:2:-:193761505:193761602	chi.17384.s10:27:+:4965570:4965667	b	CM140053
hum.58471.s18:7:+:28857688:28857796	mac.52293.s3:3:-:97385592:97385700	mou.37490.s14:6:+:53692899:53693007	rat.28501.s18:4:+:148496004:148496112	rab.2920.s13:10:+:13486502:13486610	opo.52083.s3:8:-:295760712:295760820	chi.11767.s12:2:+:33984609:33984717	h	NA
hum.51541.s2:5:-:64466444:64466600	mac.60468.s2:6:-:63025603:63025759	mou.13057.s33:13:+:104479519:104479675	rat.20717.s34:2:+:53703528:53703684	rab.4362.s5:11:-:81344082:81344238	opo.21601.s2:3:-:30343041:30343197	chi.39288.s2:Z:-:20233504:20233660	b	CM142273
hum.6647.s7:10:+:12252289:12252321	mac.69032.s5:9:+:12472960:12472992	mou.24263.s12:2:-:5833081:5833113	rat.17443.s3:17:+:78077525:78077557	rab.12972.s8:16:+:16855632:16855664	opo.50006.s10:8:+:136095126:136095158	chi.155.s5:1:+:6200721:6200753	c	NA
hum.6647.s6:10:+:12251966:12252023	mac.69032.s4:9:+:12472637:12472694	mou.24263.s13:2:-:5833656:5833713	rat.17443.s2:17:+:78076929:78076986	rab.12972.s7:16:+:16855337:16855394	opo.50006.s9:8:+:136094748:136094805	chi.155.s4:1:+:6199402:6199456	c	NA
hum.52595.s34:5:-:130883740:130883883	mac.61328.s28:6:-:127971744:127971887	mou.6668.s6:11:+:54568353:54568496	rat.5864.s7:10:+:39695654:39695797	rab.21761.s32:3:-:14725425:14725568	opo.4648.s32:1:-:305316237:305316380	chi.7715.s44:13:-:15865700:15865843	c	NA
hum.39271.s18:20:-:25300835:25300954	mac.7229.s18:10:-:58522121:58522240	mou.26790.s13:2:-:150846244:150846363	rat.26662.s12:3:-:153003568:153003687	rab.36686.s6:GL018741:+:843731:843850	opo.9196.s9:1:+:594931600:594931719	chi.18050.s12:3:-:4147369:4147488	h	CM147973
hum.39271.s14:20:-:25295561:25295606	mac.7229.s15:10:-:58516819:58516864	mou.26790.s11:2:-:150842246:150842291	rat.26662.s10:3:-:152999101:152999146	rab.36686.s8:GL018741:+:847122:847167	opo.9196.s11:1:+:594946143:594946188	chi.18050.s8:3:-:4143419:4143464	h	CM147972
hum.6647.s9:10:+:12259360:12259466	mac.69032.s7:9:+:12479444:12479550	mou.24263.s10:2:-:5821276:5821382	rat.17443.s5:17:+:78086628:78086734	rab.12972.s11:16:+:16869719:16869825	opo.50006.s12:8:+:136115981:136116087	chi.155.s7:1:+:6204419:6204525	c	NA
hum.45429.s7:3:+:127965679:127965886	mac.24940.s8:11:-:86597863:86598070	mou.38102.s6:6:-:88376204:88376411	rat.28935.s13:4:-:185555796:185556003	rab.30075.s4:9:+:7219816:7220023	opo.43564.s3:6:+:252865037:252865244	chi.6753.s10:12:-:9460509:9460716	m	NA
hum.45429.s10:3:+:127983460:127983624	mac.24940.s6:11:-:86580406:86580570	mou.38102.s4:6:-:88355483:88355647	rat.28935.s11:4:-:185536659:185536823	rab.30075.s6:9:+:7243906:7244070	opo.43564.s5:6:+:252878077:252878241	chi.6753.s6:12:-:9454864:9455028	hq	NA
hum.45429.s9:3:+:127980971:127981067	mac.24940.s7:11:-:86582961:86583057	mou.38102.s5:6:-:88358546:88358642	rat.28935.s12:4:-:185539576:185539672	rab.30075.s5:9:+:7241617:7241713	opo.43564.s4:6:+:252875471:252875567	chi.6753.s9:12:-:9457644:9457740	m	NA
hum.45429.s12:3:+:128077060:128077216	mac.24940.s2:11:-:86484748:86484859	mou.38102.s2:6:-:88281549:88281705	rat.28935.s8:4:-:185460734:185460890	rab.30075.s8:9:+:7341392:7341548	opo.43564.s9:6:+:253029465:253029621	chi.6753.s4:12:-:9419478:9419634	h	NA
hum.45429.s11:3:+:128060076:128060732	mac.24940.s4:11:-:86501342:86501998	mou.38102.s3:6:-:88297577:88298236	rat.28935.s9:4:-:185473793:185474452	rab.30075.s7:9:+:7321127:7321783	opo.43564.s8:6:+:252980806:252981444	chi.6753.s5:12:-:9430345:9430983	mr	NA
hum.44581.s8:3:-:71015041:71015207	mac.45796.s46:2:+:65251872:65252036	mou.38335.s5:6:-:98935274:98935440	rat.29080.s8:4:-:195864130:195864296	rab.30718.s2:9:-:38501021:38501187	opo.43238.s2:6:-:224704455:224704621	chi.7009.s5:12:-:15902155:15902321	c	NA
hum.44581.s11:3:-:71019887:71019956	mac.45796.s42:2:+:65247174:65247243	mou.38335.s6:6:-:98939719:98939788	rat.29080.s10:4:-:195868762:195868831	rab.30718.s3:9:-:38506571:38506640	opo.43238.s3:6:-:224709410:224709479	chi.7009.s6:12:-:15905771:15905840	c	CM138087
hum.22010.s12:15:+:75189446:75189560	mac.16367.s3:1099214737795:+:698:906	mou.46359.s2:9:-:57545195:57545403	rat.38051.s2:8:-:62102036:62102244	rab.38102.s2:GL018768:-:1280259:1280467	opo.456.s9:1:+:23392184:23392392	chi.5033.s3:10:-:1900635:1900796	h	CM023097
hum.37142.s29:2:-:179839784:179839892	mac.26784.s11:12:-:42631322:42631430	mou.25479.s27:2:-:77128229:77128337	rat.25563.s23:3:-:70550035:70550143	rab.27825.s23:7:-:118689827:118689935	opo.30923.s35:4:-:191376573:191376681	chi.26841.s4:7:+:14593133:14593241	c	NA
hum.37142.s26:2:-:179783440:179783634	mac.26784.s8:12:-:42575863:42576057	mou.25479.s24:2:-:77089070:77089264	rat.25563.s19:3:-:70513791:70513985	rab.27825.s20:7:-:118633816:118634010	opo.30923.s31:4:-:191280744:191280938	chi.26841.s8:7:+:14596282:14596476	m	NA
hum.39843.s17:20:-:44538155:44538310	mac.6219.s7:10:+:18584957:18585112	mou.27273.s25:2:-:164854266:164854421	rat.27053.s38:3:-:167504228:167504383	rab.35559.s17:GL018725:-:898410:898565	opo.6847.s16:1:-:449496011:449496166	chi.14853.s14:20:-:10881098:10881253	h	CM094280
hum.27114.s6:17:-:42141169:42141302	mac.37933.s5:16:-:54144521:54144654	mou.8147.s6:11:-:102182858:102182991	rat.7227.s9:10:-:89912345:89912462	rab.18006.s6:19:-:44410646:44410763	opo.15370.s19:2:-:204020377:204020510	chi.38221.s3:JH376251.1:+:5736:5869	o	NA
hum.13743.s3:12:-:42707676:42707788	mac.23891.s3:11:-:39240622:39240734	mou.17061.s5:15:-:93387747:93387859	rat.36852.s3:7:-:134258553:134258665	rab.28625.s9:8:+:3805629:3805741	opo.48744.s10:8:+:63114202:63114314	chi.590.s3:1:-:29514231:29514340	o	NA
hum.59362.s14:7:-:73663342:73663448	mac.51594.s11:3:-:51695481:51695587	mou.36043.s5:5:+:134589355:134589461	rat.9677.s11:12:-:27139465:27139571	rab.37886.s4:GL018765:+:548939:549045	opo.54496.s6:Un:+:49817994:49818100	chi.32486.s8:AADN03017114.1:-:6975:7081	h	NA
hum.15379.s19:12:+:110618227:110618376	mac.25500.s21:11:+:111088811:111088960	mou.35737.s12:5:-:122572640:122572789	rat.9938.s16:12:+:41348601:41348750	rab.21283.s19:21:+:6528092:6528241	opo.27287.s17:3:-:484377249:484377398	chi.8738.s28:15:-:5379844:5379993	c	CD1613210
hum.37193.s13:2:-:182430785:182430848	mac.26764.s16:12:-:45163961:45164024	mou.25518.s15:2:-:79361324:79361387	rat.25592.s9:3:-:72859034:72859097	rab.27849.s18:7:-:121583499:121583562	opo.30932.s10:4:-:195036306:195036369	chi.26831.s4:7:+:13800169:13800232	hq	CM161559
hum.37193.s12:2:-:182423293:182423435	mac.26764.s15:12:-:45155910:45156052	mou.25518.s14:2:-:79354922:79355064	rat.25592.s8:3:-:72853324:72853466	rab.27849.s16:7:-:121566184:121566326	opo.30932.s9:4:-:195024239:195024381	chi.26831.s5:7:+:13803196:13803338	hq	CM168264,CD139542,CM040509,CD094792,CM130730,CD152994
hum.15379.s12:12:+:110584758:110584853	mac.25500.s17:11:+:111058216:111058311	mou.35737.s14:5:-:122593050:122593145	rat.9938.s14:12:+:41327975:41328070	rab.21283.s12:21:+:6503194:6503289	opo.27287.s19:3:-:484411234:484411329	chi.8738.s30:15:-:5390126:5390221	c	NA
hum.38602.s3:2:+:242092891:242093019	mac.27989.s4:12:+:105058818:105058949	mou.1517.s2:1:+:93346156:93346287	rat.40845.s2:9:+:99228905:99229033	rab.43430.s4:GL018993:+:39666:39794	opo.47209.s4:7:+:251696707:251696826	chi.28729.s5:9:+:4429987:4430091	h	NA
hum.65746.s16:9:-:92001282:92001397	mac.35629.s18:15:-:97893892:97894007	mou.11989.s12:13:-:51708875:51708990	rat.16547.s21:17:+:15606218:15606333	rab.1011.s21:1:+:78422183:78422298	opo.39721.s17:6:+:1615219:1615334	chi.39825.s10:Z:-:43465495:43465610	r	NA
hum.65746.s23:9:-:92007338:92007451	mac.35629.s23:15:-:97899906:97900019	mou.11989.s17:13:-:51713692:51713805	rat.16547.s16:17:+:15601032:15601145	rab.1011.s16:1:+:78417108:78417221	opo.39721.s11:6:+:1604779:1604892	chi.39825.s15:Z:-:43473921:43474034	r	NA
hum.65746.s24:9:-:92008477:92008570	mac.35629.s24:15:-:97901046:97901139	mou.11989.s18:13:-:51714794:51714887	rat.16547.s15:17:+:15599339:15599432	rab.1011.s15:1:+:78414743:78414836	opo.39721.s10:6:+:1603362:1603455	chi.39825.s16:Z:-:43474950:43475043	r	NA
hum.65746.s22:9:-:92006179:92006330	mac.35629.s22:15:-:97898753:97898904	mou.11989.s16:13:-:51712679:51712830	rat.16547.s17:17:+:15602005:15602156	rab.1011.s17:1:+:78417819:78417970	opo.39721.s12:6:+:1605312:1605463	chi.39825.s14:Z:-:43472567:43472718	r	NA
hum.41540.s10:22:+:20128140:20128231	mac.7363.s8:10:+:64209354:64209445	mou.17860.s21:16:-:18227355:18227446	rat.8904.s9:11:+:90004603:90004694	rab.40252.s10:GL018826:-:605796:605887	opo.27897.s3:3:-:509871659:509871750	chi.8637.s35:15:+:1385848:1385939	mr	NA
hum.41447.s9:22:+:18655917:18656048	mac.7273.s6:10:+:62868887:62869018	mou.38600.s9:6:+:121268546:121268677	rat.29427.s10:4:+:220919978:220920109	rab.39643.s12:GL018809:+:652905:653036	opo.49781.s12:8:+:121152963:121153082	chi.1606.s11:1:+:62224002:62224133	o	NA
hum.15213.s9:12:+:104376914:104376996	mac.25338.s8:11:+:105100785:105100867	mou.4660.s8:10:+:82644451:82644533	rat.35247.s7:7:-:27318477:27318559	rab.24963.s5:4:+:83138807:83138889	opo.49105.s14:8:+:83753275:83753352	chi.1406.s8:1:-:54858732:54858814	h	CM153901
hum.8913.s5:10:+:116595296:116595400	mac.70829.s4:9:+:114488016:114488120	mou.24063.s4:19:+:57372940:57373044	rat.4994.s5:1:+:285585535:285585639	rab.16545.s5:18:+:62396479:62396583	opo.1514.s14:1:-:95719510:95719614	chi.26243.s6:6:+:27548705:27548809	r	CM142395
hum.28136.s6:17:+:65870933:65871136	mac.38280.s4:16:+:63228219:63228422	mou.8452.s45:11:-:107095716:107095925	rat.7400.s38:10:-:95051159:95051368	rab.18201.s55:19:-:49721443:49721646	opo.15837.s4:2:+:229463543:229463758	chi.10045.s39:18:-:7001818:7002018	hq	NA
hum.28136.s5:17:+:65862580:65862803	mac.38280.s3:16:+:63220124:63220347	mou.8452.s46:11:-:107099566:107099789	rat.7400.s39:10:-:95054539:95054762	rab.18201.s56:19:-:49726729:49726952	opo.15837.s3:2:+:229456143:229456366	chi.10045.s40:18:-:7002905:7003128	hq	NA
hum.53136.s4:5:+:149357191:149357914	mac.61794.s2:6:+:146456880:146457603	mou.22183.s35:18:-:61201681:61202403	rat.18388.s3:18:-:55755249:55755970	rab.22134.s3:3:+:31755814:31756537	opo.5223.s3:1:+:342785998:342786658	chi.7353.s2:13:-:7687648:7688301	mrb	CM010426,CM010427,CD108256,CM010428,CD011198,CM010429,CD961961,CM010430,CM088307,CM010431,CD961962,CM1314678,CD109630,CM010432,CM960496
hum.28136.s10:17:+:65882247:65882432	mac.38280.s7:16:+:63240043:63240228	mou.8452.s42:11:-:107086712:107086894	rat.7400.s35:10:-:95043365:95043559	rab.18201.s52:19:-:49703498:49703683	opo.15837.s6:2:+:229482591:229482776	chi.10045.s36:18:-:6998517:6998687	hqmrb	NA
hum.59414.s36:7:-:75210553:75210614	mac.51569.s9:3:+:50703087:50703148	mou.36101.s33:5:-:135451574:135451635	rat.9618.s11:12:+:26268983:26269044	rab.37927.s25:GL018765:-:1231759:1231820	opo.20872.s10:2:+:529759492:529759553	chi.10315.s30:19:-:323122:323183	r	NA
hum.41052.s2:21:-:38599955:38600107	mac.50753.s19:3:+:9388530:9388682	mou.19010.s4:16:-:94501535:94501687	rat.8150.s2:11:-:38359399:38359551	rab.35747.s3:GL018727:-:1339595:1339747	opo.28543.s12:4:+:4871955:4872107	chi.2880.s4:1:-:106442733:106442885	o	NA
hum.7850.s9:10:+:76285014:76285184	mac.69923.s12:9:-:62477688:62477858	mou.13578.s9:14:+:21318013:21318183	rat.13422.s5:15:-:3129331:3129501	rab.15780.s5:18:-:12931135:12931305	opo.887.s8:1:+:51398107:51398277	chi.25743.s9:6:-:14744315:14744485	h	CM118313
hum.29046.s14:18:-:18547713:18547901	mac.40769.s10:18:-:13964146:13964334	mou.21325.s12:18:-:10080351:10080539	rat.17681.s11:18:-:1329153:1329341	rab.31001.s9:9:-:62298425:62298613	opo.23939.s20:3:+:264389596:264389784	chi.13276.s15:2:-:101846614:101846802	m	NA
hum.51832.s8:5:-:79284975:79285067	mac.60705.s12:6:-:76196243:76196335	mou.12801.s9:13:+:92846861:92846953	rat.20475.s13:2:+:41634543:41634635	rab.3441.s15:11:-:712832:712924	opo.21686.s13:3:+:35929419:35929511	chi.39332.s6:Z:+:21921329:21921421	r	NA
hum.62350.s7:8:+:42252602:42252651	mac.67188.s7:8:+:42986739:42986788	mou.43091.s11:8:-:22587553:22587602	rat.15906.s3:16:+:73929849:73929898	rab.34021.s14:GL018706:-:901362:901411	opo.8881.s8:1:+:577937288:577937337	chi.15569.s10:22:-:2739193:2739242	h	NA
hum.60758.s2:7:-:139259874:139260034	mac.53441.s6:3:-:177067895:177068055	mou.37155.s8:6:-:38699252:38699415	rat.28305.s38:4:-:66258163:66258326	rab.38287.s21:GL018774:+:742100:742260	opo.50750.s4:8:-:201721560:201721720	chi.1441.s25:1:+:56293611:56293771	mr	NA
hum.31126.s11:19:-:15508525:15508666	mac.42834.s7:19:-:14991829:14991970	mou.20087.s59:17:-:32333003:32333144	rat.35026.s38:7:-:14506323:14506464	rab.40481.s34:GL018829:+:550469:550610	opo.27302.s9:3:-:477900811:477900952	chi.36661.s11:JH375234.1:+:59915:60056	o	NA
hum.66506.s23:9:-:126345448:126345549	mac.22220.s5:1099548049392:-:36921:37022	mou.24951.s16:2:-:37961641:37961742	rat.25082.s15:3:-:27452953:27453054	rab.33119.s16:GL018699:+:3628544:3628645	opo.6392.s15:1:-:417634116:417634217	chi.9748.s28:17:-:9095415:9095516	r	NA
hum.19284.s20:14:+:69814594:69814719	mac.65390.s16:7:+:132479398:132479523	mou.10165.s17:12:+:80598018:80598143	rat.33796.s18:6:+:112415808:112415933	rab.37113.s5:GL018749:-:1931542:1931667	opo.4104.s16:1:+:274921258:274921374	chi.24298.s2:5:-:27324289:27324405	o	NA
hum.27592.s16:17:-:49048068:49048217	mac.37338.s8:16:-:35209032:35209181	mou.7785.s41:11:+:94116730:94116879	rat.6841.s51:10:+:81651842:81651991	rab.17629.s41:19:+:36850318:36850467	opo.14620.s38:2:+:184401914:184402060	chi.10234.s48:18:+:10312430:10312567	q	CM142601
hum.43976.s12:3:+:49002352:49002415	mac.46280.s8:2:-:87499435:87499498	mou.47443.s19:9:-:108617372:108617435	rat.38939.s15:8:-:116746582:116746645	rab.30363.s12:9:+:16601548:16601611	opo.42857.s4:6:+:201874216:201874279	chi.6903.s13:12:-:11668079:11668142	q	NA
hum.20438.s31:14:-:104245082:104245158	mac.66202.s17:7:-:167140059:167140135	mou.10880.s15:12:-:111858210:111858286	rat.34425.s18:6:-:145438169:145438245	rab.37186.s13:GL018751:+:209108:209184	opo.4736.s6:1:+:311892180:311892256	chi.24992.s24:5:-:50429110:50429177	c	NA
hum.40143.s5:20:+:57014001:57014081	mac.5915.s3:10:-:6081640:6081720	mou.27549.s5:2:+:173774394:173774474	rat.27348.s6:3:+:177922813:177922893	rab.43578.s12:GL019007:-:52403:52483	opo.7634.s6:1:-:484734126:484734206	chi.14897.s14:20:-:11530234:11530314	h	CM155583
hum.13962.s82:12:-:49436859:49436969	mac.24044.s41:11:-:46172069:46172179	mou.17234.s76:15:-:98855025:98855135	rat.42497.s106:X:-:115041227:115041337	rab.24191.s60:4:-:33339389:33339499	opo.53879.s5:Un:-:36536949:36537059	chi.31696.s25:AADN03014805.1:+:8751:8855	r	CD122091,CD111955,CI122090
hum.43001.s15:3:+:5252805:5252875	mac.45658.s10:2:-:55829409:55829479	mou.38363.s13:6:+:108852490:108852586	rat.29301.s13:4:+:217525386:217525482	rab.33635.s4:GL018703:-:3123564:3123660	opo.43334.s23:6:+:236963408:236963504	chi.7050.s15:12:+:18615397:18615493	o	NA
hum.43001.s18:3:+:5255004:5255207	mac.45658.s5:2:-:55827074:55827277	mou.38363.s14:6:+:108854245:108854448	rat.29301.s14:4:+:217527320:217527523	rab.33635.s3:GL018703:-:3120564:3120767	opo.43334.s24:6:+:236967419:236967622	chi.7050.s16:12:+:18616215:18616397	o	NA
hum.50976.s22:5:-:34005861:34006004	mac.60033.s4:6:-:34113399:34113542	mou.15565.s2:15:+:10983350:10983493	rat.21005.s7:2:-:83733325:83733468	rab.3959.s5:11:-:55720647:55720790	opo.23698.s3:3:+:242474030:242474173	chi.39086.s6:Z:-:10221135:10221278	o	CM130231,CM000501
hum.47055.s32:4:+:1956888:1957067	mac.146.s12:1:-:2002098:2002277	mou.34010.s30:5:+:33881988:33882167	rat.12920.s13:14:-:82817862:82818041	rab.39207.s20:GL018796:+:54200:54379	opo.38309.s12:5:-:232989199:232989378	chi.23151.s17:4:-:82791268:82791447	c	NA
hum.743.s16:1:-:24304401:24304763	mac.1030.s8:1:-:26602443:26602803	mou.32665.s9:4:+:135858842:135859201	rat.31925.s9:5:+:157973152:157973509	rab.9165.s9:13:+:129358955:129359316	opo.33330.s14:4:-:360464407:360464770	chi.15998.s14:23:-:5576080:5576440	hqoc	NA
hum.56101.s44:6:-:86283976:86284096	mac.55787.s44:4:-:81611487:81611607	mou.46993.s32:9:-:88422898:88423018	rat.38603.s36:8:-:95568553:95568673	rab.5736.s36:12:-:72635395:72635515	opo.17979.s31:2:-:341992985:341993105	chi.19952.s5:3:+:76326773:76326893	h	NA
hum.5515.s15:1:-:220240644:220240735	mac.4108.s5:1:+:150309922:150310013	mou.2979.s8:1:+:185348744:185348835	rat.11647.s8:13:+:107957158:107957249	rab.13565.s7:16:+:53012963:53013054	opo.13848.s6:2:-:130403893:130403984	chi.18451.s9:3:+:18159892:18159983	q	NA
hum.5515.s12:1:-:220233028:220233133	mac.4108.s12:1:+:150317250:150317355	mou.2979.s12:1:+:185353957:185354062	rat.11647.s11:13:+:107962492:107962597	rab.13565.s14:16:+:53020769:53020874	opo.13848.s3:2:-:130399819:130399924	chi.18451.s11:3:+:18161982:18162087	q	NA
hum.21309.s7:15:-:43017342:43017449	mac.63037.s3:7:-:21194462:21194569	mou.26222.s8:2:-:120719141:120719248	rat.26118.s8:3:-:119207845:119207952	rab.14594.s43:17:+:29490408:29490515	opo.3156.s2:1:-:200280565:200280672	chi.24265.s16:5:-:25132906:25133013	mr	CM060007
hum.40119.s7:20:+:56137752:56137955	mac.5950.s14:10:-:6957996:6958199	mou.27537.s7:2:+:173154701:173154904	rat.27318.s6:3:+:177280436:177280639	rab.46895.s13:GL019719:-:8517:8720	opo.7665.s15:1:-:486172773:486172976	chi.14911.s13:20:-:11902922:11903125	m	CM093477
hum.61208.s4:7:+:156961742:156961816	mac.53826.s3:3:+:194279358:194279432	mou.33831.s6:5:+:29589888:29589962	rat.27574.s3:4:+:2574379:2574453	rab.6894.s21:13:-:10134829:10134903	opo.51119.s5:8:+:223724835:223724909	chi.11127.s3:2:+:8593097:8593171	hq	NA
hum.40119.s9:20:+:56138084:56138271	mac.5950.s12:10:-:6957678:6957865	mou.27537.s8:2:+:173155177:173155364	rat.27318.s8:3:+:177280908:177281095	rab.46895.s11:GL019719:-:8195:8382	opo.7665.s13:1:-:486172487:486172674	chi.14911.s11:20:-:11902410:11902597	m	CM093477
hum.26968.s33:17:-:39985042:39985204	mac.37796.s3:16:-:51924936:51925098	mou.8015.s8:11:-:100432926:100433080	rat.7139.s7:10:-:88140136:88140298	rab.17912.s5:19:-:42723487:42723649	opo.14994.s12:2:+:194674659:194674821	chi.17338.s3:27:-:4687605:4687767	h	NA
hum.48594.s17:4:+:88986526:88986647	mac.58193.s14:5:+:81032150:81032271	mou.35112.s42:5:+:104498441:104498562	rat.11933.s23:14:-:6588242:6588363	rab.12165.s16:15:-:62086664:62086785	opo.36583.s7:5:-:53429749:53429870	chi.22128.s7:4:-:45062447:45062568	m	CD055726,CD065776,CD972408,CD982888,CI983193,CI127172,CD124030,CI1413129,CD044799,CM961124,CS1612709,CS065605
hum.48594.s20:4:+:88986914:88987031	mac.58193.s15:5:+:81032542:81032659	mou.35112.s43:5:+:104498758:104498875	rat.11933.s22:14:-:6587925:6588042	rab.12165.s15:15:-:62084840:62084957	opo.36583.s6:5:-:53429393:53429510	chi.22128.s6:4:-:45062092:45062209	m	CS971873,CS076661,CD121802,CM971201,CD044154,CD075509,CS076662,CS1614431,CS1413124
hum.48594.s21:4:+:88989050:88989213	mac.58193.s16:5:+:81034668:81034831	mou.35112.s44:5:+:104499170:104499333	rat.11933.s21:14:-:6587482:6587645	rab.12165.s14:15:-:62083353:62083516	opo.36583.s5:5:-:53426451:53426614	chi.22128.s4:4:-:45061761:45061924	m	CS034316,CM098191,CD044155,CM012179,CM076434,CM971202,CM034264,CD1612710,CI003855,CM022666,CD076888,CI1413130,CM124035,CM971203,CX993298
hum.48594.s22:4:+:88995964:88996072	mac.58193.s17:5:+:81041512:81041659	mou.35112.s49:5:+:104502292:104502439	rat.11933.s20:14:-:6584022:6584169	rab.12165.s13:15:-:62080798:62080945	opo.36583.s3:5:-:53425811:53425958	chi.22128.s2:4:-:45061198:45061345	m	CS119773,CM1413158,CM003771,CM1610437,CM1612711,CD003793,CM127162,CM1313859,CM994295,CD076886,CM124025,CS994301,CM1413568,CS1210848
hum.48594.s15:4:+:88979135:88979255	mac.58193.s12:5:+:81025114:81025234	mou.35112.s31:5:+:104490644:104490764	rat.11933.s34:14:-:6597764:6597884	rab.12165.s18:15:-:62093652:62093772	opo.36583.s9:5:-:53436049:53436169	chi.22128.s10:4:-:45063929:45064049	hqmrbc	CM150950,CX084350,CD044800,CM119598,CM1110164,CM1210958,CD034349,CD1313862,CS1210847,CS143942
hum.19267.s2:14:-:69343799:69343957	mac.65368.s6:7:-:131986964:131987122	mou.10150.s2:12:-:80168858:80169016	rat.33880.s38:6:-:116057699:116057857	rab.20647.s24:20:+:3387726:3387884	opo.4078.s2:1:-:273882938:273883096	chi.24310.s27:5:+:27571072:27571230	r	NA
hum.19267.s8:14:-:69346679:69346825	mac.65368.s12:7:-:131989899:131990045	mou.10150.s8:12:-:80171729:80171875	rat.33880.s44:6:-:116060550:116060696	rab.20647.s20:20:+:3385220:3385366	opo.4078.s8:1:-:273888827:273888929	chi.24310.s21:5:+:27566823:27566969	r	CM138026,CM154196,CM154195,CM138027,CM150759
hum.19267.s9:14:-:69347527:69347706	mac.65368.s13:7:-:131990729:131990908	mou.10150.s9:12:-:80172963:80173142	rat.33880.s45:6:-:116061644:116061823	rab.20647.s19:20:+:3384465:3384644	opo.4078.s10:1:-:273889678:273889857	chi.24310.s20:5:+:27565708:27565887	r	NA
hum.51987.s15:5:-:90672438:90672585	mac.60877.s13:6:-:87612130:87612277	mou.12673.s6:13:+:80889089:80889236	rat.20351.s5:2:+:8623302:8623449	rab.3583.s12:11:-:11162653:11162800	opo.23337.s5:3:+:211990572:211990719	chi.40112.s4:Z:+:59162366:59162513	hqboc	NA
hum.35444.s12:2:+:86348602:86348717	mac.29642.s8:13:+:86706128:86706243	mou.37778.s38:6:-:71898340:71898455	rat.28671.s40:4:-:164591062:164591177	rab.19617.s35:2:-:100230217:100230332	opo.11065.s32:1:-:717396716:717396831	chi.23223.s8:4:+:85035334:85035452	o	NA
hum.46781.s25:3:+:193363342:193363414	mac.47909.s17:2:+:185855240:185855312	mou.18038.s19:16:+:29613964:29614036	rat.8689.s15:11:-:77804159:77804231	rab.10710.s21:14:+:89499783:89499855	opo.47325.s20:7:-:253834877:253834949	chi.29007.s18:9:-:12534394:12534466	h	CS094203,CS094204,CM094162,CM094163,CM101681,CM162150,CX094182,CD080877,CM101683,CD094187,CM012171,CM012172,CS094205,CS152761,CS080721,CS012217,CD126978,CD094188,CI031589,CD094189,CI170555
hum.43213.s20:3:+:14509596:14509720	mac.24861.s12:11:+:84153083:84153207	mou.38196.s17:6:+:91741178:91741302	rat.28989.s17:4:-:188190349:188190473	rab.30143.s14:9:+:9981161:9981285	opo.43485.s12:6:-:248705102:248705226	chi.6891.s29:12:+:10983507:10983631	hqmrbc	NA
hum.24614.s29:16:+:67291248:67291337	mac.49785.s12:20:+:65558740:65558829	mou.44670.s12:8:+:105357394:105357483	rat.19423.s20:19:+:48178576:48178665	rab.25690.s18:5:+:22858865:22858954	opo.10131.s12:1:+:684513082:684513171	chi.5828.s9:11:-:1329261:1329350	h	NA
hum.3154.s14:1:+:112304877:112304959	mac.3006.s18:1:+:114768856:114768938	mou.29500.s6:3:-:105680981:105681063	rat.22702.s7:2:-:227567699:227567781	rab.7974.s10:13:-:52441068:52441150	opo.19502.s12:2:+:481709427:481709509	chi.16839.s10:26:+:3229751:3229833	h	NA
hum.26764.s4:17:-:35445873:35446009	mac.37679.s2:16:-:47082462:47082598	mou.7581.s62:11:+:84398059:84398195	rat.6624.s52:10:+:71628520:71628656	rab.17453.s65:19:+:25842362:25842498	opo.14699.s8:2:-:185947804:185947940	chi.10815.s3:19:-:8447017:8447153	q	CM044557
hum.27674.s11:17:+:57895073:57895134	mac.37509.s14:16:+:44059076:44059137	mou.7650.s7:11:-:86602008:86602069	rat.6792.s17:10:+:76179205:76179266	rab.17491.s8:19:-:28536961:28537022	opo.14452.s4:2:-:172188223:172188284	chi.10724.s18:19:+:7354247:7354308	hq	NA
hum.47788.s8:4:+:37845985:37846174	mac.57494.s7:5:+:32822191:32822380	mou.34412.s9:5:+:64105755:64105944	rat.12535.s11:14:-:45659773:45659962	rab.18508.s9:2:+:27338351:27338540	opo.37882.s13:5:-:186863849:186864024	chi.22795.s10:4:-:69416776:69416965	h	NA
hum.47788.s3:4:+:37836240:37836346	mac.57494.s3:5:+:32811393:32811499	mou.34412.s4:5:+:64100947:64101053	rat.12535.s15:14:-:45664723:45664829	rab.18508.s5:2:+:27320074:27320180	opo.37882.s18:5:-:186872070:186872176	chi.22795.s14:4:-:69421660:69421766	q	NA
hum.6973.s7:10:-:27303423:27303640	mac.69283.s7:9:-:27082681:27082898	mou.38589.s4:6:-:118507638:118507852	rat.29304.s4:4:-:216475939:216476153	rab.12782.s6:16:-:2973362:2973579	opo.50384.s5:8:-:174541350:174541567	chi.521.s46:1:+:24105894:24106129	hq	NA
hum.51283.s26:5:+:52374602:52374704	mac.60263.s24:6:+:50713012:50713114	mou.13227.s9:13:-:114849319:114849421	rat.20890.s12:2:-:71552344:71552446	rab.4163.s25:11:+:69122584:69122686	opo.21435.s24:3:+:15241370:15241472	chi.39213.s35:Z:+:15775283:15775385	hq	NA
hum.59614.s24:7:+:89933283:89933420	mac.52729.s10:3:-:126892385:126892522	mou.33392.s6:5:-:5587141:5587278	rat.27832.s26:4:+:25510570:25510707	rab.3266.s6:10:-:38323686:38323823	opo.51565.s19:8:+:262696185:262696322	chi.11469.s23:2:+:21582503:21582640	hq	NA
hum.52333.s34:5:+:112915283:112915392	mac.61098.s8:6:+:109901424:109901533	mou.21931.s26:18:+:44871450:44871559	rat.3162.s8:1:-:189062350:189062459	rab.36828.s9:GL018744:-:483707:483816	opo.21942.s29:3:+:55499646:55499755	chi.39850.s12:Z:-:45532802:45532911	o	NA
hum.52333.s32:5:+:112903351:112903546	mac.61098.s7:6:+:109888907:109889102	mou.21931.s25:18:+:44864861:44865056	rat.3162.s12:1:-:189072569:189072764	rab.36828.s10:GL018744:-:488348:488543	opo.21942.s28:3:+:55488622:55488817	chi.39850.s14:Z:-:45537502:45537697	c	NA
hum.44197.s27:3:+:53774307:53774366	mac.45990.s18:2:-:82600497:82600556	mou.13806.s45:14:-:30107786:30107845	rat.14927.s45:16:-:6106521:6106580	rab.30528.s15:9:+:20710277:20710336	opo.44004.s22:6:-:282895110:282895169	chi.6703.s27:12:+:7151767:7151826	o	NA
hum.41531.s6:22:-:20307162:20307322	mac.7381.s6:10:-:64392489:64392649	mou.17816.s6:16:+:18066696:18066856	rat.8883.s11:11:-:90172736:90172896	rab.40239.s2:GL018826:+:470446:470606	opo.28387.s4:3:-:527626412:527626572	chi.9063.s4:15:-:10089400:10089560	q	NA
hum.17439.s5:13:-:73335501:73335659	mac.39832.s3:17:-:53204836:53204994	mou.15166.s5:14:-:99079128:99079286	rat.14560.s5:15:-:86980250:86980408	rab.29553.s31:8:-:74195301:74195459	opo.45621.s5:7:-:131770200:131770358	chi.3929.s21:1:+:155428685:155428843	r	NA
hum.61563.s29:8:+:9610054:9610136	mac.66555.s8:8:-:10976017:10976099	mou.43338.s8:8:-:34847281:34847363	rat.15714.s25:16:+:60721391:60721473	rab.34366.s21:GL018709:+:4348474:4348556	opo.36065.s23:5:-:14478147:14478229	chi.22184.s8:4:-:48802430:48802512	o	NA
hum.17439.s9:13:-:73340110:73340196	mac.39832.s7:17:-:53209469:53209555	mou.15166.s9:14:-:99082650:99082736	rat.14560.s9:15:-:86984116:86984202	rab.29553.s35:8:-:74199335:74199421	opo.45621.s9:7:-:131778270:131778356	chi.3929.s17:1:+:155424494:155424580	r	NA
hum.17439.s8:13:-:73337589:73337745	mac.39832.s6:17:-:53206938:53207094	mou.15166.s8:14:-:99081226:99081382	rat.14560.s8:15:-:86982573:86982729	rab.29553.s34:8:-:74197574:74197730	opo.45621.s8:7:-:131774961:131775117	chi.3929.s18:1:+:155425455:155425611	r	NA
hum.59614.s17:7:+:89912206:89912370	mac.52729.s16:3:-:126914203:126914367	mou.33392.s12:5:-:5613686:5613850	rat.27832.s20:4:+:25491889:25492053	rab.3267.s2:10:-:38336016:38336180	opo.51565.s14:8:+:262682693:262682857	chi.11469.s18:2:+:21577954:21578118	r	NA
hum.10387.s10:11:+:43913591:43913679	mac.31798.s6:14:-:28219623:28219711	mou.25810.s12:2:-:94001425:94001513	rat.25797.s6:3:-:89598645:89598733	rab.2427.s9:1:+:183560927:183561015	opo.38986.s20:5:+:280285884:280285972	chi.24083.s12:5:+:20948670:20948758	hqmrb	NA
hum.11666.s12:11:+:85979498:85979603	mac.32771.s10:14:+:84596809:84596914	mou.41408.s7:7:-:89962256:89962361	rat.2795.s6:1:-:160501498:160501603	rab.1663.s5:1:-:130432717:130432822	opo.32602.s4:4:-:324679469:324679574	chi.4691.s17:1:+:189682717:189682822	hq	CM171124,CM156629
hum.1412.s17:1:+:43777342:43777500	mac.1794.s15:1:+:46225048:46225206	mou.32076.s20:4:-:118480411:118480569	rat.31452.s20:5:-:141102279:141102437	rab.9005.s16:13:-:123347872:123348030	opo.12018.s25:2:-:11027093:11027251	chi.28167.s20:8:+:18566023:18566181	h	NA
hum.25003.s3:16:+:78142320:78142384	mac.49955.s2:20:+:76275685:76275749	mou.44897.s2:8:+:114444468:114444532	rat.19628.s2:19:+:57587085:57587149	rab.25950.s2:5:+:32709308:32709372	opo.9981.s10:1:-:668019278:668019342	chi.6150.s2:11:+:13524489:13524553	q	CM158808,CM1312635,CM150249,CM141493
hum.8222.s4:10:-:92508596:92509351	mac.70328.s3:9:-:90280157:90280912	mou.23546.s2:19:-:35969309:35970064	rat.4578.s4:1:-:261769400:261770155	rab.16091.s4:18:-:38771486:38772241	opo.1351.s2:1:+:80656028:80656780	chi.25877.s2:6:-:19148289:19149035	mrb	CM1614804,CM031695
hum.60254.s26:7:+:121678809:121678943	mac.53124.s20:3:+:159565972:159566106	mou.36909.s23:6:+:23029220:23029354	rat.28062.s31:4:+:49902795:49902929	rab.26863.s12:7:-:22687246:22687380	opo.50427.s38:8:+:179682941:179683075	chi.493.s17:1:-:22685156:22685290	c	NA
hum.44193.s15:3:-:57148720:57148845	mac.45943.s8:2:+:79262823:79262948	mou.13754.s4:14:+:27082655:27082780	rat.14875.s4:16:+:2686020:2686145	rab.30546.s16:9:-:23983940:23984065	opo.43913.s3:6:+:279240094:279240219	chi.6773.s15:12:-:8553502:8553627	b	NA
hum.44193.s14:3:-:57144221:57144339	mac.45943.s9:2:+:79267183:79267301	mou.13754.s5:14:+:27087399:27087517	rat.14875.s5:16:+:2690350:2690468	rab.30546.s15:9:-:23979574:23979692	opo.43913.s4:6:+:279248754:279248872	chi.6773.s14:12:-:8550941:8551059	b	CM133823
hum.44193.s16:3:-:57154284:57154341	mac.45943.s6:2:+:79257118:79257175	mou.13754.s3:14:+:27076351:27076408	rat.14875.s3:16:+:2679788:2679845	rab.30546.s18:9:-:23988442:23988499	opo.43913.s2:6:+:279235700:279235757	chi.6773.s16:12:-:8555969:8556026	b	NA
hum.44193.s10:3:-:57139885:57140036	mac.45943.s12:2:+:79271173:79271324	mou.13754.s8:14:+:27091929:27092080	rat.14875.s8:16:+:2693963:2694114	rab.30546.s12:9:-:23976550:23976701	opo.43913.s7:6:+:279251541:279251692	chi.6773.s11:12:-:8549213:8549364	b	NA
hum.44193.s9:3:-:57138370:57138435	mac.45943.s13:2:+:79272860:79272925	mou.13754.s9:14:+:27093397:27093462	rat.14875.s9:16:+:2695950:2696015	rab.30546.s11:9:-:23974719:23974784	opo.43913.s8:6:+:279252580:279252645	chi.6773.s10:12:-:8548387:8548452	b	NA
hum.44193.s13:3:-:57143565:57143685	mac.45943.s10:2:+:79267835:79267955	mou.13754.s6:14:+:27088006:27088126	rat.14875.s6:16:+:2691022:2691142	rab.30546.s14:9:-:23978979:23979099	opo.43913.s5:6:+:279249693:279249813	chi.6773.s13:12:-:8550371:8550491	b	CM133824
hum.44193.s11:3:-:57140138:57140182	mac.45943.s11:2:+:79271027:79271071	mou.13754.s7:14:+:27091789:27091833	rat.14875.s7:16:+:2693820:2693864	rab.30546.s13:9:-:23976801:23976845	opo.43913.s6:6:+:279251394:279251438	chi.6773.s12:12:-:8549455:8549499	b	NA
hum.1880.s20:1:-:59150825:59150923	mac.2103.s23:1:-:61536050:61536148	mou.31567.s20:4:-:94967870:94967968	rat.31070.s51:5:-:117873969:117874067	rab.8691.s15:13:+:108101428:108101526	opo.12455.s9:2:+:33401511:33401609	chi.28469.s23:8:-:25241343:25241441	r	NA
hum.44478.s28:3:-:69271009:69271074	mac.45794.s15:2:+:66930355:66930420	mou.38257.s20:6:-:97328233:97328298	rat.29028.s22:4:-:194199162:194199227	rab.30676.s24:9:-:36644198:36644263	opo.43199.s18:6:-:222621700:222621765	chi.6988.s23:12:-:15354141:15354206	q	NA
hum.44478.s26:3:-:69265414:69265500	mac.45794.s18:2:+:66935972:66936058	mou.38257.s18:6:-:97323655:97323741	rat.29028.s20:4:-:194194628:194194714	rab.30676.s22:9:-:36639582:36639668	opo.43199.s16:6:-:222610689:222610775	chi.6988.s21:12:-:15352181:15352267	q	NA
hum.44478.s27:3:-:69267473:69267530	mac.45794.s17:2:+:66933932:66933989	mou.38257.s19:6:-:97325433:97325490	rat.29028.s21:4:-:194196466:194196523	rab.30676.s23:9:-:36641060:36641117	opo.43199.s17:6:-:222612383:222612440	chi.6988.s22:12:-:15353206:15353263	q	NA
hum.55700.s35:6:+:43127526:43127704	mac.55243.s22:4:+:43048179:43048357	mou.20326.s2:17:-:46566103:46566281	rat.39698.s4:9:+:15632965:15633143	rab.5375.s24:12:+:32625805:32625961	opo.17393.s19:2:+:287311525:287311703	chi.18046.s28:3:+:4340854:4341032	q	NA
hum.61838.s6:8:+:23106723:23106894	mac.66805.s5:8:+:23363151:23363322	mou.14780.s11:14:-:69730123:69730294	rat.14262.s13:15:-:55125957:55126128	rab.42670.s4:GL018937:+:231628:231799	opo.8990.s5:1:+:585358536:585358707	chi.15455.s14:22:-:1262946:1263120	hq	NA
hum.49183.s15:4:+:128608833:128609022	mac.58727.s11:5:+:120008157:120008283	mou.28277.s9:3:+:40683357:40683546	rat.21536.s4:2:+:147103635:147103824	rab.12667.s9:15:+:103522048:103522237	opo.35680.s10:5:+:1096937:1097120	chi.21911.s11:4:+:33727248:33727437	o	CM166925
hum.43804.s15:3:-:42610357:42610565	mac.46453.s3:2:+:94006526:94006734	mou.47881.s13:9:-:121695534:121695742	rat.39282.s2:8:-:129519860:129520068	rab.29929.s5:9:+:1705029:1705237	opo.42809.s4:6:+:200787773:200787982	chi.10875.s11:2:-:1900073:1900282	m	NA
hum.15987.s15:12:-:124114716:124114832	mac.25924.s11:11:-:124912632:124912748	mou.35842.s6:5:-:124576798:124576914	rat.10064.s4:12:+:39317551:39317667	rab.42466.s7:GL018923:-:308409:308525	opo.27431.s7:3:-:487358513:487358629	chi.8706.s5:15:+:4938528:4938644	b	CM152491,CS023203
hum.15987.s12:12:-:124110972:124111040	mac.25924.s7:11:-:124909190:124909258	mou.35842.s4:5:-:124573686:124573754	rat.10064.s6:12:+:39320450:39320518	rab.42466.s4:GL018923:-:305165:305233	opo.27431.s5:3:-:487356073:487356141	chi.8706.s7:15:+:4939657:4939725	q	CM051464
hum.51253.s32:5:+:37020561:37020775	mac.60083.s30:6:+:36844125:36844339	mou.15517.s26:15:-:8324445:8324659	rat.20959.s29:2:-:79029539:79029753	rab.4016.s22:11:+:58157613:58157827	opo.23735.s26:3:-:239007516:239007730	chi.39111.s34:Z:+:11291275:11291489	o	CS092293,CD107699,CM1212226,CM042514,CD1212233,CI151005,CD167465,CS107669,CM042515
hum.44435.s13:3:+:70005606:70005681	mac.45790.s7:2:-:66215570:66215645	mou.38268.s30:6:+:98010395:98010470	rat.29033.s17:4:+:194910375:194910450	rab.30687.s29:9:+:37424117:37424192	opo.43211.s17:6:+:223449156:223449231	chi.6994.s14:12:+:15550177:15550252	o	CM123268,CM1310098,CD084160,CM123270,CM960962,CD951776,CM1613293,CM101993,CD171698,CM1614810,CM1010397,CM078119,CM101994,CD962652,CS101999,CS1613289,CS102000
hum.44435.s11:3:+:70000981:70001037	mac.45790.s9:2:-:66221015:66221071	mou.38268.s24:6:+:98006141:98006197	rat.29033.s16:4:+:194899249:194899305	rab.30687.s27:9:+:37418770:37418826	opo.43211.s16:6:+:223446070:223446126	chi.6994.s13:12:+:15549390:15549446	o	CD103668,CM1010400,CM123269,CM001239,CS101998
hum.44435.s9:3:+:69998202:69998319	mac.45790.s11:2:-:66223811:66223928	mou.38268.s22:6:+:98003887:98004004	rat.29033.s14:4:+:194897118:194897235	rab.30687.s25:9:+:37416585:37416702	opo.43211.s14:6:+:223440890:223441007	chi.6994.s10:12:+:15546444:15546561	o	CS941509,CS083950,CD1613287
hum.44435.s7:3:+:69988249:69988332	mac.45790.s13:2:-:66233952:66234035	mou.38268.s18:6:+:97994381:97994464	rat.29033.s12:4:+:194887660:194887743	rab.30687.s23:9:+:37405405:37405488	opo.43211.s12:6:+:223426835:223426918	chi.6994.s8:12:+:15540469:15540552	oc	CM132683,CM1010399
hum.23141.s10:16:-:3644454:3644600	mac.48429.s6:20:-:3724623:3724769	mou.17501.s12:16:-:3988973:3989119	rat.5248.s23:10:+:10553060:10553206	rab.40388.s8:GL018828:-:804151:804297	opo.41889.s16:6:+:146643581:146643727	chi.8381.s32:14:-:12447388:12447534	o	CM116406
hum.17906.s39:13:+:103513857:103514064	mac.40211.s11:17:+:83158366:83158573	mou.597.s14:1:+:44163877:44164084	rat.40153.s8:9:+:50605722:50605929	rab.29815.s13:8:+:104489697:104489904	opo.45340.s14:7:-:93681020:93681227	chi.3730.s19:1:-:142017941:142018148	b	CS046133,CM1515292,CM970446,CM162699
hum.27499.s4:17:-:53481128:53481229	mac.37365.s4:16:-:39664511:39664612	mou.7680.s8:11:+:90266045:90266146	rat.6806.s10:10:+:77632529:77632630	rab.17596.s7:19:+:32516897:32516998	opo.14591.s17:2:+:178264569:178264670	chi.9973.s3:18:-:5923322:5923423	o	NA
hum.55140.s23:6:-:35965515:35965696	mac.54963.s10:4:-:35750558:35750739	mou.19690.s17:17:-:28669903:28670084	rat.23565.s24:20:-:7947129:7947310	rab.5077.s17:12:-:26012550:26012731	opo.17101.s17:2:-:275102797:275102978	chi.16634.s62:26:-:128412:128587	r	NA
hum.46070.s18:3:-:155222344:155222415	mac.47099.s17:2:+:132158005:132158076	mou.28603.s14:3:-:63721173:63721244	rat.21809.s18:2:-:173665619:173665690	rab.10242.s17:14:-:49780733:49780804	opo.47087.s21:7:+:246345765:246345836	chi.29290.s17:9:+:22484557:22484628	h	NA
hum.56307.s6:6:-:106696025:106696119	mac.55984.s4:4:-:102299089:102299183	mou.3800.s6:10:+:44319460:44319554	rat.24547.s4:20:+:50985862:50985956	rab.5935.s5:12:-:94378953:94379047	opo.18199.s8:2:-:370836549:370836643	chi.19759.s9:3:+:67684545:67684639	c	NA
hum.11840.s10:11:+:95546116:95546275	mac.32933.s5:14:+:94371452:94371631	mou.45457.s15:9:-:13818859:13819018	rat.37249.s15:8:-:12297625:12297804	rab.1546.s11:1:-:120994794:120994973	opo.31748.s11:4:-:262733158:262733337	chi.4635.s16:1:-:184498789:184498968	c	CM113693
hum.56940.s4:6:-:138750848:138750980	mac.56327.s11:4:+:125413354:125413486	mou.3385.s21:10:+:18527536:18527668	rat.182.s16:1:+:15384586:15384718	rab.6382.s2:12:-:128837347:128837479	opo.18694.s9:2:-:414452879:414453011	chi.19402.s21:3:+:53643142:53643271	hq	NA
hum.23304.s25:16:-:10631785:10631931	mac.48596.s10:20:-:10608867:10609013	mou.17603.s7:16:-:10285455:10285601	rat.5147.s4:10:+:4284649:4284795	rab.26072.s7:6:-:4302468:4302614	opo.41378.s9:6:+:111025305:111025451	chi.8291.s4:14:+:9200913:9201059	h	CM145870
hum.50964.s5:5:-:33561132:33561284	mac.60031.s5:6:-:33659612:33659764	mou.15570.s20:15:+:11317203:11317355	rat.21002.s5:2:-:83391412:83391564	rab.3956.s17:11:-:55297423:55297575	opo.23704.s9:3:+:243129250:243129402	chi.39083.s5:Z:-:10011194:10011346	h	NA
hum.5168.s10:1:+:203013507:203013581	mac.4512.s46:1:-:167395662:167395736	mou.2021.s46:1:-:134328293:134328367	rat.10802.s39:13:-:56223221:56223295	rab.13893.s47:16:-:68716173:68716247	opo.13511.s7:2:+:107263750:107263824	chi.16669.s4:26:+:941126:941200	h	NA
hum.5168.s9:1:+:203013059:203013223	mac.4512.s47:1:-:167396020:167396184	mou.2021.s47:1:-:134328644:134328808	rat.10802.s41:13:-:56223581:56223745	rab.13893.s48:16:-:68716521:68716685	opo.13511.s6:2:+:107263376:107263540	chi.16669.s3:26:+:940614:940778	h	NA
hum.61991.s15:8:-:28210690:28210925	mac.66907.s8:8:-:28502231:28502466	mou.14676.s14:14:+:65391287:65391516	rat.14201.s11:15:+:52537477:52537706	rab.18723.s10:2:+:41281262:41281497	opo.9067.s12:1:+:589246513:589246748	chi.20601.s8:3:+:105299177:105299412	h	NA
hum.7040.s46:10:+:24820762:24820873	mac.69311.s31:9:+:24721910:24722070	mou.24427.s31:2:+:20797880:20798031	rat.17608.s47:17:+:89359301:89359458	rab.12759.s34:16:+:919988:920133	opo.51420.s15:8:-:248484741:248484901	chi.11366.s11:2:-:16829154:16829305	r	NA
hum.35129.s2:2:+:75081420:75081582	mac.29489.s3:13:+:75100627:75100789	mou.37886.s22:6:-:82760104:82760266	rat.28750.s18:4:-:178272161:178272323	rab.19707.s20:2:-:111703068:111703230	opo.8709.s2:1:+:564734038:564734200	chi.38240.s10:JH376259.1:+:1164:1326	b	NA
hum.4605.s16:1:+:161089609:161089742	mac.3858.s11:1:+:139730374:139730502	mou.2711.s6:1:-:171343694:171343827	rat.11366.s5:13:-:94351195:94351328	rab.7243.s4:13:-:31869044:31869172	opo.19087.s17:2:+:457000153:457000286	chi.16582.s4:25:-:2179473:2179606	o	NA
hum.27133.s20:17:-:40971566:40971627	mac.37860.s17:16:-:52941190:52941251	mou.8124.s14:11:-:101296258:101296316	rat.7178.s12:10:-:89017028:89017086	rab.17968.s14:19:-:43524891:43524949	opo.15068.s6:2:+:193420279:193420337	chi.17426.s18:27:-:5060059:5060117	o	NA
hum.26603.s18:17:+:33496856:33496950	mac.37091.s12:16:+:30469672:30469766	mou.7522.s12:11:+:82928655:82928749	rat.6646.s20:10:+:69909228:69909322	rab.17409.s25:19:+:24535966:24536060	opo.19983.s4:2:-:499500950:499501044	chi.10588.s12:19:-:4467433:4467527	b	NA
hum.2249.s18:1:+:76349306:76349506	mac.2360.s15:1:+:78686663:78686863	mou.30244.s9:3:-:153869564:153869764	rat.23302.s6:2:-:278737637:278737837	rab.8508.s6:13:-:89793952:89794152	opo.11699.s12:2:+:1529658:1529858	chi.28574.s57:8:+:28721890:28722090	oc	NA
hum.2249.s19:1:+:76354936:76355054	mac.2360.s16:1:+:78690373:78690491	mou.30244.s8:3:-:153867724:153867842	rat.23302.s5:2:-:278735412:278735530	rab.8508.s5:13:-:89789026:89789144	opo.11699.s13:2:+:1532117:1532235	chi.28574.s60:8:+:28723273:28723391	oc	NA
hum.2249.s22:1:+:76365303:76365391	mac.2360.s19:1:+:78700837:78700925	mou.30244.s2:3:-:153860888:153860976	rat.23302.s2:2:-:278726756:278726844	rab.8508.s2:13:-:89775406:89775494	opo.11699.s16:2:+:1535124:1535212	chi.28574.s66:8:+:28727137:28727225	h	NA
hum.24436.s31:16:+:15125592:15125763	mac.48729.s15:20:-:14978988:14979159	mou.17699.s23:16:-:13840287:13840458	rat.5112.s8:10:-:2123702:2123873	rab.26214.s20:6:+:11528439:11528610	opo.41286.s19:6:+:104838906:104839077	chi.7986.s26:14:+:65887:66058	h	NA
hum.34254.s48:2:+:33589283:33589423	mac.28743.s36:13:+:33344342:33344482	mou.20871.s35:17:+:75363338:75363478	rat.32805.s5:6:-:31125771:31125911	rab.20307.s5:2:-:152997918:152998058	opo.8267.s43:1:+:517046170:517046310	chi.18799.s5:3:-:30502426:30502566	c	NA
hum.10313.s34:11:+:34139727:34139841	mac.31926.s30:14:-:37702892:37703006	mou.25886.s35:2:-:103748186:103748300	rat.25871.s24:3:-:100325073:100325187	rab.2342.s28:1:+:173452444:173452558	opo.38898.s32:5:+:269886184:269886298	chi.24011.s6:5:+:17805678:17805792	r	NA
hum.38074.s6:2:-:228858250:228858336	mac.27524.s5:12:-:91882178:91882264	mou.1169.s6:1:-:83265969:83266055	rat.40632.s7:9:-:88803282:88803368	rab.28452.s5:7:-:169886597:169886683	opo.46697.s10:7:+:220989087:220989173	chi.28894.s7:9:-:9059384:9059470	hqmrbo	NA
hum.19727.s19:14:-:77889078:77889249	mac.65629.s7:7:-:140574013:140574184	mou.10353.s9:12:-:87233402:87233579	rat.34016.s6:6:-:120549222:120549393	rab.21025.s31:20:+:27964372:27964543	opo.3625.s5:1:+:245008828:245009003	chi.24689.s11:5:-:38495612:38495839	h	NA
hum.6756.s12:10:-:17210840:17210916	mac.69132.s10:9:-:17457216:17457292	mou.24302.s10:2:-:13525618:13525694	rat.17512.s16:17:-:82459524:82459600	rab.13402.s11:16:+:44158990:44159066	opo.51493.s8:8:+:256831059:256831135	chi.11410.s14:2:+:19709830:19709906	hq	NA
hum.20977.s40:15:-:41387799:41387866	mac.62933.s37:7:-:19490681:19490748	mou.26145.s39:2:-:119456385:119456452	rat.26072.s11:3:-:117816197:117816264	rab.14627.s5:17:+:30987415:30987482	opo.3086.s44:1:-:198063228:198063295	chi.24182.s38:5:-:23794188:23794255	mr	NA
hum.18966.s5:14:+:54875463:54875507	mac.65070.s4:7:+:117414775:117414819	mou.14142.s4:14:+:46764996:46765040	rat.13683.s7:15:+:27501157:27501201	rab.15373.s5:17:+:73124371:73124415	opo.4146.s14:1:+:276048743:276048787	chi.25202.s5:5:-:56368356:56368400	b	NA
hum.18966.s6:14:+:54878202:54878424	mac.65070.s5:7:+:117417603:117417825	mou.14142.s5:14:+:46767176:46767398	rat.13683.s8:15:+:27503650:27503872	rab.15373.s7:17:+:73127099:73127318	opo.4146.s16:1:+:276051327:276051549	chi.25202.s4:5:-:56367406:56367628	b	CM157346
hum.48604.s46:4:-:89198295:89198395	mac.58198.s25:5:-:81238019:81238119	mou.37567.s8:6:-:57522749:57522849	rat.28570.s7:4:+:153527135:153527235	rab.12159.s5:15:+:61772257:61772357	opo.36311.s20:5:-:23866030:23866130	chi.22327.s11:4:-:46421704:46421804	h	NA
hum.29254.s32:18:-:29493367:29493485	mac.40970.s6:18:-:24842972:24843125	mou.21470.s39:18:-:20870599:20870752	rat.17843.s5:18:+:15102135:15102288	rab.31109.s30:9:-:73234950:73235103	opo.23216.s7:3:+:200297553:200297706	chi.13405.s32:2:-:106003373:106003526	h	NA
hum.19006.s6:14:-:55424310:55424347	mac.65120.s5:7:-:117968921:117968964	mou.14173.s7:14:-:47245833:47245876	rat.13697.s7:15:-:27967078:27967121	rab.15390.s5:17:-:73641277:73641320	opo.4159.s5:1:-:276800063:276800100	chi.25190.s24:5:+:56221402:56221445	h	NA
hum.12975.s37:12:-:8078440:8078544	mac.23208.s20:11:-:8305472:8305576	mou.38676.s6:6:-:122732770:122732874	rat.29385.s7:4:-:222576280:222576384	rab.29102.s13:8:+:33749704:33749808	opo.49436.s14:8:+:104579601:104579705	chi.2024.s12:1:+:75330104:75330208	r	NA
hum.36890.s29:2:+:160053119:160053304	mac.26378.s24:12:+:22739590:22739775	mou.25141.s34:2:+:59817485:59817670	rat.25262.s31:3:+:51001567:51001752	rab.27544.s29:7:+:98040380:98040565	opo.30558.s16:4:+:164391897:164392082	chi.27545.s46:7:+:36015254:36015395	q	NA
hum.12975.s39:12:-:8082280:8082467	mac.23208.s21:11:-:8308976:8309163	mou.38676.s7:6:-:122735423:122735610	rat.29385.s8:4:-:222578069:222578256	rab.29102.s11:8:+:33746149:33746336	opo.49436.s13:8:+:104577836:104578023	chi.2024.s10:1:+:75329555:75329742	r	NA
hum.55439.s26:6:-:44274231:44274269	mac.55287.s33:4:-:44225910:44225948	mou.20201.s10:17:+:45515245:45515283	rat.39776.s22:9:-:16764068:16764106	rab.5279.s20:12:-:33686497:33686535	opo.17495.s24:2:-:289304007:289304045	chi.18729.s9:3:+:29562155:29562193	hq	CM146229,CS1615976
hum.2516.s5:1:+:84991379:84991432	mac.2430.s5:1:+:87318079:87318132	mou.30136.s18:3:-:146487512:146487565	rat.23240.s15:2:-:270868538:270868591	rab.8440.s14:13:-:80401471:80401524	opo.12655.s15:2:-:44178208:44178261	chi.28082.s14:8:-:15503946:15503999	q	NA
hum.44083.s60:3:-:49399929:49400059	mac.46170.s2:2:+:87076894:87077024	mou.47426.s34:9:+:108335051:108335181	rat.38917.s7:8:+:116462597:116462727	rab.30387.s2:9:-:16893663:16893793	opo.42879.s13:6:-:202522221:202522351	chi.6583.s35:12:-:2840002:2840132	q	NA
hum.17009.s17:13:-:46577274:46577471	mac.39557.s17:17:-:24876330:24876527	mou.14924.s24:14:+:75315881:75316078	rat.14390.s10:15:+:61088458:61088655	rab.29360.s12:8:+:49146661:49146858	opo.45952.s16:7:-:170785281:170785478	chi.4165.s21:1:-:167275648:167275845	o	NA
hum.17009.s24:13:-:46616299:46616410	mac.39557.s21:17:-:24915703:24915814	mou.14924.s19:14:+:75293891:75294002	rat.14390.s6:15:+:61062576:61062687	rab.29360.s7:8:+:49115995:49116106	opo.45952.s20:7:-:170821820:170821931	chi.4165.s26:1:-:167288307:167288418	c	NA
hum.29762.s16:18:+:60237336:60237464	mac.41412.s18:18:+:55943198:55943326	mou.1622.s15:1:+:106027403:106027531	rat.10482.s13:13:+:31167007:31167135	rab.31412.s35:9:+:102877303:102877431	opo.22623.s18:3:+:142454367:142454495	chi.12640.s10:2:-:68228936:68229064	r	NA
hum.64798.s25:9:+:35846814:35846992	mac.34815.s10:15:-:41676508:41676686	mou.30918.s16:4:+:43686067:43686189	rat.30496.s29:5:+:63710950:63711072	rab.312.s9:1:-:18094830:18095008	opo.41536.s4:6:-:122417765:122417943	chi.39026.s4:Z:-:8940703:8940881	mr	NA
hum.27534.s55:17:+:43911080:43911215	mac.38075.s18:16:+:56469193:56469328	mou.8311.s16:11:+:104173595:104173730	rat.7299.s13:10:+:91993447:91993582	rab.18092.s15:19:+:46221351:46221486	opo.15463.s14:2:+:207252948:207253083	chi.17114.s12:27:+:2249291:2249426	h	NA
hum.27819.s37:17:+:61492889:61493035	mac.38154.s31:16:+:58942235:58942381	mou.8343.s32:11:+:105916914:105917060	rat.7344.s39:10:+:93873568:93873714	rab.18131.s36:19:+:48305382:48305528	opo.15511.s29:2:+:210448236:210448382	chi.17145.s38:27:+:2623168:2623314	b	NA
hum.48602.s12:4:-:89042787:89042944	mac.58196.s11:5:-:81088052:81088209	mou.37589.s15:6:+:58666882:58667039	rat.28573.s19:4:+:153686060:153686217	rab.12162.s20:15:+:61896323:61896480	opo.36582.s12:5:+:53371929:53372086	chi.25847.s10:6:+:17108486:17108643	q	CM075963,CM057861,CD1314530,CI121053
hum.12638.s18:11:-:129742779:129742991	mac.33586.s7:14:-:127939668:127939880	mou.45767.s35:9:+:31411177:31411389	rat.37529.s36:8:+:32577629:32577841	rab.1084.s28:1:+:86752162:86752374	opo.32005.s8:4:-:280045199:280045417	chi.16119.s33:24:+:1548089:1548307	c	NA
hum.51679.s3:5:+:70888753:70888819	mac.60523.s2:6:+:67751247:67751313	mou.12964.s17:13:-:100000250:100000316	rat.20630.s20:2:-:49387016:49387082	rab.35146.s2:GL018720:+:192752:192818	opo.21783.s3:3:+:45219624:45219690	chi.40416.s5:Z:+:72928766:72928832	q	CM126865
hum.20968.s9:15:+:41856382:41856468	mac.62942.s8:7:+:19952559:19952645	mou.26169.s12:2:+:119804768:119804854	rat.26087.s10:3:+:118151699:118151785	rab.14611.s17:17:-:30578909:30578995	opo.3112.s5:1:+:198547402:198547488	chi.24202.s9:5:+:24225044:24225130	r	NA
hum.27819.s28:17:+:61483515:61483638	mac.38154.s24:16:+:58932243:58932366	mou.8343.s26:11:+:105910203:105910326	rat.7344.s31:10:+:93867247:93867370	rab.18131.s30:19:+:48296024:48296147	opo.15511.s23:2:+:210435997:210436120	chi.17145.s30:27:+:2615980:2616103	b	NA
hum.27819.s31:17:+:61489359:61489491	mac.38154.s26:16:+:58938679:58938811	mou.8343.s28:11:+:105913357:105913489	rat.7344.s34:10:+:93870327:93870459	rab.18131.s32:19:+:48300920:48301052	opo.15511.s25:2:+:210443647:210443779	chi.17145.s33:27:+:2620060:2620192	b	NA
hum.27819.s30:17:+:61488872:61489047	mac.38154.s25:16:+:58938192:58938367	mou.8343.s27:11:+:105912912:105913087	rat.7344.s33:10:+:93869845:93870020	rab.18131.s31:19:+:48300437:48300612	opo.15511.s24:2:+:210441256:210441431	chi.17145.s32:27:+:2619245:2619420	b	NA
hum.27819.s35:17:+:61490904:61490995	mac.38154.s30:16:+:58940227:58940318	mou.8343.s31:11:+:105914892:105914983	rat.7344.s38:10:+:93871854:93871945	rab.18131.s35:19:+:48302434:48302525	opo.15511.s28:2:+:210445107:210445198	chi.17145.s37:27:+:2621538:2621629	b	NA
hum.15156.s13:12:-:102512141:102512361	mac.25264.s12:11:-:103331288:103331508	mou.4830.s3:10:+:88148162:88148379	rat.35277.s6:7:+:28827173:28827391	rab.24931.s9:4:-:81402307:81402527	opo.49070.s11:8:-:81773499:81773654	chi.1422.s3:1:+:55571319:55571538	q	CM142519
hum.12841.s33:12:+:993815:995250	mac.22998.s31:11:+:876107:877542	mou.38606.s32:6:-:119947975:119949419	rat.29327.s28:4:-:219561878:219563319	rab.29185.s22:8:-:36805447:36806900	opo.49760.s29:8:+:117820312:117821804	chi.1585.s33:1:+:60649107:60650536	r	NA
hum.19233.s24:14:-:65246443:65246649	mac.65321.s47:7:-:127778799:127779005	mou.10047.s17:12:-:76608491:76608697	rat.33740.s22:6:-:109084307:109084513	rab.41221.s9:GL018857:+:513235:513441	opo.4027.s20:1:-:267519649:267519855	chi.23402.s17:5:-:150120:150326	m	CM167297,CS094388
hum.44753.s19:3:+:97619297:97619329	mac.44963.s19:2:+:18273076:18273108	mou.18533.s12:16:-:59529223:59529255	rat.8281.s16:11:+:46162300:46162332	rab.11159.s9:14:-:122677276:122677308	opo.44507.s18:7:+:18731807:18731839	chi.2533.s38:1:+:90682224:90682256	m	NA
hum.50912.s57:5:+:14480028:14480120	mac.59853.s7:6:+:14662309:14662401	mou.15747.s29:15:-:27755138:27755230	rat.21121.s22:2:-:100161022:100161114	rab.3846.s47:11:+:39333523:39333615	opo.22454.s49:3:+:112462516:112462608	chi.12793.s26:2:-:76328622:76328714	r	NA
hum.44753.s17:3:+:97617727:97617869	mac.44963.s17:2:+:18271482:18271624	mou.18533.s14:16:-:59530331:59530476	rat.8281.s13:11:+:46161043:46161185	rab.11159.s11:14:-:122678337:122678479	opo.44507.s16:7:+:18730204:18730346	chi.2533.s36:1:+:90678653:90678795	h	CM142354
hum.15780.s15:12:+:122396178:122396428	mac.25842.s13:11:+:123046868:123047118	mou.35754.s13:5:+:123287160:123287410	rat.9902.s15:12:-:40633448:40633698	rab.40160.s12:GL018824:-:705924:706174	opo.27327.s13:3:+:485436283:485436533	chi.8771.s15:15:+:5695540:5695787	o	NA
hum.16367.s20:13:-:21381596:21381773	mac.38905.s19:17:+:798781:798958	mou.14503.s13:14:-:57602489:57602666	rat.14001.s26:15:-:41705676:41705853	rab.29300.s15:8:+:43799102:43799279	opo.32103.s22:4:-:289970808:289970985	chi.4453.s12:1:+:178015849:178016026	hqmrbo	NA
hum.58795.s15:7:-:44192900:44193062	mac.52021.s44:3:+:82181969:82182131	mou.5825.s17:11:-:5910914:5911024	rat.13043.s10:14:-:86843772:86843934	rab.3335.s5:10:-:44706905:44707067	opo.7911.s10:1:-:501562411:501562573	chi.30092.s3:AADN03010888.1:+:5674:5836	m	CS1610081,CS096970,CS096969,CM930294,CS096968,CM1212379,CM077934,CM096816,CM032901,CM082786,CD097020,CM984183,CM051044,CM074241,CM121649,CM074238,CM082777,CM096815,CM121648,CM1610079,CD064558,CM141549,CM096814,CM1212974,CM096813,CM970628,CM141548,CM096812,CM012105,CD1412351,CM141529,CM012106,CM1412943,CD097019,CD033192,CM030441,CM013265,CM096811,CM096810,CM020439,CI097448,CM074225,CM096808,CM0968…
hum.39078.s11:20:-:17929708:17929747	mac.6993.s10:10:-:51270822:51270861	mou.26657.s10:2:-:144254903:144254942	rat.26521.s7:3:-:144815766:144815805	rab.24037.s13:4:+:18271440:18271479	opo.9302.s14:1:+:604828508:604828547	chi.18307.s15:3:+:14826503:14826542	q	NA
hum.11349.s8:11:+:71698050:71698157	mac.32494.s7:14:+:70024183:70024290	mou.41714.s26:7:-:102031494:102031601	rat.2971.s23:1:-:173304161:173304268	rab.1923.s24:1:-:144391383:144391490	opo.32989.s6:4:-:348372167:348372274	chi.4767.s6:1:-:193356450:193356557	h	NA
hum.62432.s15:8:-:52758221:52758323	mac.67286.s7:8:-:54391758:54391860	mou.54.s4:1:+:7147637:7147739	rat.30023.s11:5:-:16936075:16936177	rab.22598.s8:3:-:66617294:66617396	opo.23120.s5:3:+:189156704:189156806	chi.13473.s6:2:-:109191714:109191816	h	NA
hum.11349.s3:11:+:71668273:71668310	mac.32494.s3:14:+:69994554:69994591	mou.41714.s30:7:-:102042627:102042664	rat.2971.s27:1:-:173325909:173325946	rab.1923.s30:1:-:144426352:144426389	opo.32989.s9:4:-:348412676:348412713	chi.4767.s10:1:-:193357985:193358022	h	NA
hum.62432.s10:8:-:52746078:52746249	mac.67286.s4:8:-:54379753:54379924	mou.54.s8:1:+:7160892:7161063	rat.30023.s8:5:-:16922803:16922974	rab.22598.s3:3:-:66604597:66604768	opo.23120.s8:3:+:189172758:189172929	chi.13473.s4:2:-:109180038:109180209	r	NA
hum.15821.s8:12:-:122097097:122097254	mac.25826.s8:11:-:122747783:122747940	mou.35764.s7:5:-:123041083:123041240	rat.9913.s7:12:+:40868271:40868428	rab.21269.s3:21:+:6000000:6000157	opo.27284.s3:3:-:485058972:485059124	chi.8758.s6:15:-:5592563:5592720	r	NA
hum.37722.s52:2:+:210835556:210835681	mac.27261.s53:12:+:73754059:73754184	mou.945.s60:1:+:66672657:66672782	rat.40423.s28:9:-:73642159:73642284	rab.28217.s63:7:+:150793802:150793927	opo.46281.s17:7:-:184923996:184924121	chi.26542.s70:7:+:2629814:2629939	h	NA
hum.14827.s21:12:-:81732959:81733113	mac.24798.s32:11:-:78301917:78302071	mou.5122.s28:10:+:106865250:106865401	rat.35503.s26:7:+:48999091:48999242	rab.24712.s20:4:-:60659013:60659167	opo.48676.s18:8:-:51727292:51727446	chi.883.s24:1:-:40164285:40164439	c	NA
hum.14827.s22:12:-:81734857:81734987	mac.24798.s33:11:-:78303786:78303916	mou.5122.s26:10:+:106863254:106863384	rat.35503.s24:7:+:48997131:48997261	rab.24712.s21:4:-:60660960:60661090	opo.48676.s19:8:-:51730450:51730580	chi.883.s25:1:-:40164914:40165044	c	NA
hum.14827.s23:12:-:81738443:81738472	mac.24798.s34:11:-:78307268:78307297	mou.5122.s25:10:+:106859777:106859806	rat.35503.s23:7:+:48993884:48993913	rab.24712.s22:4:-:60663824:60663853	opo.48676.s20:8:-:51733726:51733755	chi.883.s26:1:-:40165845:40165874	c	NA
hum.14827.s24:12:-:81741312:81741549	mac.24798.s35:11:-:78310536:78310773	mou.5122.s24:10:+:106858161:106858398	rat.35503.s22:7:+:48988640:48988877	rab.24712.s23:4:-:60665879:60666116	opo.48676.s21:8:-:51738307:51738544	chi.883.s27:1:-:40166920:40167157	c	NA
hum.14827.s25:12:-:81746898:81747118	mac.24798.s36:11:-:78316186:78316406	mou.5122.s23:10:+:106857409:106857629	rat.35503.s21:7:+:48987900:48988120	rab.24712.s24:4:-:60669828:60670048	opo.48676.s22:8:-:51750696:51750916	chi.883.s28:1:-:40170020:40170240	c	NA
hum.21285.s4:15:-:55841108:55841193	mac.63329.s15:7:-:33868813:33868898	mou.46752.s3:9:+:72942920:72943005	rat.38277.s34:8:-:73467418:73467500	rab.14367.s2:17:+:17027205:17027290	opo.2530.s3:1:+:165962151:165962236	chi.5194.s4:10:+:7432367:7432452	r	NA
hum.44388.s7:3:+:66396788:66396832	mac.45833.s15:2:-:69834230:69834274	mou.38222.s10:6:+:94576334:94576378	rat.29011.s8:4:+:191107790:191107834	rab.30640.s7:9:+:33560233:33560277	opo.43174.s17:6:+:219283730:219283774	chi.6965.s8:12:+:14403679:14403723	hqmrbc	NA
hum.4153.s7:1:-:165386278:165386457	mac.4924.s9:1:-:195252095:195252274	mou.2595.s7:1:+:167627292:167627471	rat.11293.s7:13:+:90497395:90497574	rab.7160.s22:13:+:27500888:27501067	opo.12766.s7:2:-:56844015:56844194	chi.27679.s9:8:+:5132703:5132881	r	NA
hum.4153.s8:1:-:165389107:165389251	mac.4924.s10:1:-:195255211:195255355	mou.2595.s6:1:+:167624928:167625072	rat.11293.s6:13:+:90495056:90495200	rab.7160.s21:13:+:27497423:27497567	opo.12766.s8:2:-:56848197:56848341	chi.27679.s8:8:+:5132029:5132173	r	NA
hum.28825.s49:18:+:8824697:8826230	mac.40623.s6:18:-:5555278:5556811	mou.20726.s7:17:-:66342826:66344365	rat.41004.s6:9:-:114003476:114005015	rab.30918.s5:9:-:53050168:53051743	opo.24060.s8:3:+:275858004:275859561	chi.13232.s6:2:-:98636245:98637805	o	NA
hum.62380.s20:8:+:42841798:42841938	mac.67230.s9:8:+:43594938:43595078	mou.43191.s15:8:-:26059240:26059380	rat.15831.s10:16:+:70458281:70458421	rab.33997.s22:GL018706:-:439393:439533	opo.8892.s21:1:+:578571104:578571244	chi.40008.s17:Z:+:53570423:53570563	hq	NA
hum.62380.s13:8:+:42821616:42821756	mac.67230.s3:8:+:43573863:43574003	mou.43191.s20:8:-:26071058:26071198	rat.15831.s5:16:+:70445157:70445297	rab.33997.s29:GL018706:-:459005:459145	opo.8892.s16:1:+:578551933:578552073	chi.40008.s11:Z:+:53557387:53557527	q	NA
hum.56794.s8:6:+:132172282:132172407	mac.56451.s27:4:-:132035674:132035799	mou.3495.s22:10:-:24675978:24676103	rat.285.s4:1:+:23260536:23260661	rab.6291.s5:12:+:122088292:122088417	opo.18590.s4:2:+:405739640:405739765	chi.19488.s34:3:-:56691470:56691595	h	CM139371,CM139370,CM993455,CM166426,CM139369
hum.69066.s3:X:-:122744769:122744808	mac.72785.s3:X:-:121835715:121835754	mou.48507.s4:X:-:41802947:41802986	rat.42668.s2:X:-:128254601:128254646	rab.48374.s7:X:-:98140233:98140272	opo.56656.s2:X:-:17322279:17322324	chi.21382.s50:4:+:15692217:15692264	o	NA
hum.20286.s16:14:+:103932309:103932428	mac.66128.s12:7:+:166804760:166804879	mou.10860.s19:12:+:111627479:111627598	rat.34356.s18:6:-:144320624:144320743	rab.37177.s18:GL018751:-:414563:414682	opo.4768.s17:1:-:312601451:312601570	chi.24959.s31:5:+:50183876:50183995	q	NA
hum.69066.s9:X:-:122747903:122748040	mac.72785.s9:X:-:121838858:121838995	mou.48507.s12:X:-:41807034:41807171	rat.42668.s7:X:-:128258302:128258439	rab.48374.s13:X:-:98142244:98142381	opo.56656.s7:X:-:17325084:17325221	chi.21382.s43:4:+:15690687:15690824	o	NA
hum.14779.s30:12:-:80215896:80215970	mac.24755.s27:11:-:76800790:76800864	mou.5134.s9:10:+:108240105:108240179	rat.35515.s35:7:-:51456926:51457000	rab.24702.s27:4:-:59081361:59081435	opo.48660.s33:8:-:49694215:49694289	chi.849.s25:1:-:39538174:39538248	h	NA
hum.61271.s16:7:-:158527113:158527162	mac.53884.s7:3:-:195792612:195792661	mou.10999.s29:12:+:116370012:116370061	rat.34487.s30:6:+:153181767:153181816	rab.6880.s35:13:+:8556179:8556228	opo.51138.s3:8:-:226227158:226227207	chi.11140.s2:2:-:9468111:9468160	m	NA
hum.54505.s10:6:-:24658789:24658962	mac.54367.s5:4:-:24664588:24664761	mou.11423.s6:13:+:24836016:24836166	rat.16970.s10:17:-:44103881:44104031	rab.4725.s4:12:+:12345119:12345292	opo.24396.s5:3:+:313990687:313990860	chi.13024.s7:2:+:90251590:90251757	m	CS144529,CX144531
hum.35903.s27:2:+:109111747:109111941	mac.30047.s26:13:+:108280106:108280300	mou.3944.s23:10:+:58294711:58294905	rat.24189.s21:20:+:29687061:29687255	rab.19260.s4:2:-:84093726:84093920	opo.45116.s22:7:+:73652334:73652528	chi.3571.s27:1:+:135556067:135556261	h	NA
hum.39782.s3:20:-:40041964:40042155	mac.6319.s10:10:+:23042696:23042887	mou.27178.s4:2:-:160957036:160957227	rat.26981.s3:3:-:163175057:163175248	rab.35022.s8:GL018718:-:787218:787409	opo.6018.s46:1:+:393267025:393267216	chi.14382.s15:20:-:657085:657276	c	NA
hum.39782.s2:20:-:40040784:40040903	mac.6319.s11:10:+:23043897:23044016	mou.27178.s3:2:-:160956083:160956202	rat.26981.s2:3:-:163174088:163174207	rab.35022.s7:GL018718:-:785464:785583	opo.6018.s47:1:+:393269078:393269197	chi.14382.s13:20:-:655268:655387	oc	NA
hum.43674.s17:3:+:40291713:40291817	mac.46507.s4:2:-:96281493:96281597	mou.47763.s17:9:+:120464694:120464798	rat.39218.s20:8:+:128331103:128331207	rab.29957.s4:9:-:3674335:3674439	opo.51643.s22:8:+:267434892:267434996	chi.12039.s4:2:-:44583485:44583589	c	NA
hum.58305.s14:7:-:21951235:21951369	mac.52459.s4:3:+:104286063:104286197	mou.11013.s7:12:+:117870009:117870137	rat.34515.s6:6:+:154689867:154689995	rab.2810.s11:10:-:7042116:7042244	opo.52251.s4:8:+:301508794:301508921	chi.11679.s8:2:-:30699260:30699400	h	NA
hum.27144.s35:17:-:41123624:41123713	mac.37853.s3:16:-:53100143:53100232	mou.8160.s25:11:-:101421865:101421954	rat.7189.s26:10:-:89133686:89133775	rab.17970.s26:19:-:43655662:43655751	opo.14925.s10:2:+:193270681:193270770	chi.17432.s24:27:-:5093492:5093581	h	NA
hum.53542.s27:5:+:170598210:170598290	mac.62114.s21:6:+:167549448:167549528	mou.6325.s15:11:-:33328444:33328524	rat.5527.s15:10:-:18133189:18133269	rab.22386.s21:3:+:52439861:52439941	opo.5521.s19:1:+:370468520:370468600	chi.7259.s24:13:-:2744761:2744841	hqrboc	NA
hum.27144.s34:17:-:41122306:41122359	mac.37853.s2:16:-:53098753:53098806	mou.8160.s21:11:-:101419675:101419728	rat.7189.s23:10:-:89131208:89131261	rab.17970.s25:19:-:43653883:43653936	opo.14925.s11:2:+:193270939:193270992	chi.17432.s23:27:-:5093350:5093403	mr	NA
hum.37639.s14:2:+:206617559:206617699	mac.27109.s12:12:+:69635698:69635838	mou.848.s17:1:+:62771705:62771845	rat.40340.s13:9:+:69376121:69376261	rab.28145.s12:7:+:146529293:146529433	opo.46308.s14:7:-:189841610:189841750	chi.26814.s12:7:-:12193652:12193804	m	NA
hum.29463.s15:18:-:43460040:43460188	mac.41152.s14:18:-:38911675:38911823	mou.22560.s34:18:+:78014739:78014887	rat.18681.s34:18:+:74049859:74050007	rab.31222.s23:9:-:87323639:87323787	opo.22022.s15:3:-:63987822:63987979	chi.38925.s33:Z:+:2214033:2214193	b	NA
hum.37639.s12:2:+:206610470:206610614	mac.27109.s10:12:+:69628618:69628762	mou.848.s15:1:+:62764850:62764994	rat.40340.s11:9:+:69369036:69369180	rab.28145.s10:7:+:146522025:146522169	opo.46308.s16:7:-:189852572:189852716	chi.26814.s14:7:-:12200283:12200427	m	CM073248
hum.26136.s26:17:-:17787948:17788082	mac.36726.s28:16:-:17794042:17794176	mou.6835.s50:11:-:60262649:60262783	rat.6023.s21:10:-:46389649:46389783	rab.44631.s19:GL019105:-:57215:57349	opo.39938.s12:6:+:12759028:12759162	chi.7985.s41:14:-:4940982:4941116	h	NA
hum.20949.s12:15:+:41011003:41011097	mac.62889.s7:7:+:19088548:19088642	mou.26127.s7:2:+:119127063:119127157	rat.26063.s6:3:+:117485454:117485548	rab.14660.s5:17:-:31341599:31341693	opo.3081.s9:1:+:197621385:197621479	chi.23430.s8:5:+:954617:954711	h	CM002094
hum.53811.s22:5:-:178579143:178579256	mac.62396.s14:6:-:175768154:175768267	mou.6527.s11:11:+:50777131:50777244	rat.5763.s15:10:+:36044947:36045060	rab.35925.s16:GL018730:-:612833:612946	opo.5254.s13:1:+:344763268:344763381	chi.7650.s15:13:+:13125175:13125288	r	NA
hum.52784.s19:5:-:137320946:137321078	mac.61500.s18:6:-:134380041:134380173	mou.21670.s24:18:-:34473550:34473685	rat.17980.s25:18:-:26974936:26975074	rab.21877.s19:3:-:20307194:20307326	opo.4976.s22:1:-:328808567:328808696	chi.7622.s12:13:+:13709232:13709367	h	NA
hum.21047.s6:15:+:45357469:45357587	mac.63066.s6:7:+:23417756:23417874	mou.26249.s7:2:+:122256842:122256960	rat.26191.s5:3:+:120738837:120738955	rab.14514.s5:17:-:27471337:27471455	opo.3205.s5:1:+:202967053:202967171	chi.4916.s5:10:-:575132:575250	o	NA
hum.43680.s7:3:+:38406690:38406776	mac.46536.s5:2:-:98179906:98179992	mou.47733.s10:9:+:119367489:119367575	rat.39183.s43:8:+:127261350:127261436	rab.44787.s43:GL019127:-:49512:49598	opo.43653.s5:6:+:258271819:258271905	chi.11065.s48:2:-:6158638:6158724	r	NA
hum.55153.s20:6:+:36185694:36185787	mac.54982.s13:4:+:35971862:35971955	mou.19733.s30:17:+:28823973:28824066	rat.23572.s36:20:+:8324771:8324864	rab.5088.s17:12:+:26243572:26243665	opo.17126.s19:2:+:275426568:275426661	chi.16638.s16:26:+:193631:193724	m	NA
hum.53811.s26:5:-:178581815:178581920	mac.62396.s17:6:-:175770864:175770969	mou.6527.s8:11:+:50775314:50775419	rat.5763.s11:10:+:36043154:36043259	rab.35925.s19:GL018730:-:615185:615290	opo.5254.s10:1:+:344756775:344756880	chi.7650.s12:13:+:13120099:13120204	r	NA
hum.3798.s39:1:+:156882562:156882774	mac.3739.s33:1:+:135523939:135524151	mou.28922.s36:3:-:87752107:87752319	rat.22157.s34:2:-:206522007:206522219	rab.7369.s6:13:-:36062396:36062608	opo.14979.s27:2:+:192079594:192079809	chi.16358.s6:25:-:405858:406073	q	NA
hum.2873.s12:1:+:100920961:100921048	mac.2746.s13:1:+:103516584:103516671	mou.29667.s10:3:-:116332795:116332882	rat.22843.s12:2:+:237852257:237852344	rab.8142.s10:13:-:63717611:63717698	opo.19262.s8:2:+:467234772:467234859	chi.27931.s9:8:+:10757877:10757964	h	NA
hum.53732.s10:5:+:177035540:177035623	mac.62298.s13:6:+:174139214:174139297	mou.12083.s8:13:+:55608342:55608425	rat.16446.s24:17:-:11658897:11658980	rab.22535.s6:3:+:58118954:58119037	opo.5769.s5:1:+:383409308:383409391	chi.7410.s3:13:-:9430985:9431068	o	CM166199
hum.53732.s8:5:+:177034303:177034528	mac.62298.s9:6:+:174137667:174137892	mou.12083.s6:13:+:55607197:55607422	rat.16446.s26:17:-:11659907:11660132	rab.22535.s4:3:+:58117941:58118166	opo.5769.s4:1:+:383408857:383409082	chi.7410.s4:13:-:9431272:9431497	o	CM166200,CM993492,CM993493
hum.65968.s11:9:+:101900141:101900371	mac.34665.s8:15:-:37090766:37090996	mou.31036.s7:4:+:47396355:47396585	rat.30608.s9:5:+:67619544:67619774	rab.214.s8:1:-:14096211:14096441	opo.41755.s6:6:-:138143124:138143354	chi.12339.s5:2:+:56047766:56047996	h	CM145821,CM115990,CM050754,CM165735,CM164275,CM145822,CM086972,CM158775,CD086260,CM064324,CM064319,CM1612270,CM148048,CM061221,CM112280,CM086974,CM063195,CM120557,CM145823,CM063196
hum.37639.s15:2:+:206628398:206628660	mac.27109.s13:12:+:69646907:69647169	mou.848.s18:1:+:62783294:62783556	rat.40340.s14:9:+:69387814:69388076	rab.28145.s13:7:+:146540857:146541119	opo.46308.s13:7:-:189824487:189824749	chi.26814.s11:7:-:12185211:12185473	m	CM1612148
hum.66491.s7:9:+:125746764:125746998	mac.34272.s25:15:-:12743518:12743752	mou.24935.s5:2:+:37472295:37472514	rat.25094.s7:3:+:26963367:26963589	rab.33139.s40:GL018699:-:4213922:4214156	opo.6384.s6:1:+:416878585:416878813	chi.9740.s9:17:+:8830297:8830531	h	NA
hum.31341.s33:19:-:19765928:19766004	mac.43339.s16:19:-:19351992:19352068	mou.43804.s25:8:+:69798812:69798932	rat.15327.s61:16:-:21286571:21286691	rab.46013.s16:GL019384:+:19046:19166	opo.25756.s15:3:+:431641300:431641420	chi.38349.s20:JH376279.1:-:129440:129560	r	NA
hum.61963.s26:8:+:27401703:27401761	mac.66889.s11:8:+:27698470:27698528	mou.14695.s2:14:-:66084931:66084989	rat.14131.s19:15:+:48836221:48836279	rab.18755.s2:2:-:42211874:42211932	opo.7999.s2:1:-:504247127:504247185	chi.20577.s18:3:+:104721289:104721347	q	CM145500
hum.64172.s22:9:-:3275500:3275612	mac.35259.s17:15:+:73957572:73957684	mou.23434.s13:19:-:27813578:27813690	rat.4464.s9:1:-:253156939:253157051	rab.636.s15:1:+:51133515:51133627	opo.42385.s10:6:-:164663562:164663674	chi.39454.s17:Z:-:26545932:26546044	c	NA
hum.62467.s26:8:-:54975888:54975935	mac.67318.s17:8:-:56657286:56657333	mou.22.s4:1:+:4830268:4830315	rat.30041.s6:5:-:19354117:19354164	rab.22634.s22:3:-:69233123:69233170	opo.23070.s4:3:+:186562172:186562219	chi.13503.s9:2:-:110075083:110075130	h	NA
hum.44073.s31:3:+:51315039:51315143	mac.46097.s48:2:-:85163009:85163113	mou.47371.s43:9:-:106967119:106967223	rat.38862.s54:8:-:115050503:115050607	rab.30445.s30:9:+:18546836:18546940	opo.43943.s37:6:-:278418860:278418964	chi.6501.s30:12:+:2155088:2155192	b	NA
hum.61791.s4:8:+:19190466:19190625	mac.66693.s4:8:+:19232233:19232392	mou.43738.s3:8:+:68294303:68294459	rat.15338.s8:16:-:23029166:23029322	rab.11484.s3:15:+:4020503:4020662	opo.8903.s9:1:-:579492404:579492566	chi.21904.s3:4:+:33514443:33514602	b	NA
hum.59931.s12:7:-:103824571:103824619	mac.52869.s17:3:-:141563560:141563608	mou.33658.s10:5:-:22526535:22526583	rat.27671.s8:4:+:9191028:9191076	rab.27008.s9:7:-:40448478:40448526	opo.50182.s11:8:-:155278426:155278474	chi.248.s11:1:-:13210910:13210958	h	NA
hum.59931.s11:7:-:103824391:103824481	mac.52869.s16:3:-:141563380:141563470	mou.33658.s8:5:-:22526363:22526453	rat.27671.s10:4:+:9191158:9191248	rab.27008.s8:7:-:40448299:40448389	opo.50182.s10:8:-:155278213:155278303	chi.248.s10:1:-:13210282:13210372	h	NA
hum.49594.s20:4:+:151169457:151169537	mac.58935.s20:5:+:142479492:142479572	mou.28902.s10:3:-:86793219:86793299	rat.22131.s13:2:-:205522512:205522592	rab.11668.s12:15:-:14191095:14191175	opo.37302.s7:5:-:127813798:127813878	chi.21767.s16:4:+:32277929:32278009	mr	NA
hum.49594.s18:4:+:151168755:151168851	mac.58935.s18:5:+:142478775:142478871	mou.28902.s12:3:-:86793817:86793913	rat.22131.s15:2:-:205523096:205523192	rab.11668.s13:15:-:14191815:14191911	opo.37302.s9:5:-:127814385:127814481	chi.21767.s15:4:+:32276167:32276263	mr	NA
hum.8273.s33:10:-:75607746:75607840	mac.69996.s12:9:+:63170895:63170989	mou.13741.s26:14:-:20764861:20764955	rat.13437.s12:15:+:3695900:3695994	rab.15786.s10:18:+:13667391:13667485	opo.1004.s34:1:-:50572050:50572144	chi.25773.s22:6:+:15208583:15208677	hqmrbc	NA
hum.16059.s14:12:+:112587555:112587675	mac.25645.s16:11:+:113066086:113066206	mou.35688.s9:5:-:121373947:121374061	rat.9992.s16:12:+:42574237:42574357	rab.21453.s33:21:+:8101740:8101860	opo.27697.s6:3:-:497283439:497283574	chi.8809.s13:15:+:6294974:6295106	b	NA
hum.37412.s40:2:+:192278774:192278906	mac.26912.s32:12:+:55161222:55161354	mou.661.s5:1:-:51757876:51758008	rat.40205.s45:9:+:54466301:54466433	rab.27969.s41:7:+:131859239:131859371	opo.31065.s34:4:+:208793261:208793393	chi.26705.s90:7:+:7590890:7591022	r	NA
hum.66196.s57:9:-:111909331:111909469	mac.34580.s5:15:+:27063003:27063141	mou.31178.s6:4:-:56972238:56972376	rat.30708.s3:5:-:78165436:78165574	rab.94.s7:1:+:4019534:4019672	opo.41711.s3:6:+:135617667:135617805	chi.12927.s46:2:-:84312437:84312575	b	NA
hum.63179.s3:8:+:94770711:94770804	mac.67880.s3:8:+:96333786:96333879	mou.30478.s28:4:-:12079875:12079968	rat.30217.s39:5:-:30415731:30415824	rab.23002.s3:3:+:109392697:109392790	opo.24846.s3:3:+:357086813:357086906	chi.13885.s6:2:+:125634851:125634944	b	CM131897,CM102755,CD060671,CM102767,CM090679,CM1615092
hum.38228.s5:2:+:233422594:233422728	mac.27640.s4:12:+:96448761:96448895	mou.1278.s6:1:+:87220920:87221054	rat.40705.s3:9:+:94042030:94042164	rab.36316.s5:GL018736:+:165037:165171	opo.21070.s12:2:+:537396216:537396350	chi.29093.s9:9:-:15104194:15104328	h	NA
hum.64172.s17:9:-:3256991:3257199	mac.35259.s22:15:+:73975649:73975857	mou.23434.s7:19:-:27793611:27793819	rat.4464.s4:1:-:253139027:253139235	rab.636.s20:1:+:51153222:51153430	opo.42385.s5:6:-:164640127:164640335	chi.39454.s11:Z:-:26535783:26535991	c	NA
hum.34350.s4:2:+:39107741:39107847	mac.28797.s6:13:+:38865964:38866070	mou.20952.s3:17:+:80294470:80294576	rat.32570.s4:6:+:2951051:2951157	rab.20227.s23:2:-:147498295:147498401	opo.9933.s3:1:-:662005495:662005601	chi.18330.s6:3:+:15916232:15916338	b	NA
hum.34350.s3:2:+:39107320:39107370	mac.28797.s5:13:+:38865531:38865581	mou.20952.s2:17:+:80292325:80292378	rat.32570.s2:6:+:2950681:2950734	rab.20227.s24:2:-:147498803:147498853	opo.9933.s4:1:-:662006428:662006478	chi.18330.s3:3:+:15915764:15915814	q	NA
hum.37444.s5:2:+:198327263:198327455	mac.26949.s8:12:+:61076063:61076255	mou.729.s5:1:+:55064181:55064373	rat.40246.s5:9:+:61345564:61345756	rab.28016.s3:7:+:137968829:137969021	opo.31120.s3:4:+:218586909:218587101	chi.26672.s6:7:+:9713347:9713539	hq	NA
hum.37444.s4:2:+:198324656:198324805	mac.26949.s7:12:+:61073440:61073589	mou.729.s4:1:+:55061275:55061424	rat.40246.s3:9:+:61342825:61342974	rab.28016.s2:7:+:137962869:137963018	opo.31120.s2:4:+:218582655:218582804	chi.26672.s4:7:+:9712036:9712182	h	NA
hum.52370.s19:5:-:115823804:115823892	mac.61151.s4:6:-:112989624:112989712	mou.21985.s24:18:-:47291096:47291184	rat.18211.s18:18:-:41016195:41016283	rab.21605.s18:3:-:1217090:1217178	opo.39813.s13:6:+:10875642:10875730	chi.40381.s10:Z:+:72453600:72453688	o	NA
hum.23459.s39:16:+:630858:630972	mac.48328.s13:20:+:567279:567393	mou.19706.s5:17:-:25930521:25930635	rat.5557.s8:10:-:15106207:15106321	rab.44758.s8:GL019124:-:5656:5770	opo.42062.s13:6:+:150625000:150625114	chi.8433.s19:14:+:13517539:13517653	c	NA
hum.10075.s6:11:+:20414443:20414545	mac.32103.s6:14:-:51491168:51491270	mou.40794.s7:7:+:49781942:49782044	rat.2110.s5:1:+:106167846:106167948	rab.2145.s5:1:+:159299423:159299525	opo.38712.s6:5:+:256140257:256140359	chi.23470.s10:5:+:2132913:2133015	h	NA
hum.10075.s5:11:+:20413757:20413806	mac.32103.s7:14:-:51491888:51491937	mou.40794.s6:7:+:49781121:49781170	rat.2110.s4:1:+:106166596:106166645	rab.2145.s4:1:+:159298757:159298806	opo.38712.s5:5:+:256139275:256139324	chi.23470.s9:5:+:2131551:2131600	hq	NA
hum.3567.s11:1:-:151380885:151381057	mac.3460.s10:1:-:129842471:129842643	mou.29158.s22:3:+:94876914:94877083	rat.22384.s34:2:+:215529276:215529445	rab.7647.s27:13:+:40773836:40774008	opo.19874.s11:2:-:496602370:496602542	chi.16525.s22:25:+:2080675:2080844	hq	CD162596,CD162602,CD158886,CI1514992,CD162599
hum.3567.s15:1:-:151384101:151384247	mac.3460.s14:1:-:129846291:129846437	mou.29158.s18:3:+:94875100:94875246	rat.22384.s31:2:+:215527276:215527422	rab.7647.s23:13:+:40771398:40771544	opo.19874.s16:2:-:496604085:496604231	chi.16525.s19:25:+:2079189:2079335	b	CM1515778,CM162607,CM1617521
hum.62347.s11:8:+:42213034:42213085	mac.67197.s50:8:+:42936075:42936126	mou.43094.s13:8:-:22642305:22642356	rat.15903.s7:16:+:73878841:73878892	rab.34020.s15:GL018706:-:948928:948979	opo.8876.s7:1:+:577884618:577884669	chi.15570.s13:22:-:2747402:2747453	h	CM093438
hum.39540.s42:20:-:33451116:33451351	mac.6496.s6:10:+:29697031:29697266	mou.26987.s29:2:-:155506326:155506561	rat.26820.s20:3:-:157390270:157390505	rab.23662.s7:4:+:4892295:4892530	opo.5888.s41:1:-:388211902:388212134	chi.14362.s2:20:+:472235:472461	b	NA
hum.39540.s40:20:-:33450617:33450768	mac.6496.s7:10:+:29697626:29697777	mou.26987.s28:2:-:155505955:155506106	rat.26820.s19:3:-:157389888:157390039	rab.23662.s8:4:+:4892860:4893011	opo.5888.s40:1:-:388211243:388211394	chi.14362.s3:20:+:473177:473328	b	NA
hum.62355.s31:8:+:48639762:48639855	mac.67243.s25:8:+:50236466:50236559	mou.17729.s4:16:-:15897224:15897317	rat.9005.s4:11:-:92078920:92079013	rab.22553.s23:3:+:62276344:62276437	opo.23179.s4:3:-:194999120:194999213	chi.13437.s26:2:+:107599367:107599460	hq	NA
hum.23682.s44:16:-:28188541:28188653	mac.48966.s43:20:-:26634590:26634702	mou.42157.s42:7:-:126171030:126171142	rat.3416.s33:1:-:204548419:204548531	rab.26431.s3:6:+:18949879:18949991	opo.42280.s3:6:+:159420033:159420145	chi.8407.s4:14:+:12967365:12967477	hq	NA
hum.52468.s15:5:-:123979937:123980354	mac.61249.s10:6:-:121002594:121003011	mou.22081.s9:18:-:54895220:54895637	rat.18281.s6:18:-:49041029:49041446	rab.21690.s7:3:-:8723282:8723699	opo.21760.s9:3:-:41918459:41918876	chi.40462.s10:Z:+:79526114:79526531	h	NA
hum.22476.s35:15:+:89835919:89836095	mac.64267.s23:7:+:68922548:68922724	mou.41190.s21:7:+:79433183:79433359	rat.2474.s30:1:+:142119149:142119331	rab.36503.s27:GL018738:-:2218083:2218253	opo.1954.s21:1:-:122846292:122846465	chi.5395.s22:10:-:12454901:12455083	hq	CM112338
hum.22476.s32:15:+:89828327:89828449	mac.64267.s20:7:+:68914844:68914966	mou.41190.s18:7:+:79427127:79427249	rat.2474.s25:1:+:142112618:142112740	rab.36503.s30:GL018738:-:2227076:2227198	opo.1954.s24:1:-:122858047:122858169	chi.5395.s25:10:-:12458314:12458436	hq	NA
hum.22476.s33:15:+:89833444:89833512	mac.64267.s21:7:+:68920139:68920207	mou.41190.s19:7:+:79430430:79430498	rat.2474.s26:1:+:142116089:142116157	rab.36503.s29:GL018738:-:2221198:2221266	opo.1954.s23:1:-:122857285:122857353	chi.5395.s24:10:-:12457167:12457235	hq	CM074785
hum.22476.s31:15:+:89826367:89826481	mac.64267.s19:7:+:68912370:68912484	mou.41190.s17:7:+:79426107:79426221	rat.2474.s24:1:+:142111552:142111666	rab.36503.s31:GL018738:-:2230010:2230124	opo.1954.s25:1:-:122860133:122860247	chi.5395.s26:10:-:12458797:12458911	hq	NA
hum.43990.s66:3:-:49152196:49152306	mac.46270.s39:2:+:87337223:87337333	mou.47488.s83:9:+:108496305:108496415	rat.38932.s88:8:+:116630573:116630683	rab.30400.s19:9:-:16731442:16731552	opo.42899.s30:6:-:202142988:202143098	chi.6885.s19:12:+:11565790:11565900	q	NA
hum.2743.s26:1:-:94667276:94667413	mac.2651.s15:1:-:97199256:97199393	mou.29749.s17:3:+:121993580:121993717	rat.22908.s24:2:+:243628515:243628652	rab.8244.s22:13:+:70321085:70321222	opo.19174.s23:2:-:458999563:458999700	chi.28010.s13:8:+:12584153:12584290	o	NA
hum.63608.s20:8:+:124141310:124141458	mac.68257.s12:8:+:125712792:125712940	mou.16097.s23:15:+:57953492:57953640	rat.36086.s19:7:+:98431618:98431770	rab.23346.s19:3:+:138973272:138973420	opo.25265.s17:3:+:397499797:397499949	chi.14139.s23:2:+:137514834:137514986	b	NA
hum.63608.s21:8:+:124142438:124142573	mac.68257.s13:8:+:125713915:125714050	mou.16097.s25:15:+:57955273:57955408	rat.36086.s20:7:+:98433456:98433591	rab.23346.s20:3:+:138975215:138975350	opo.25265.s18:3:+:397501227:397501362	chi.14139.s25:2:+:137516001:137516136	b	NA
hum.16178.s8:12:+:132392040:132392076	mac.26091.s13:11:+:133206753:133206789	mou.35356.s38:5:-:110798882:110798918	rat.10447.s5:12:+:53658392:53658428	rab.45878.s39:GL019345:-:30440:30476	opo.26921.s22:3:-:466865326:466865362	chi.8648.s29:15:-:2680047:2680083	q	NA
hum.16178.s10:12:+:132393443:132393516	mac.26091.s17:11:+:133208122:133208195	mou.35356.s34:5:-:110796156:110796229	rat.10447.s7:12:+:53661193:53661266	rab.45878.s36:GL019345:-:27845:27918	opo.26921.s20:3:-:466858511:466858584	chi.8648.s27:15:-:2671393:2671466	m	NA
hum.57327.s17:6:+:155129204:155129335	mac.56081.s20:4:-:108163987:108164126	mou.19095.s19:17:+:3177093:3177224	rat.629.s21:1:+:45405222:45405353	rab.6566.s15:12:+:145053079:145053210	opo.18914.s12:2:+:435774229:435774360	chi.19330.s15:3:+:49623648:49623779	m	NA
hum.57327.s16:6:+:155126503:155126620	mac.56081.s21:4:-:108166524:108166633	mou.19095.s17:17:+:3171103:3171220	rat.629.s20:1:+:45398291:45398408	rab.6566.s14:12:+:145047726:145047843	opo.18914.s11:2:+:435765921:435766038	chi.19330.s14:3:+:49621599:49621716	m	NA
hum.57327.s13:6:+:155123105:155123281	mac.56081.s25:4:-:108169834:108170010	mou.19095.s14:17:+:3167963:3168139	rat.629.s16:1:+:45395027:45395203	rab.6566.s11:12:+:145044209:145044385	opo.18914.s8:2:+:435762947:435763123	chi.19330.s11:3:+:49615433:49615609	m	NA
hum.57181.s7:6:+:149899958:149900109	mac.56204.s6:4:-:113708651:113708802	mou.3265.s9:10:-:7775218:7775369	rat.40.s8:1:-:3573638:3573789	rab.39325.s26:GL018800:-:317169:317320	opo.18823.s10:2:+:429290824:429290975	chi.19256.s4:3:+:47435460:47435611	hq	NA
hum.57181.s12:6:+:149903576:149903739	mac.56204.s3:4:-:113705031:113705194	mou.3265.s4:10:-:7770357:7770520	rat.40.s2:1:-:3569029:3569192	rab.39325.s21:GL018800:-:313703:313866	opo.18823.s13:2:+:429296554:429296717	chi.19256.s9:3:+:47439708:47439871	q	NA
hum.9777.s9:11:-:9817378:9817504	mac.32313.s9:14:+:62155472:62155598	mou.41823.s12:7:-:110320673:110320799	rat.3093.s11:1:-:181960113:181960239	rab.2067.s12:1:-:151583795:151583921	opo.38639.s14:5:-:249583585:249583711	chi.23718.s38:5:+:8645680:8645806	h	NA
hum.4505.s18:1:+:178411810:178412364	mac.4909.s14:1:-:192274025:192274579	mou.2389.s16:1:-:157175663:157176217	rat.11123.s17:13:-:79729341:79729895	rab.6804.s14:13:+:5617250:5617804	opo.12998.s12:2:+:72123248:72123802	chi.27781.s27:8:-:6451324:6451878	q	NA
hum.44078.s6:3:-:51440577:51440829	mac.46092.s23:2:+:85037830:85038082	mou.47368.s33:9:+:106874056:106874308	rat.38861.s37:8:+:114967890:114968142	rab.30453.s2:9:-:18635255:18635507	opo.43938.s37:6:+:278287855:278288113	chi.6449.s2:12:-:2226367:2226622	r	NA
hum.46557.s7:3:-:183655689:183655848	mac.46765.s48:2:+:102738122:102738281	mou.17878.s5:16:-:20344635:20344794	rat.8865.s43:11:+:87545165:87545324	rab.10621.s37:14:+:81760373:81760532	opo.21091.s7:2:-:537611553:537611714	chi.29118.s7:9:-:15206080:15206239	o	NA
hum.23594.s15:16:+:20931444:20931532	mac.48857.s9:20:+:19792964:19793056	mou.42044.s8:7:+:119914173:119914265	rat.3289.s8:1:+:196617492:196617584	rab.26234.s11:6:+:11848878:11848966	opo.40537.s8:6:+:60136915:60137007	chi.8528.s13:14:+:14974997:14975089	r	NA
hum.68587.s29:X:-:79973072:79973258	mac.72310.s20:X:-:79448155:79448341	mou.49359.s25:X:-:108774827:108775010	rat.42169.s27:X:-:80030153:80030336	rab.48169.s23:X:-:72438669:72438852	opo.57278.s25:X:-:58399058:58399214	chi.21131.s18:4:+:9425319:9425502	h	NA
hum.34121.s8:2:+:29140759:29140861	mac.28627.s6:13:+:28914183:28914285	mou.20793.s6:17:+:71633624:71633726	rat.32833.s13:6:-:33322204:33322306	rab.20332.s13:2:-:157171017:157171119	opo.8147.s8:1:+:510835806:510835908	chi.18130.s13:3:-:8500625:8500727	h	NA
hum.60460.s5:7:+:129756285:129756506	mac.53247.s5:3:+:167492855:167493076	mou.37006.s6:6:+:30439644:30439865	rat.28133.s6:4:+:57519532:57519753	rab.26730.s9:7:-:14503568:14503717	opo.50559.s6:8:+:190121211:190121432	chi.63.s4:1:+:867282:867503	h	NA
hum.66601.s15:9:+:130075720:130075838	mac.35715.s54:15:-:99269951:99270069	mou.24835.s30:2:-:33052096:33052214	rat.24962.s10:3:-:17437796:17437914	rab.33049.s30:GL018699:-:288118:288236	opo.6459.s7:1:+:423213647:423213765	chi.9904.s65:17:+:10418114:10418232	m	NA
hum.66601.s20:9:+:130087348:130087374	mac.35715.s49:15:-:99258030:99258055	mou.24835.s26:2:-:33041443:33041469	rat.24962.s7:3:-:17427340:17427366	rab.33049.s26:GL018699:-:272145:272171	opo.6459.s12:1:+:423246081:423246107	chi.9904.s69:17:+:10421177:10421203	c	NA
hum.22489.s18:15:+:91009501:91009668	mac.64311.s3:7:+:70176102:70176269	mou.41235.s30:7:-:80743793:80743960	rat.2517.s34:1:-:143509180:143509347	rab.36443.s19:GL018738:+:925829:925996	opo.312.s35:1:-:14967726:14967893	chi.5708.s68:10:+:19821385:19821552	m	NA
hum.22489.s13:15:+:90996007:90996170	mac.64310.s13:7:+:70162615:70162778	mou.41235.s36:7:-:80752190:80752353	rat.2517.s39:1:-:143518036:143518199	rab.36443.s14:GL018738:+:908325:908488	opo.312.s40:1:-:14986044:14986207	chi.5708.s62:10:+:19811097:19811260	m	NA
hum.22489.s17:15:+:91009233:91009323	mac.64311.s2:7:+:70175833:70175923	mou.41235.s31:7:-:80744118:80744208	rat.2517.s35:1:-:143509495:143509585	rab.36443.s18:GL018738:+:925539:925629	opo.312.s36:1:-:14970245:14970335	chi.5708.s67:10:+:19820109:19820199	m	NA
hum.15057.s22:12:+:97924433:97924637	mac.25195.s17:11:+:98750376:98750580	mou.4901.s7:10:-:92103706:92103912	rat.35303.s10:7:-:33029298:33029502	rab.24864.s7:4:+:76756498:76756701	opo.48980.s9:8:+:74827605:74827793	chi.1015.s3:1:+:46128769:46128972	m	NA
hum.41065.s24:21:+:37623460:37623582	mac.50800.s43:3:-:10339579:10339701	mou.18968.s25:16:+:93776887:93777009	rat.8167.s25:11:+:37581483:37581562	rab.35705.s22:GL018727:+:444923:445039	opo.28614.s28:4:+:6728271:6728387	chi.2863.s43:1:+:105990923:105991048	h	NA
hum.60460.s8:7:+:129764291:129764375	mac.53247.s8:3:+:167501488:167501572	mou.37006.s11:6:+:30446618:30446702	rat.28133.s10:4:+:57526538:57526622	rab.26730.s5:7:-:14497821:14497905	opo.50559.s9:8:+:190137484:190137568	chi.63.s8:1:+:869055:869139	h	NA
hum.63179.s5:8:+:94776070:94776169	mac.67880.s8:8:+:96341418:96341517	mou.30478.s27:4:-:12077336:12077435	rat.30217.s37:5:-:30413125:30413224	rab.23002.s4:3:+:109398571:109398670	opo.24846.s4:3:+:357091564:357091663	chi.13885.s7:2:+:125636932:125637031	h	CS139104,CD161269,CM156847,CM1615106,CM166131,CM1615103
hum.63179.s9:8:+:94777800:94777874	mac.67880.s10:8:+:96343134:96343208	mou.30478.s24:4:-:12075455:12075525	rat.30217.s34:5:-:30411047:30411117	rab.23002.s6:3:+:109401682:109401756	opo.24846.s6:3:+:357092953:357093027	chi.13885.s9:2:+:125637790:125637864	h	CM161270,CM100381,CD073709,CD090687,CM072089,CM070293,CD060672,CS070405,CS1212118
hum.63179.s11:8:+:94792821:94792975	mac.67880.s12:8:+:96355575:96355729	mou.30478.s22:4:-:12070449:12070603	rat.30217.s31:5:-:30407106:30407260	rab.23002.s8:3:+:109407929:109408083	opo.24846.s8:3:+:357106605:357106759	chi.13885.s11:2:+:125640385:125640539	r	CM1615030,CM160569,CM100382,CM139106,CM1515937,CM094691,CM1615720,CM114633,CM072085,CM100383,CM100395,CM160580,CM095997,CS060571,CM094693,CM102761
hum.8913.s9:10:+:116603500:116603696	mac.70829.s7:9:+:114496212:114496408	mou.24063.s8:19:+:57378979:57379175	rat.4994.s8:1:+:285589162:285589358	rab.16545.s9:18:+:62404605:62404801	opo.1514.s11:1:-:95711830:95712026	chi.26243.s10:6:+:27554125:27554321	r	NA
hum.51131.s20:5:+:40976852:40976942	mac.60153.s24:6:+:40832487:40832577	mou.15449.s3:15:-:4994157:4994250	rat.20898.s3:2:-:73742406:73742499	rab.4073.s16:11:+:61855834:61855924	opo.23557.s3:3:-:233900722:233900815	chi.39136.s21:Z:+:12809933:12810029	q	CM074721,CD961876
hum.8913.s7:10:+:116602692:116602985	mac.70829.s6:9:+:114495387:114495680	mou.24063.s7:19:+:57378549:57378842	rat.4994.s7:1:+:285588731:285589024	rab.16545.s7:18:+:62404132:62404419	opo.1514.s12:1:-:95712245:95712538	chi.26243.s9:6:+:27553505:27553798	r	NA
hum.8913.s6:10:+:116595883:116596005	mac.70829.s5:9:+:114488588:114488710	mou.24063.s5:19:+:57373280:57373402	rat.4994.s6:1:+:285585841:285585963	rab.16545.s6:18:+:62397099:62397221	opo.1514.s13:1:-:95719004:95719126	chi.26243.s7:6:+:27549159:27549281	r	NA
hum.8913.s4:10:+:116592992:116593161	mac.70829.s3:9:+:114485732:114485901	mou.24063.s3:19:+:57371154:57371323	rat.4994.s4:1:+:285583820:285583989	rab.16545.s3:18:+:62394631:62394800	opo.1514.s15:1:-:95721903:95722072	chi.26243.s5:6:+:27546463:27546632	r	CM1615379
hum.59537.s34:7:-:81643717:81643795	mac.52798.s14:3:+:135250760:135250838	mou.33518.s15:5:+:16312501:16312579	rat.27762.s55:4:-:15742754:15742832	rab.26940.s13:7:+:33848729:33848807	opo.50115.s16:8:+:147248189:147248260	chi.212.s16:1:+:10347320:10347398	c	NA
hum.59537.s31:7:-:81641470:81641559	mac.52798.s16:3:+:135252989:135253078	mou.33518.s17:5:+:16314906:16314995	rat.27762.s53:4:-:15740578:15740667	rab.26940.s15:7:+:33851038:33851127	opo.50115.s19:8:+:147253896:147253985	chi.212.s19:1:+:10350669:10350758	c	NA
hum.59537.s30:7:-:81636995:81637072	mac.52798.s17:3:+:135257436:135257513	mou.33518.s18:5:+:16317635:16317712	rat.27762.s52:4:-:15737897:15737974	rab.26940.s16:7:+:33855189:33855266	opo.50115.s20:8:+:147270422:147270499	chi.212.s20:1:+:10352914:10352982	c	NA
hum.38846.s29:20:-:5554561:5554615	mac.6844.s11:10:-:38868461:38868515	mou.26530.s22:2:-:132544392:132544446	rat.26397.s21:3:-:131676802:131676856	rab.23918.s13:4:-:12051182:12051236	opo.9462.s19:1:+:621762395:621762449	chi.18362.s12:3:-:16116794:16116848	c	NA
hum.23349.s36:16:+:11260245:11260409	mac.48623.s9:20:+:11238452:11238616	mou.17612.s31:16:+:10731661:10731819	rat.5137.s3:10:-:3839696:3839854	rab.26086.s27:6:+:4765916:4766074	opo.41374.s5:6:-:110311559:110311720	chi.8310.s40:14:-:9001261:9001407	h	NA
hum.44105.s4:3:-:49759664:49759791	mac.46175.s9:2:+:86696516:86696643	mou.47409.s9:9:+:108050849:108050976	rat.38913.s8:8:+:116182550:116182677	rab.30403.s4:9:-:17240322:17240449	opo.42946.s6:6:-:203342525:203342652	chi.6517.s4:12:-:2384150:2384277	hq	CM136497,CM158606,CM152792,CM1410126,CM158607,CM158609,CM1512202,CM146305,CM1410128
hum.53923.s23:6:-:576757:576882	mac.53955.s22:4:-:433260:433385	mou.11536.s21:13:-:30886189:30886314	rat.16900.s15:17:+:36811621:36811746	rab.37020.s26:GL018747:-:1256715:1256840	opo.24736.s18:3:-:344040162:344040278	chi.12557.s22:2:-:66647609:66647734	o	NA
hum.28207.s29:17:+:73486783:73486839	mac.38465.s24:16:+:70796505:70796561	mou.8639.s24:11:+:115789619:115789675	rat.7569.s32:10:-:103951242:103951298	rab.40943.s31:GL018845:-:269696:269752	opo.15638.s40:2:-:213640411:213640467	chi.10355.s19:18:+:11085046:11085102	c	NA
hum.56375.s17:6:-:99924019:99924106	mac.55964.s16:4:-:95412515:95412602	mou.30585.s12:4:+:21804226:21804313	rat.30287.s12:5:+:40603931:40604018	rab.5930.s10:12:-:87123642:87123729	opo.18126.s11:2:-:361383386:361383473	chi.19917.s19:3:+:70879288:70879375	b	NA
hum.24855.s27:16:-:74955845:74956001	mac.49842.s23:20:-:73023374:73023530	mou.44844.s22:8:-:111490292:111490448	rat.19561.s33:19:-:54494108:54494264	rab.25871.s23:5:-:29675771:29675927	opo.10730.s16:1:+:707182309:707182465	chi.5863.s34:11:-:1923891:1924047	o	NA
hum.24855.s28:16:-:74957824:74957901	mac.49842.s24:20:-:73025316:73025393	mou.44844.s23:8:-:111492695:111492772	rat.19561.s34:19:-:54496330:54496407	rab.25871.s24:5:-:29678790:29678867	opo.10730.s15:1:+:707180453:707180530	chi.5863.s35:11:-:1925032:1925109	o	NA
hum.24855.s31:16:-:74972048:74972164	mac.49842.s26:20:-:73040804:73040920	mou.44844.s24:8:-:111494248:111494364	rat.19561.s35:19:-:54497785:54497901	rab.25871.s25:5:-:29680318:29680434	opo.10730.s14:1:+:707178939:707179055	chi.5863.s36:11:-:1926054:1926170	o	NA
hum.62722.s29:8:+:67752238:67752350	mac.67492.s3:8:+:69471983:69472095	mou.95.s15:1:+:9884407:9884519	rat.30001.s34:5:-:13869934:13870046	rab.22771.s15:3:+:82717339:82717451	opo.22892.s8:3:-:170668544:170668656	chi.13628.s22:2:+:114958675:114958787	h	NA
hum.60855.s13:7:+:143078653:143078872	mac.53538.s21:3:+:180931923:180932142	mou.37246.s3:6:+:42350257:42350476	rat.28358.s7:4:+:136545239:136545458	rab.26628.s19:7:-:8719469:8719680	opo.50867.s7:8:+:206465235:206465454	chi.2098.s13:1:-:77022442:77022690	h	NA
hum.42958.s10:3:+:3182194:3182332	mac.45700.s11:2:-:57865768:57865906	mou.38333.s10:6:+:106774406:106774544	rat.29095.s6:4:+:203331533:203331670	rab.33666.s12:GL018703:-:4668299:4668437	opo.43305.s7:6:+:234454625:234454711	chi.7054.s5:12:+:18092476:18092574	hq	CM1514054,CM1514053,CM1411165,CM1411166
hum.67716.s2:X:-:19013014:19013166	mac.71447.s2:X:-:16744474:16744626	mou.49922.s28:X:+:160492600:160492752	rat.41710.s2:X:-:37256705:37256857	rab.47363.s2:X:-:4758800:4758952	opo.44516.s30:7:+:19940881:19941033	chi.3205.s30:1:+:119830271:119830423	hqmrb	CD169168
hum.28133.s72:17:-:67247917:67248007	mac.38277.s5:16:-:64503400:64503519	mou.8503.s5:11:-:110276454:110276573	rat.7467.s8:10:-:98287342:98287461	rab.18228.s5:19:-:53054464:53054583	opo.15768.s21:2:+:224064203:224064322	chi.10044.s9:18:-:8234490:8234609	h	NA
hum.21746.s19:15:-:63924908:63925010	mac.63502.s12:7:-:42005988:42006090	mou.46671.s81:9:+:66489330:66489432	rat.38266.s92:8:+:71847836:71847938	rab.14283.s81:17:+:8613176:8613278	opo.2283.s15:1:-:149153546:149153648	chi.5132.s140:10:+:3520486:3520588	h	NA
hum.51265.s32:5:-:37333565:37333735	mac.60089.s29:6:-:37174394:37174564	mou.15507.s16:15:+:8128408:8128578	rat.20940.s14:2:+:77233488:77233658	rab.4018.s25:11:-:58438657:58438827	opo.23651.s13:3:+:238686466:238686636	chi.39146.s24:Z:-:11414335:11414505	q	NA
hum.51265.s35:5:-:37342651:37342748	mac.60089.s32:6:-:37183693:37183790	mou.15507.s13:15:+:8121463:8121560	rat.20940.s11:2:+:77225862:77225959	rab.4018.s29:11:-:58446800:58446897	opo.23651.s10:3:+:238680748:238680845	chi.39146.s27:Z:-:11416861:11416958	hq	NA
hum.16608.s32:13:-:28913305:28913437	mac.39159.s18:17:-:7984010:7984142	mou.36541.s20:5:-:147599539:147599671	rat.9223.s19:12:+:11284904:11285036	rab.36285.s16:GL018735:-:1397130:1397262	opo.32221.s14:4:-:298974591:298974723	chi.4380.s17:1:+:175164636:175164774	m	NA
hum.46930.s3:3:+:197701913:197701943	mac.22605.s3:1099548049624:+:160453:160483	mou.18136.s3:16:+:33067286:33067316	rat.8584.s16:11:-:74040380:74040410	rab.10810.s13:14:+:93186679:93186709	opo.29873.s16:4:-:91948509:91948539	chi.27266.s22:7:-:27719101:27719131	c	NA
hum.55216.s9:6:+:37252112:37252240	mac.55000.s7:4:+:37056354:37056482	mou.19790.s8:17:+:29572970:29573098	rat.23790.s6:20:+:10445890:10446018	rab.5117.s6:12:+:27151099:27151227	opo.17173.s7:2:+:276984730:276984858	chi.16639.s14:26:-:211410:211538	o	NA
hum.55216.s4:6:+:37249961:37250140	mac.55000.s4:4:+:37054202:37054381	mou.19790.s4:17:+:29570587:29570766	rat.23790.s3:20:+:10443577:10443756	rab.5117.s4:12:+:27148648:27148827	opo.17173.s5:2:+:276977702:276977881	chi.16639.s16:26:-:212469:212648	h	NA
hum.25865.s17:17:+:9604669:9605002	mac.36481.s7:16:+:9462870:9463203	mou.6991.s4:11:-:67879796:67880144	rat.6171.s4:10:-:54173545:54173893	rab.16841.s7:19:-:9753742:9754075	opo.16249.s11:2:+:252939255:252939603	chi.9821.s18:18:+:2181842:2182112	hq	NA
hum.9796.s10:11:-:11987356:11987512	mac.32262.s8:14:+:59948782:59948938	mou.41860.s2:7:-:112119348:112119504	rat.3118.s3:1:-:183924957:183925113	rab.2091.s5:1:-:153711919:153712075	opo.38660.s2:5:-:251988017:251988173	chi.23629.s6:5:+:7600016:7600172	r	NA
hum.9796.s15:11:-:12020243:12020326	mac.32262.s5:14:+:59915819:59915902	mou.41860.s5:7:-:112148961:112149044	rat.3118.s6:1:-:183953418:183953501	rab.2091.s8:1:-:153745348:153745431	opo.38660.s5:5:-:252039562:252039645	chi.23629.s3:5:+:7582843:7582926	m	NA
hum.11994.s78:11:+:103158262:103158334	mac.32994.s13:14:+:101893388:101893460	mou.45436.s15:9:-:7009971:7010043	rat.37181.s41:8:-:5293396:5293468	rab.1499.s16:1:-:113254423:113254495	opo.31763.s78:4:+:259980324:259980396	chi.4570.s15:1:-:181510702:181510774	h	NA
hum.9891.s17:11:+:12951721:12951873	mac.32251.s2:14:-:58981963:58982115	mou.41886.s22:7:+:112894312:112894464	rat.3133.s29:1:+:184678511:184678663	rab.2104.s19:1:+:154713063:154713215	opo.38673.s19:5:+:253119132:253119284	chi.23673.s6:5:-:7188831:7188983	r	NA
hum.44679.s9:3:+:88184211:88184352	mac.44906.s7:2:+:12369508:12369649	mou.18563.s3:16:-:64788305:64788446	rat.7844.s4:11:-:1819166:1819307	rab.11183.s4:14:-:128857116:128857257	opo.44394.s8:7:+:11321414:11321555	chi.2481.s10:1:+:88190230:88190371	m	NA
hum.44679.s8:3:+:88178837:88178976	mac.44906.s6:2:+:12364136:12364275	mou.18563.s4:16:-:64791087:64791226	rat.7844.s5:11:-:1821878:1822017	rab.11183.s5:14:-:128861221:128861360	opo.44394.s7:7:+:11306108:11306247	chi.2481.s8:1:+:88185385:88185524	o	NA
hum.12186.s69:11:-:116824760:116824823	mac.33254.s48:14:-:115355994:115356057	mou.46135.s4:9:+:46127010:46127073	rat.37813.s3:8:+:49050013:49050076	rab.1308.s3:1:+:99485129:99485192	opo.31397.s4:4:+:233722853:233722916	chi.16199.s45:24:-:5171263:5171326	hq	NA
hum.45648.s11:3:-:132322073:132322171	mac.47510.s13:2:+:155084508:155084606	mou.47306.s15:9:+:104097354:104097452	rat.38774.s16:8:+:112028747:112028845	rab.9914.s8:14:-:27468585:27468683	opo.51729.s13:8:+:272745821:272745919	chi.11988.s9:2:-:42904952:42905050	h	NA
hum.48645.s30:4:+:94690361:94690601	mac.58232.s23:5:+:86762657:86762897	mou.37620.s23:6:+:64663160:64663400	rat.28596.s15:4:+:160224858:160225098	rab.12120.s8:15:-:56128814:56129054	opo.36285.s2:5:-:29442048:29442288	chi.21866.s34:4:+:36478044:36478284	b	NA
hum.66637.s10:9:+:131893801:131893918	mac.34179.s14:15:-:9714310:9714427	mou.24745.s9:2:+:30435564:30435681	rat.24865.s5:3:+:14353109:14353226	rab.44825.s10:GL019134:-:11328:11445	opo.7058.s9:1:+:455033335:455033452	chi.9519.s8:17:+:5518920:5519037	b	NA
hum.19040.s21:14:+:57103226:57103316	mac.65151.s7:7:+:119666177:119666267	mou.14195.s16:14:+:48509035:48509125	rat.13726.s22:15:+:29281289:29281379	rab.15423.s20:17:+:75102596:75102686	opo.3828.s20:1:+:257338823:257338913	chi.25114.s2:5:-:55772038:55772128	o	NA
hum.54331.s7:6:-:13634663:13634784	mac.54221.s5:4:-:13601789:13601910	mou.11742.s5:13:-:43413983:43414104	rat.16770.s5:17:-:25983830:25983951	rab.4569.s5:12:-:7322762:7322883	opo.24553.s15:3:+:327705203:327705324	chi.12449.s8:2:-:60611029:60611102	b	NA
hum.40101.s16:20:-:49520426:49520538	mac.6051.s6:10:+:13557948:13558060	mou.27400.s5:2:-:168189282:168189394	rat.27139.s14:3:-:171087218:171087330	rab.40081.s26:GL018822:+:587144:587256	opo.7750.s15:1:+:494747981:494748093	chi.14992.s23:20:+:13766365:13766477	h	NA
hum.40101.s13:20:-:49518554:49518646	mac.6051.s8:10:+:13559833:13559925	mou.27400.s4:2:-:168187567:168187659	rat.27139.s12:3:-:171085589:171085681	rab.40081.s27:GL018822:+:589036:589128	opo.7750.s16:1:+:494752020:494752112	chi.14992.s25:20:+:13767913:13768005	h	CM149444
hum.65629.s35:9:+:90272944:90273042	mac.35569.s27:15:+:96195857:96195955	mou.12242.s28:13:+:60736244:60736342	rat.16233.s12:17:-:6560153:6560251	rab.927.s21:1:+:73466766:73466864	opo.40032.s25:6:+:16496767:16496865	chi.39734.s18:Z:+:41217388:41217486	b	NA
hum.11237.s4:11:-:70331419:70333825	mac.30794.s30:14:+:4287491:4289897	mou.42727.s43:7:+:144409462:144410971	rat.3879.s33:1:+:224434208:224436611	rab.41801.s2:GL018884:-:121110:123492	opo.53138.s8:Un:+:19053344:19055753	chi.24056.s2:5:-:17242134:17244546	mrb	CM1512631,CM1512630,CM121512,CM103056,CD1617527,CI124969,CM103055,CI103059,CM121511,CM1513585,CM121510,CM121509,CM1512629,CM1512625,CM1512624,CI1412068
hum.65466.s14:9:-:86293356:86293514	mac.35488.s12:15:-:92397853:92398011	mou.12142.s12:13:-:58192077:58192235	rat.16314.s7:17:+:9067485:9067643	rab.35784.s10:GL018728:-:747405:747563	opo.41666.s5:6:+:128102272:128102430	chi.39700.s12:Z:-:39850263:39850421	c	NA
hum.48672.s2:4:+:95796982:95797051	mac.58237.s2:5:+:87837682:87837751	mou.30060.s16:3:-:142078126:142078192	rat.23156.s15:2:-:266172111:266172178	rab.12111.s17:15:-:55027400:55027463	opo.36276.s17:5:-:28135073:28135143	chi.22473.s2:4:+:58010496:58010566	m	NA
hum.4633.s12:1:+:180805658:180805852	mac.4816.s8:1:-:189875433:189875627	mou.2343.s14:1:-:155307622:155307816	rat.11080.s8:13:-:77881688:77881882	rab.6848.s17:13:+:7792005:7792199	opo.13044.s9:2:+:74959557:74959751	chi.27738.s8:8:-:5825331:5825522	hq	NA
hum.13962.s88:12:-:49437983:49438087	mac.24044.s49:11:-:46173190:46173294	mou.17234.s82:15:-:98856078:98856182	rat.42497.s110:X:-:115042256:115042360	rab.24191.s65:4:-:33340465:33340569	opo.53879.s9:Un:-:36538403:36538507	chi.31696.s21:AADN03014805.1:+:7291:7407	r	CD135201,CM119944,CD1312972,CD122089,CD169399,CI122088
hum.13962.s86:12:-:49437651:49437781	mac.24044.s46:11:-:46172858:46172988	mou.17234.s80:15:-:98855768:98855898	rat.42497.s109:X:-:115041928:115042058	rab.24191.s63:4:-:33340106:33340236	opo.53879.s8:Un:-:36538165:36538289	chi.31696.s22:AADN03014805.1:+:7608:7732	r	CI169457,CS111928,CM138449,CI119950,CM146968,CD139154,CM146863,CM146820
hum.45249.s19:3:+:122864965:122865106	mac.45427.s16:2:+:43131160:43131301	mou.18183.s5:16:-:35410294:35410435	rat.8551.s29:11:+:71653312:71653453	rab.10829.s6:14:-:95968102:95968243	opo.29798.s16:4:+:88131632:88131795	chi.27232.s13:7:+:26388151:26388314	r	NA
hum.52241.s7:5:-:110837660:110837786	mac.61054.s3:6:-:107790535:107790661	mou.21648.s9:18:-:33206120:33206246	rat.17943.s20:18:-:25704139:25704265	rab.36850.s12:GL018744:+:2117218:2117344	opo.21934.s9:3:-:55222239:55222365	chi.39858.s6:Z:+:46336222:46336348	h	NA
hum.45249.s6:3:+:122821598:122821643	mac.45427.s7:2:+:43088589:43088634	mou.18183.s15:16:-:35456096:35456141	rat.8551.s20:11:+:71614685:71614730	rab.10829.s15:14:-:96007644:96007689	opo.29798.s7:4:+:88073013:88073058	chi.27232.s5:7:+:26352481:26352526	h	NA
hum.42538.s40:22:+:42177288:42177398	mac.8165.s12:10:+:85733583:85733693	mou.16744.s24:15:+:82112444:82112554	rat.36617.s26:7:+:123336057:123336167	rab.36166.s9:GL018734:-:753679:753789	opo.53552.s28:Un:+:28246687:28246797	chi.1168.s22:1:-:49383750:49383860	c	NA
hum.42538.s42:22:+:42177689:42177849	mac.8165.s13:10:+:85733983:85734143	mou.16744.s25:15:+:82112848:82113011	rat.36617.s27:7:+:123336429:123336592	rab.36166.s8:GL018734:-:752484:752644	opo.53552.s29:Un:+:28249447:28249634	chi.1168.s21:1:-:49382525:49382706	c	NA
hum.45249.s14:3:+:122849327:122849463	mac.45427.s13:2:+:43116513:43116649	mou.18183.s8:16:-:35422866:35423002	rat.8551.s26:11:+:71641661:71641797	rab.10829.s9:14:-:95979065:95979201	opo.29798.s14:4:+:88109342:88109478	chi.27232.s11:7:+:26372524:26372660	hqmrb	NA
hum.62790.s40:8:+:69129851:69129953	mac.67520.s25:8:+:70826665:70826767	mou.132.s38:1:+:11285057:11285159	rat.29995.s4:5:-:12464642:12464744	rab.22793.s38:3:+:84133079:84133181	opo.22881.s4:3:-:169054280:169054382	chi.13653.s42:2:+:115482501:115482603	r	NA
hum.46709.s14:3:-:189704577:189704666	mac.47863.s19:2:-:182307157:182307246	mou.18000.s10:16:-:25984502:25984591	rat.8726.s20:11:-:82571782:82571871	rab.10659.s10:14:-:85648993:85649082	opo.47362.s7:7:+:257340294:257340383	chi.29033.s8:9:+:13506569:13506658	hq	NA
hum.27643.s66:17:+:48684261:48684350	mac.37323.s31:16:+:34848696:34848785	mou.7802.s27:11:-:94426417:94426506	rat.6871.s33:10:-:81968187:81968276	rab.17642.s24:19:-:37130232:37130321	opo.52863.s41:Un:+:10299375:10299464	chi.10239.s29:18:-:10496730:10496819	h	NA
hum.34444.s8:2:+:44528142:44528266	mac.28908.s5:13:+:44434058:44434182	mou.21054.s6:17:+:85048847:85048971	rat.32654.s6:6:+:8236579:8236703	rab.20159.s6:2:-:141955438:141955562	opo.9828.s5:1:-:654486148:654486272	chi.18621.s9:3:+:24833299:24833423	hq	CS050111,CM951164,CS050110,CM003776,CM050088,HM040062,CD148312,CM961306,CM013599,CM951165,CM053418,CM992974,CM044944,CD1111549,CS013629
hum.8812.s8:10:-:114192998:114193039	mac.70807.s5:9:-:112093165:112093206	mou.24025.s6:19:-:55303697:55303738	rat.4946.s7:1:-:283691561:283691602	rab.16520.s7:18:-:60077852:60077893	opo.1545.s14:1:+:98814281:98814322	chi.26160.s4:6:-:26270608:26270649	b	NA
hum.66616.s56:9:+:130570837:130570984	mac.35641.s6:15:-:98769171:98769318	mou.24797.s10:2:-:32686738:32686885	rat.24932.s9:3:-:17063464:17063611	rab.40989.s6:GL018847:-:695568:695715	opo.6974.s15:1:+:453471280:453471427	chi.9452.s14:17:-:4893990:4894137	h	NA
hum.20109.s54:14:-:96800025:96800210	mac.65962.s43:7:-:159571099:159571284	mou.10652.s38:12:-:105663924:105664109	rat.34262.s37:6:-:138686337:138686522	rab.38503.s4:GL018779:-:573791:573976	opo.4933.s9:1:+:325477244:325477426	chi.24870.s41:5:-:45707197:45707379	q	NA
hum.20109.s58:14:-:96809456:96809618	mac.65962.s46:7:-:159580144:159580306	mou.10652.s41:12:-:105669264:105669426	rat.34262.s40:6:-:138692609:138692771	rab.38503.s8:GL018779:-:579735:579897	opo.4933.s6:1:+:325470474:325470636	chi.24870.s46:5:-:45710985:45711147	c	NA
hum.49954.s9:4:+:175224854:175225000	mac.59249.s11:5:+:166356921:166357067	mou.43618.s21:8:-:56544118:56544264	rat.15487.s5:16:+:36988229:36988375	rab.18897.s13:2:+:52227768:52227914	opo.36990.s22:5:-:94964138:94964284	chi.22065.s14:4:+:43151715:43151861	r	NA
hum.42407.s6:22:+:39811011:39811147	mac.8076.s4:10:+:83328470:83328606	mou.16664.s27:15:+:80148227:80148363	rat.36547.s28:7:+:121358164:121358300	rab.25003.s19:4:-:84129686:84129822	opo.48785.s15:8:-:64558222:64558358	chi.1214.s15:1:-:50525024:50525160	m	NA
hum.42407.s7:22:+:39811505:39811658	mac.8076.s5:10:+:83328968:83329121	mou.16664.s29:15:+:80148687:80148840	rat.36547.s29:7:+:121358600:121358753	rab.25003.s18:4:-:84129283:84129436	opo.48785.s14:8:-:64557500:64557653	chi.1214.s14:1:-:50524709:50524862	m	NA
hum.7464.s8:10:-:50945832:50945904	mac.69704.s41:9:+:46906657:46906729	mou.13849.s25:14:+:32345110:32345182	rat.14993.s34:16:+:8436728:8436800	rab.15659.s8:18:-:5817353:5817425	opo.1139.s4:1:-:70026657:70026729	chi.25323.s26:6:+:2397388:2397460	hq	NA
hum.11405.s8:11:-:74058193:74058382	mac.32578.s33:14:-:72527950:72528139	mou.41580.s9:7:+:100261600:100261789	rat.2910.s17:1:+:171472317:171472506	rab.1836.s7:1:+:142243158:142243347	opo.32916.s7:4:+:344833804:344833993	chi.4928.s12:1:+:195112038:195112227	r	NA
hum.11405.s9:11:-:74062428:74062621	mac.32578.s34:14:-:72531839:72532032	mou.41580.s8:7:+:100259884:100260077	rat.2910.s16:1:+:171470508:171470701	rab.1836.s6:1:+:142238947:142239140	opo.32916.s6:4:+:344827553:344827746	chi.4928.s11:1:+:195110077:195110270	r	NA
hum.11405.s2:11:-:74049513:74049646	mac.32578.s26:14:-:72518814:72518947	mou.41580.s16:7:+:100270328:100270461	rat.2910.s23:1:+:171479320:171479453	rab.1836.s13:1:+:142252733:142252866	opo.32916.s14:4:+:344861570:344861703	chi.4928.s19:1:+:195117972:195118105	r	NA
hum.11405.s7:11:-:74057777:74057874	mac.32578.s32:14:-:72527537:72527634	mou.41580.s11:7:+:100262066:100262163	rat.2910.s18:1:+:171472805:171472902	rab.1836.s8:1:+:142243650:142243747	opo.32916.s8:4:+:344834586:344834683	chi.4928.s13:1:+:195112467:195112561	r	NA
hum.11405.s4:11:-:74053930:74054059	mac.32578.s29:14:-:72523515:72523644	mou.41580.s14:7:+:100267486:100267615	rat.2910.s21:1:+:171476840:171476969	rab.1836.s11:1:+:142247055:142247184	opo.32916.s11:4:+:344846046:344846175	chi.4928.s17:1:+:195116494:195116623	r	NA
hum.57709.s9:6:+:170632167:170632347	mac.57059.s10:4:+:167344206:167344386	mou.19273.s6:17:+:15405755:15405935	rat.4350.s6:1:+:242147645:242147825	rab.43072.s17:GL018966:-:195656:195836	opo.19063.s4:2:+:456410649:456410829	chi.19081.s9:3:-:40158773:40158953	r	NA
hum.66465.s7:9:-:125616231:125616365	mac.34282.s22:15:+:12873688:12873822	mou.24931.s9:2:-:37377134:37377268	rat.25088.s26:3:-:26868397:26868531	rab.33128.s23:GL018699:+:4346310:4346444	opo.6380.s16:1:-:416743925:416744059	chi.9738.s12:17:-:8785789:8785923	r	NA
hum.66465.s8:9:-:125616464:125616545	mac.34282.s21:15:+:12873508:12873589	mou.24931.s11:2:-:37377355:37377436	rat.25088.s27:3:-:26868618:26868699	rab.33128.s22:GL018699:+:4346122:4346203	opo.6380.s17:1:-:416744151:416744232	chi.9738.s13:17:-:8786288:8786369	r	NA
hum.66465.s11:9:-:125617463:125617676	mac.34282.s19:15:+:12872375:12872588	mou.24931.s14:2:-:37378308:37378521	rat.25088.s29:3:-:26869395:26869608	rab.33128.s18:GL018699:+:4344916:4345129	opo.6380.s19:1:-:416744929:416745142	chi.9738.s15:17:-:8787042:8787255	r	NA
hum.27948.s6:17:-:66270068:66270211	mac.38297.s4:16:-:63556457:63556600	mou.8483.s6:11:-:109459799:109459927	rat.7448.s6:10:-:97467202:97467345	rab.18219.s5:19:-:52223308:52223451	opo.15795.s4:2:+:225558332:225558475	chi.10032.s5:18:-:8083640:8083783	m	NA
hum.27948.s7:17:-:66274230:66274468	mac.38297.s5:16:-:63560658:63560896	mou.8483.s9:11:-:109463310:109463548	rat.7448.s7:10:-:97471314:97471552	rab.18219.s7:19:-:52226246:52226484	opo.15795.s3:2:+:225543896:225544131	chi.10032.s6:18:-:8084321:8084562	m	NA
hum.19148.s29:14:+:59820594:59820682	mac.65190.s22:7:+:122365349:122365437	mou.9931.s29:12:+:71976796:71976884	rat.33642.s41:6:+:104167802:104167890	rab.19223.s21:2:+:82778294:82778382	opo.3868.s22:1:+:260723335:260723423	chi.25165.s10:5:-:54741461:54741549	r	NA
hum.19148.s30:14:+:59821883:59822051	mac.65190.s23:7:+:122366331:122366499	mou.9931.s30:12:+:71977643:71977811	rat.33642.s42:6:+:104168635:104168803	rab.19223.s22:2:+:82779149:82779317	opo.3868.s23:1:+:260724439:260724607	chi.25165.s8:5:-:54741140:54741308	r	NA
hum.19148.s25:14:+:59814257:59814341	mac.65190.s20:7:+:122359280:122359364	mou.9931.s27:12:+:71971094:71971178	rat.33642.s39:6:+:104162068:104162152	rab.19223.s19:2:+:82771034:82771118	opo.3868.s20:1:+:260712085:260712169	chi.25165.s13:5:-:54744075:54744159	r	NA
hum.19148.s26:14:+:59819244:59819350	mac.65190.s21:7:+:122363995:122364101	mou.9931.s28:12:+:71975190:71975296	rat.33642.s40:6:+:104166163:104166269	rab.19223.s20:2:+:82774950:82775056	opo.3868.s21:1:+:260721599:260721705	chi.25165.s12:5:-:54743251:54743357	r	NA
hum.19148.s39:14:+:59830369:59830500	mac.65190.s27:7:+:122375062:122375193	mou.9931.s33:12:+:71985683:71985814	rat.33642.s45:6:+:104176948:104177079	rab.19223.s25:2:+:82788700:82788831	opo.3868.s26:1:+:260735772:260735903	chi.25165.s5:5:-:54737945:54738076	r	NA
hum.19148.s34:14:+:59826115:59826222	mac.65190.s24:7:+:122370797:122370904	mou.9931.s31:12:+:71980754:71980861	rat.33642.s43:6:+:104171836:104171943	rab.19223.s23:2:+:82783561:82783668	opo.3868.s24:1:+:260730292:260730399	chi.25165.s7:5:-:54740746:54740853	r	NA
hum.35859.s13:2:+:102452362:102452440	mac.29958.s9:13:+:101789439:101789517	mou.556.s10:1:+:39985182:39985260	rat.40125.s11:9:+:46427477:46427555	rab.19360.s45:2:-:90598469:90598547	opo.45045.s9:7:+:65406480:65406558	chi.3534.s8:1:+:133037290:133037368	h	NA
hum.65629.s40:9:+:90301466:90301654	mac.35569.s30:15:+:96223279:96223467	mou.12242.s31:13:+:60749193:60749381	rat.16233.s9:17:-:6540982:6541170	rab.927.s24:1:+:73478152:73478340	opo.40032.s28:6:+:16541875:16542063	chi.39734.s24:Z:+:41227051:41227239	b	NA
hum.28859.s55:18:-:7011994:7012137	mac.40686.s27:18:+:7287058:7287201	mou.20750.s27:17:+:67770956:67771099	rat.41013.s24:9:+:115479067:115479210	rab.30940.s27:9:+:54826185:54826328	opo.24069.s42:3:-:273625469:273625612	chi.13243.s27:2:+:99457048:99457191	o	NA
hum.36110.s12:2:+:121729517:121729639	mac.30365.s8:13:+:127206511:127206633	mou.1728.s8:1:-:118853258:118853380	rat.10545.s7:13:-:39973998:39974120	rab.27221.s7:7:+:59881896:59882018	opo.30193.s7:4:-:119229766:119229879	chi.27204.s11:7:+:25435875:25435988	oc	CM055281,CM107450
hum.22476.s29:15:+:89824996:89825066	mac.64267.s18:7:+:68910036:68910106	mou.41190.s16:7:+:79424894:79424964	rat.2474.s22:1:+:142110240:142110310	rab.36503.s32:GL018738:-:2231303:2231373	opo.1954.s26:1:-:122860756:122860826	chi.5395.s27:10:-:12459830:12459900	h	CS135056
hum.22476.s20:15:+:89807753:89807838	mac.64267.s11:7:+:68891931:68892016	mou.41190.s9:7:+:79407324:79407409	rat.2474.s12:1:+:142094097:142094182	rab.36503.s40:GL018738:-:2251818:2251903	opo.1954.s33:1:-:122877963:122878048	chi.5395.s35:10:-:12463944:12464029	h	NA
hum.22476.s19:15:+:89807134:89807257	mac.64267.s10:7:+:68891346:68891469	mou.41190.s8:7:+:79406167:79406290	rat.2474.s11:1:+:142093032:142093155	rab.36503.s42:GL018738:-:2252785:2252908	opo.1954.s34:1:-:122878704:122878827	chi.5395.s36:10:-:12464919:12465042	hq	CM161710
hum.22476.s21:15:+:89811630:89811756	mac.64267.s12:7:+:68895828:68895954	mou.41190.s10:7:+:79409140:79409266	rat.2474.s13:1:+:142095812:142095938	rab.36503.s39:GL018738:-:2249982:2250108	opo.1954.s32:1:-:122877494:122877620	chi.5395.s34:10:-:12463591:12463723	hq	NA
hum.22476.s25:15:+:89819942:89820122	mac.64267.s15:7:+:68905022:68905202	mou.41190.s13:7:+:79417836:79418016	rat.2474.s16:1:+:142103660:142103840	rab.36503.s36:GL018738:-:2237550:2237730	opo.1954.s29:1:-:122873553:122873733	chi.5395.s31:10:-:12461665:12461845	hq	CD161080,CM074784
hum.22476.s27:15:+:89824401:89824531	mac.64267.s17:7:+:68909448:68909578	mou.41190.s15:7:+:79424206:79424333	rat.2474.s20:1:+:142109503:142109630	rab.36503.s33:GL018738:-:2232232:2232362	opo.1954.s27:1:-:122861357:122861487	chi.5395.s28:10:-:12460572:12460658	hq	CM161078
hum.15462.s13:12:+:113312889:113312975	mac.25565.s22:11:+:113811049:113811135	mou.35663.s13:5:-:120955897:120955983	rat.9980.s15:12:+:42999997:43000083	rab.21351.s12:21:+:8684830:8684916	opo.27631.s15:3:-:496518685:496518768	chi.8773.s21:15:+:6437891:6437977	b	NA
hum.15462.s16:12:+:113316924:113317003	mac.25565.s27:11:+:113815035:113815114	mou.35663.s10:5:-:120952062:120952141	rat.9980.s19:12:+:43003737:43003816	rab.21351.s14:21:+:8689244:8689323	opo.27631.s12:3:-:496506210:496506289	chi.8773.s27:15:+:6439010:6439089	q	NA
hum.43811.s19:3:-:42741250:42741317	mac.46430.s7:2:+:93871860:93871927	mou.47800.s15:9:-:121790343:121790410	rat.39257.s17:8:-:129606887:129606954	rab.29919.s27:9:+:1598291:1598358	opo.42799.s6:6:+:200518801:200518868	chi.10888.s11:2:-:2024362:2024429	h	NA
hum.27127.s26:17:-:40876323:40876442	mac.37875.s21:16:-:52847303:52847422	mou.8136.s24:11:-:101215183:101215302	rat.7186.s24:10:-:88925342:88925461	rab.17943.s23:19:-:43446825:43446944	opo.15076.s11:2:+:193553388:193553507	chi.17395.s28:27:-:5025253:5025372	hq	NA
hum.39017.s36:20:+:9404395:9404599	mac.6896.s10:10:+:42735028:42735232	mou.26576.s38:2:+:135976099:135976303	rat.26467.s40:3:+:135420505:135420709	rab.24117.s15:4:-:26774856:26775060	opo.9453.s18:1:-:616187741:616187945	chi.18246.s26:3:-:13343177:13343381	m	NA
hum.39017.s37:20:+:9416207:9416295	mac.6896.s11:10:+:42746576:42746664	mou.26576.s39:2:+:135982033:135982121	rat.26467.s41:3:+:135425533:135425621	rab.24117.s14:4:-:26766806:26766894	opo.9453.s16:1:-:616171748:616171836	chi.18246.s25:3:-:13337743:13337831	m	NA
hum.63543.s69:8:-:113966913:113966990	mac.68162.s52:8:-:115397178:115397255	mou.16014.s67:15:-:48292778:48292855	rat.36009.s58:7:-:87569798:87569875	rab.23264.s65:3:-:128553020:128553097	opo.25168.s65:3:-:383584605:383584682	chi.14081.s73:2:-:133133087:133133164	hqmroc	NA
hum.39017.s40:20:+:9424825:9424890	mac.6896.s14:10:+:42754868:42754933	mou.26576.s42:2:+:135987837:135987902	rat.26467.s44:3:+:135429562:135429627	rab.24117.s9:4:-:26755052:26755117	opo.9453.s13:1:-:616165574:616165639	chi.18246.s22:3:-:13334850:13334915	m	NA
hum.39017.s42:20:+:9438061:9438136	mac.6896.s17:10:+:42767684:42767759	mou.26576.s44:2:+:135998677:135998752	rat.26467.s46:3:+:135442161:135442236	rab.24117.s7:4:-:26739912:26739987	opo.9453.s10:1:-:616155095:616155170	chi.18246.s20:3:-:13322166:13322241	m	NA
hum.42047.s125:22:-:21119388:21119524	mac.7435.s23:10:+:65152616:65152752	mou.17790.s45:16:-:17325394:17325530	rat.8929.s21:11:+:90987045:90987181	rab.21232.s24:21:+:5137477:5137613	opo.27954.s21:3:+:510803628:510803767	chi.8562.s33:15:+:115323:115459	h	NA
hum.15338.s8:12:-:109309559:109309648	mac.25451.s4:11:-:109928269:109928358	mou.35429.s3:5:-:114030097:114030186	rat.10249.s19:12:+:50129484:50129573	rab.38422.s10:GL018777:+:100487:100576	opo.27418.s15:3:+:488350144:488350233	chi.8851.s5:15:-:6612549:6612638	o	NA
hum.58182.s12:7:+:16725549:16725665	mac.52502.s7:3:-:109427014:109427130	mou.9557.s7:12:-:36118987:36119122	rat.33298.s15:6:-:65224950:65225085	rab.34382.s7:GL018710:-:1062917:1063033	opo.52342.s7:8:-:306216919:306217054	chi.11640.s9:2:+:28645475:28645610	r	NA
hum.58182.s19:7:+:16744172:16744294	mac.52502.s2:3:-:109408193:109408315	mou.9557.s2:12:-:36092967:36093089	rat.33298.s5:6:-:65201807:65201929	rab.34382.s2:GL018710:-:1044369:1044491	opo.52342.s2:8:-:306195338:306195460	chi.11640.s14:2:+:28658917:28659039	r	NA
hum.37464.s11:2:-:198508882:198508996	mac.26959.s8:12:-:61245428:61245542	mou.732.s8:1:-:55211150:55211261	rat.40250.s7:9:-:61479377:61479488	rab.28028.s11:7:-:138097166:138097280	opo.31125.s8:4:-:218779201:218779312	chi.26664.s7:7:-:9771353:9771464	b	NA
hum.56648.s25:6:-:119345124:119345978	mac.56584.s2:4:+:144963802:144964656	mou.3914.s24:10:-:53698489:53699343	rat.24365.s26:20:-:36755874:36756728	rab.6181.s33:12:-:107959665:107960253	opo.18451.s25:2:-:387698095:387698949	chi.19594.s2:3:+:62165595:62166449	r	NA
hum.56648.s24:6:-:119344110:119344245	mac.56584.s3:4:+:144965657:144965792	mou.3914.s23:10:-:53697124:53697259	rat.24365.s25:20:-:36754462:36754597	rab.6181.s31:12:-:107958220:107958355	opo.18451.s24:2:-:387696201:387696336	chi.19594.s3:3:+:62168091:62168226	mrb	NA
hum.56648.s23:6:-:119341143:119341324	mac.56584.s4:4:+:144968889:144969070	mou.3914.s22:10:-:53694695:53694876	rat.24365.s24:20:-:36752130:36752311	rab.6181.s30:12:-:107956201:107956382	opo.18451.s23:2:-:387693872:387694053	chi.19594.s4:3:+:62170088:62170269	mr	NA
hum.42538.s8:22:+:42114075:42114278	mac.8164.s3:10:+:85668766:85668969	mou.16744.s6:15:+:82079925:82080128	rat.36617.s7:7:+:123302679:123302882	rab.36166.s26:GL018734:-:802146:802349	opo.53552.s9:Un:+:28209777:28209980	chi.1168.s41:1:-:49404636:49404839	h	NA
hum.20759.s79:15:+:34109063:34109159	mac.62743.s29:7:+:12046357:12046453	mou.26024.s37:2:-:112672235:112672331	rat.25986.s37:3:-:110753940:110754036	rab.14787.s78:17:+:39086550:39086646	opo.2943.s36:1:-:187480163:187480259	chi.24451.s34:5:-:29469160:29469256	hqmrbc	NA
hum.7823.s6:10:-:73521355:73521783	mac.70006.s6:9:+:65236315:65236661	mou.4014.s3:10:+:60357842:60358267	rat.24238.s3:20:+:31720177:31720599	rab.15842.s3:18:+:15524041:15524469	opo.52645.s7:Un:-:6805062:6805502	chi.25638.s6:6:-:11480423:11480878	h	NA
hum.33934.s35:2:-:25095439:25095588	mac.28429.s20:13:-:24786074:24786223	mou.8995.s5:12:+:4173455:4173604	rat.32954.s5:6:+:38416959:38417108	rab.20634.s25:2:-:173970981:173971130	opo.8025.s20:1:-:505228010:505228159	chi.20616.s4:3:+:105077149:105077298	q	NA
hum.54394.s5:6:+:17606105:17606244	mac.54286.s4:4:+:17668500:17668639	mou.11799.s7:13:+:46674253:46674378	rat.16659.s7:17:+:19518022:19518161	rab.34449.s3:GL018711:-:2464854:2464993	opo.24497.s6:3:-:322425538:322425677	chi.12467.s8:2:+:62119258:62119397	r	CM124444
hum.19284.s19:14:+:69813757:69813898	mac.65390.s15:7:+:132478568:132478709	mou.10165.s16:12:+:80597081:80597222	rat.33796.s17:6:+:112415052:112415193	rab.37113.s6:GL018749:-:1933314:1933455	opo.4104.s15:1:+:274919501:274919642	chi.24298.s3:5:-:27325533:27325674	o	NA
hum.36615.s17:2:-:153006659:153006743	mac.26297.s4:12:-:15821632:15821716	mou.25067.s15:2:-:52720884:52720968	rat.25200.s13:3:-:43354760:43354844	rab.27482.s12:7:-:91139551:91139635	opo.30497.s14:4:-:154689108:154689192	chi.27469.s18:7:-:34917362:34917446	h	NA
hum.21239.s3:15:+:51975276:51975321	mac.63258.s3:7:+:29981664:29981709	mou.46792.s18:9:-:75682274:75682319	rat.38393.s10:8:-:82240695:82240740	rab.14417.s10:17:-:20862087:20862132	opo.2845.s3:1:+:182534247:182534292	chi.5225.s13:10:-:8619774:8619819	m	NA
hum.21907.s20:15:-:72154841:72154952	mac.63767.s11:7:-:50520419:50520530	mou.46450.s39:9:+:59900350:59900461	rat.38121.s36:8:+:64505892:64506003	rab.14155.s38:17:+:627914:628025	opo.1116.s42:1:+:66186494:66186605	chi.4883.s13:10:-:912096:912207	h	NA
hum.21907.s19:15:-:72152076:72152137	mac.63767.s10:7:-:50517673:50517734	mou.46450.s40:9:+:59902907:59902968	rat.38121.s37:8:+:64509058:64509119	rab.14155.s39:17:+:632044:632105	opo.1116.s43:1:+:66188444:66188505	chi.4883.s12:10:-:911162:911223	h	NA
hum.21907.s23:15:-:72170381:72170572	mac.63767.s13:7:-:50534291:50534482	mou.46450.s37:9:+:59895193:59895381	rat.38121.s34:8:+:64500249:64500437	rab.14155.s36:17:+:613240:613428	opo.1116.s40:1:+:66169677:66169865	chi.4883.s15:10:-:913744:913932	h	NA
hum.21907.s25:15:-:72172676:72172899	mac.63767.s15:7:-:50536550:50536773	mou.46450.s35:9:+:59894141:59894364	rat.38121.s32:8:+:64499164:64499387	rab.14155.s34:17:+:609598:609821	opo.1116.s38:1:+:66164332:66164555	chi.4883.s17:10:-:914964:915187	h	NA
hum.45622.s21:3:-:133347404:133347577	mac.47481.s19:2:+:154104059:154104232	mou.47270.s19:9:+:103332685:103332855	rat.38747.s23:8:+:111206669:111206839	rab.38123.s17:GL018769:+:852325:852498	opo.51732.s54:8:+:271699799:271699972	chi.12001.s16:2:-:43242079:43242252	q	NA
hum.62380.s32:8:+:42868472:42868543	mac.67230.s19:8:+:43621095:43621166	mou.43191.s3:8:-:26034931:26035002	rat.15825.s4:16:+:70479509:70479580	rab.33997.s9:GL018706:-:411957:412028	opo.8892.s29:1:+:578585127:578585198	chi.40008.s24:Z:+:53581827:53581898	hq	NA
hum.62380.s31:8:+:42868194:42868298	mac.67230.s18:8:+:43620825:43620929	mou.43191.s4:8:-:26035133:26035237	rat.15825.s3:16:+:70479273:70479377	rab.33997.s10:GL018706:-:412191:412295	opo.8892.s28:1:+:578584694:578584798	chi.40008.s23:Z:+:53581601:53581705	hq	NA
hum.44159.s67:3:-:50431540:50431599	mac.46111.s8:2:+:86020301:86020360	mou.47395.s4:9:+:107497460:107497519	rat.38876.s4:8:+:115608765:115608824	rab.30430.s58:9:-:17855074:17855133	opo.42969.s11:6:-:204570215:204570274	chi.6483.s47:12:-:1470242:1470301	b	NA
hum.46982.s118:3:-:197404351:197404412	mac.61505.s26:6:-:132517728:132517789	mou.18134.s5:16:-:32826135:32826196	rat.8597.s30:11:+:74279981:74280042	rab.10803.s5:14:-:92882390:92882451	opo.29889.s30:4:+:92342933:92342994	chi.29078.s8:9:-:14487054:14487115	b	NA
hum.29080.s10:18:+:12955462:12955608	mac.40496.s17:18:-:1775944:1776090	mou.22370.s4:18:+:67783915:67784061	rat.18500.s3:18:+:62732303:62732449	rab.30813.s72:9:-:49161293:49161439	opo.24180.s4:3:+:281144120:281144266	chi.13175.s12:2:-:96879296:96879442	h	NA
hum.29080.s9:18:+:12951854:12951904	mac.40496.s18:18:-:1779658:1779708	mou.22370.s3:18:+:67779205:67779255	rat.18500.s2:18:+:62728854:62728904	rab.30813.s73:9:-:49163787:49163837	opo.24180.s3:3:+:281142156:281142206	chi.13175.s14:2:-:96880293:96880343	c	NA
hum.20891.s15:15:+:39876501:39876623	mac.62855.s7:7:+:17875352:17875474	mou.26077.s7:2:+:118114948:118115070	rat.26025.s5:3:+:116412693:116412815	rab.14691.s17:17:-:32579916:32580038	opo.3012.s7:1:+:195712035:195712166	chi.24440.s22:5:-:28911921:28912046	q	NA
hum.21581.s26:15:+:42052521:42052727	mac.62957.s2:7:+:20179613:20179819	mou.26138.s34:2:+:119958157:119958363	rat.26101.s38:3:+:118302129:118302335	rab.14642.s41:17:-:30380381:30380587	opo.3129.s32:1:+:198938098:198938304	chi.24174.s27:5:+:24309030:24309212	h	NA
hum.37583.s16:2:+:203419975:203421254	mac.27084.s13:12:+:66416269:66417548	mou.825.s13:1:+:59867336:59868615	rat.40325.s15:9:+:66476228:66477507	rab.28114.s15:7:+:143274991:143276267	opo.46347.s10:7:-:193830833:193832100	chi.26732.s13:7:+:11412796:11414075	hq	CD1513992,CM116288,CM1513963,CM060850,CM161484,CM010166,CM108444,CM085273,CM1513964,CI041633,CI004642,CM1513965,CM1411983,CM1513966,CM161486,CD134746,CM161485,CM041258,CD134747,CD1212012,CI010695,CM115415,CD035066,CD1513993,CD086223,CM061663,CM1616402,CM161487,CD004638,CD086221,CI011222,CI1412254,CI115421,CD1513994,CD115422,CI135326,CD061373,CD068422,CI085040,CD061369,CM1313679,CD002490,CM094640,…
hum.24610.s7:16:-:67190413:67190571	mac.49771.s8:20:-:65456494:65456652	mou.44657.s7:8:-:105260522:105260680	rat.19411.s7:19:-:48083037:48083195	rab.25675.s6:5:-:22772327:22772485	opo.10173.s4:1:-:684336773:684336944	chi.5887.s8:11:-:2445246:2445396	q	CM086728
hum.15855.s12:12:-:122967182:122967242	mac.25872.s7:11:-:123721900:123721960	mou.35816.s10:5:-:123708572:123708632	rat.9890.s18:12:+:40192215:40192275	rab.40189.s16:GL018824:+:271240:271300	opo.27369.s9:3:-:486026975:486027035	chi.8838.s13:15:-:5883463:5883523	h	NA
hum.65419.s7:9:+:82242289:82242363	mac.35455.s7:15:+:88340290:88340364	mou.23200.s18:19:-:14544788:14544862	rat.4326.s18:1:-:238617817:238617891	rab.799.s5:1:+:66174780:66174854	opo.41700.s21:6:-:133284653:133284727	chi.39683.s6:Z:+:38370540:38370614	hqmrbo	NA
hum.19834.s37:14:-:74764679:74764772	mac.65553.s42:7:-:137405151:137405290	mou.10255.s26:12:-:84613905:84614044	rat.33914.s6:6:+:117219464:117219603	rab.21105.s6:20:+:30736996:30737135	opo.3717.s4:1:+:249432957:249433096	chi.24617.s32:5:-:37147693:37147832	hqmrb	CM1210531
hum.1512.s12:1:-:45797838:45797982	mac.1768.s14:1:-:48247704:48247848	mou.31959.s15:4:+:116816955:116817099	rat.31398.s25:5:+:139469068:139469212	rab.8946.s17:13:+:121322874:121323018	opo.11936.s15:2:+:9392266:9392410	chi.28201.s9:8:-:19934725:19934869	h	CS171415,CM171401,CM171406,CM050077,CS042822,CS031781,CD044790,CM099032,CM064129,CD077696,CD066380,CM077610,CM064128,CI065842,CM083728,CM053996,CM077607,CS150027,CM099017,CM141207,CM162207,CM053333,CM035619,CM053997,CM074362,CM055444,CM150025,CM150024,CM099024,CM042754,CM053995,CM083725,CM044678,CS072232
hum.8842.s20:10:+:114903682:114903772	mac.70813.s10:9:+:112805295:112805385	mou.24055.s19:19:+:55910579:55910669	rat.4957.s22:1:+:284097406:284097496	rab.16530.s13:18:+:60757607:60757697	opo.1548.s24:1:-:97935091:97935181	chi.26167.s17:6:+:26736976:26737066	o	NA
hum.8842.s25:10:+:114910757:114910882	mac.70813.s14:9:+:112812336:112812461	mou.24055.s23:19:+:55917354:55917479	rat.4957.s26:1:+:284103434:284103559	rab.16530.s17:18:+:60767144:60767269	opo.1548.s20:1:-:97927485:97927610	chi.26167.s21:6:+:26745666:26745791	o	CS1617524
hum.831.s30:1:+:26800576:26800626	mac.1148.s24:1:+:29106703:29106753	mou.32577.s10:4:-:133966429:133966479	rat.31870.s8:5:-:155880773:155880823	rab.9454.s6:13:-:138892753:138892803	opo.33427.s21:4:+:363886337:363886387	chi.15617.s4:23:-:157687:157737	r	NA
hum.65629.s29:9:+:90262220:90262318	mac.35569.s23:15:+:96186355:96186453	mou.12242.s23:13:+:60726562:60726660	rat.16233.s16:17:-:6568346:6568444	rab.927.s17:1:+:73457615:73457713	opo.40032.s21:6:+:16480826:16480924	chi.39734.s14:Z:+:41209961:41210059	b	NA
hum.52639.s24:5:-:132233922:132234057	mac.61373.s6:6:-:129303477:129303612	mou.6610.s12:11:+:53398264:53398399	rat.5833.s12:10:+:38528633:38528795	rab.21802.s16:3:-:15928239:15928401	opo.4684.s14:1:-:308111075:308111210	chi.7760.s17:13:-:16477133:16477292	c	NA
hum.65790.s15:9:+:96866557:96866667	mac.35813.s16:15:+:105840160:105840270	mou.11831.s2:13:-:48580755:48580865	rat.16630.s14:17:+:18434739:18434849	rab.874.s15:1:+:71511234:71511344	opo.43627.s2:6:-:256462006:256462116	chi.6648.s7:12:-:6095055:6095165	c	NA
hum.11762.s9:11:+:93097326:93097460	mac.32867.s6:14:+:91927817:91927951	mou.45484.s10:9:-:15607780:15607911	rat.37282.s17:8:-:14234888:14235019	rab.1598.s12:1:-:123516219:123516350	opo.31779.s15:4:-:266168595:266168711	chi.4669.s11:1:-:185204649:185204771	o	NA
hum.65790.s12:9:+:96859603:96860861	mac.35813.s12:15:+:105833236:105834479	mou.11831.s6:13:-:48585932:48587178	rat.16630.s10:17:+:18428641:18429887	rab.874.s13:1:+:71498663:71499918	opo.43627.s4:6:-:256465913:256467144	chi.6648.s10:12:-:6096481:6097688	hq	NA
hum.46143.s23:3:+:158523151:158523263	mac.47028.s17:2:-:128900629:128900741	mou.28644.s3:3:+:67585598:67585710	rat.21885.s3:2:+:184098505:184098617	rab.10285.s3:14:+:53261520:53261632	opo.47410.s24:7:-:260028279:260028391	chi.29260.s26:9:-:21884689:21884801	hq	NA
hum.46143.s24:3:+:158524829:158524871	mac.47028.s16:2:-:128899038:128899080	mou.28644.s4:3:+:67587301:67587343	rat.21885.s4:2:+:184100233:184100275	rab.10285.s6:14:+:53263573:53263615	opo.47410.s23:7:-:260027359:260027401	chi.29260.s24:9:-:21884350:21884392	o	NA
hum.46143.s26:3:+:158526968:158527076	mac.47028.s14:2:-:128896859:128896967	mou.28644.s7:3:+:67589831:67589939	rat.21885.s6:2:+:184102353:184102461	rab.10285.s8:14:+:53266337:53266445	opo.47410.s20:7:-:260023338:260023446	chi.29260.s21:9:-:21883213:21883316	o	NA
hum.12181.s43:11:-:113704971:113705057	mac.33159.s48:14:-:112310733:112310819	mou.46147.s7:9:+:49008429:49008515	rat.37831.s7:8:+:51933705:51933791	rab.1345.s6:1:+:102552446:102552532	opo.31452.s12:4:+:238436850:238436936	chi.16195.s35:24:-:4433915:4434001	h	NA
hum.51110.s25:5:-:39392467:39392565	mac.60136.s40:6:-:39211127:39211225	mou.15470.s9:15:+:6419739:6419837	rat.20919.s9:2:+:75491909:75492007	rab.4059.s16:11:-:60425176:60425274	opo.23592.s8:3:+:236011217:236011315	chi.39129.s21:Z:-:12215909:12216007	hq	NA
hum.13776.s10:12:+:46231104:46231200	mac.23930.s7:11:+:42862442:42862538	mou.17115.s11:15:+:96362317:96362413	rat.36910.s9:7:+:137384247:137384343	rab.28588.s17:8:-:845550:845646	opo.49846.s18:8:-:123098630:123098726	chi.619.s12:1:+:30766816:30766912	h	CM158348
hum.13776.s9:12:+:46230524:46230774	mac.23930.s6:11:+:42861859:42862109	mou.17115.s10:15:+:96361733:96361983	rat.36910.s8:7:+:137383644:137383894	rab.28588.s18:8:-:845973:846223	opo.49846.s19:8:-:123099097:123099347	chi.619.s11:1:+:30765446:30765696	hq	NA
hum.13776.s7:12:+:46230372:46230438	mac.23930.s5:11:+:42861702:42861768	mou.17115.s9:15:+:96361574:96361640	rat.36910.s7:7:+:137383484:137383550	rab.28588.s19:8:-:846321:846387	opo.49846.s20:8:-:123099430:123099496	chi.619.s10:1:+:30765294:30765360	h	NA
hum.22628.s14:15:-:91513634:91513744	mac.64329.s2:7:-:70722384:70722494	mou.41242.s16:7:+:80312217:80312327	rat.2525.s60:1:+:143057277:143057387	rab.36476.s8:GL018738:-:1365056:1365163	opo.1878.s12:1:-:121647587:121647697	chi.5686.s54:10:+:19565315:19565425	o	NA
hum.5226.s10:1:+:206651503:206651682	mac.4359.s18:1:-:163883858:163884037	mou.1901.s20:1:-:131271763:131271942	rat.10702.s24:13:-:53124479:53124658	rab.13761.s2:16:-:65836837:65837016	opo.13625.s4:2:+:112678428:112678607	chi.16785.s9:26:+:2420226:2420405	m	NA
hum.12210.s11:11:+:118243801:118244003	mac.33243.s17:14:+:116755074:116755276	mou.46099.s32:9:-:44948782:44948984	rat.37758.s19:8:-:47872400:47872602	rab.38579.s9:GL018782:+:439819:440021	opo.31300.s19:4:-:231686464:231686666	chi.16180.s16:24:-:4404258:4404460	hq	NA
hum.12210.s10:11:+:118243222:118243381	mac.33243.s16:14:+:116754494:116754653	mou.46099.s33:9:-:44949733:44949892	rat.37758.s20:8:-:47873126:47873285	rab.38579.s8:GL018782:+:439435:439594	opo.31300.s20:4:-:231692763:231692922	chi.16180.s17:24:-:4404842:4405001	q	NA
hum.12210.s7:11:+:118239346:118239519	mac.33243.s13:14:+:116750636:116750809	mou.46099.s36:9:-:44952942:44953115	rat.37758.s24:8:-:47876200:47876373	rab.38579.s4:GL018782:+:436747:436920	opo.31300.s23:4:-:231699478:231699651	chi.16180.s21:24:-:4406531:4406707	hq	NA
hum.12210.s8:11:+:118240138:118240250	mac.33243.s14:14:+:116751432:116751544	mou.46099.s35:9:-:44951990:44952102	rat.37758.s22:8:-:47875229:47875341	rab.38579.s6:GL018782:+:437513:437625	opo.31300.s22:4:-:231697207:231697319	chi.16180.s20:24:-:4405569:4405681	q	CM1615328
hum.66671.s5:9:+:132980111:132980249	mac.34113.s8:15:-:8609565:8609703	mou.24749.s4:2:+:31280666:31280804	rat.24880.s9:3:-:15926333:15926471	rab.42588.s4:GL018933:-:5479:5617	opo.7099.s6:1:+:456589550:456589688	chi.9484.s5:17:+:5872562:5872700	r	NA
hum.19116.s4:14:+:62235354:62235458	mac.65249.s4:7:+:124767765:124767869	mou.9995.s5:12:+:73969527:73969631	rat.33685.s4:6:+:106309496:106309600	rab.20731.s7:20:-:9450684:9450788	opo.3946.s4:1:+:263670789:263670893	chi.25137.s10:5:-:53879474:53879578	m	NA
hum.40772.s9:21:+:30698380:30699202	mac.50937.s3:3:-:17333074:17334408	mou.18787.s8:16:+:87719054:87720150	rat.8023.s6:11:+:31010044:31011387	rab.11371.s7:14:+:158733954:158735300	opo.28551.s5:4:+:3524486:3525757	chi.2800.s5:1:+:103434218:103435606	o	NA
hum.34489.s7:2:-:49217705:49217776	mac.29011.s10:13:-:49149735:49149806	mou.21172.s6:17:-:89011015:89011086	rat.32755.s8:6:-:22788244:22788315	rab.20057.s6:2:+:137405656:137405727	opo.9710.s8:1:+:648090530:648090601	chi.18023.s12:3:+:7398938:7399009	m	CM080377
hum.34489.s6:2:-:49216116:49216193	mac.29011.s8:13:-:49148146:49148223	mou.21172.s5:17:-:89009267:89009344	rat.32755.s7:6:-:22786441:22786518	rab.20057.s7:2:+:137406826:137406903	opo.9710.s9:1:+:648101869:648101946	chi.18023.s13:3:+:7401159:7401236	o	CM980772
hum.34489.s10:2:-:49295358:49295429	mac.29011.s14:13:-:49220886:49220957	mou.21172.s11:17:-:89097310:89097381	rat.32755.s12:6:-:22853940:22854011	rab.20057.s2:2:+:137336278:137336349	opo.9710.s2:1:+:647937915:647937986	chi.18023.s9:3:+:7370125:7370196	m	NA
hum.34489.s9:2:-:49247225:49247299	mac.29011.s13:13:-:49175854:49175928	mou.21172.s9:17:-:89046630:89046704	rat.32755.s10:6:-:22815094:22815168	rab.20057.s3:2:+:137376807:137376881	opo.9710.s4:1:+:648033276:648033350	chi.18023.s10:3:+:7392257:7392331	q	NA
hum.29041.s4:18:-:19119881:19119970	mac.40777.s4:18:-:14533870:14533959	mou.21334.s5:18:-:10577001:10577090	rat.17688.s4:18:-:1839360:1839449	rab.31018.s6:9:-:62873688:62873777	opo.23944.s15:3:+:263734428:263734517	chi.13317.s4:2:-:102075812:102075901	h	NA
hum.38616.s4:2:+:242680448:242680505	mac.27962.s13:12:+:105663069:105663126	mou.1537.s6:1:+:93829206:93829263	rat.40842.s5:9:+:100613576:100613633	rab.43881.s6:GL019032:+:150499:150556	opo.47277.s30:7:-:253576389:253576446	chi.28717.s8:9:-:4272461:4272518	q	CS050424,CI054451,CM101378
hum.24574.s39:16:+:70512454:70512553	mac.49837.s4:20:-:72166136:72166235	mou.44817.s4:8:-:110883841:110883940	rat.19571.s27:19:+:54189393:54189492	rab.25877.s4:5:-:29020966:29021065	opo.10746.s15:1:+:708213138:708213240	chi.5859.s3:11:-:1759377:1759476	o	NA
hum.38768.s16:20:-:3262287:3262412	mac.6757.s16:10:-:36599178:36599303	mou.26468.s40:2:-:130730789:130730914	rat.26364.s19:3:-:129766193:129766318	rab.23862.s18:4:-:10213036:10213161	opo.38380.s16:5:-:238774668:238774793	chi.23293.s19:4:-:88605094:88605219	m	NA
hum.61553.s11:8:+:8875807:8875916	mac.66553.s8:8:-:11692174:11692283	mou.43346.s3:8:-:35476459:35476568	rat.15696.s7:16:+:59994654:59994763	rab.34335.s12:GL018709:+:3622380:3622489	opo.36061.s11:5:-:14981051:14981160	chi.22185.s13:4:+:48931756:48931865	hq	NA
hum.59913.s3:7:+:101943806:101944563	mac.51441.s2:3:+:49610381:49611150	mou.36144.s11:5:-:136231653:136232386	rat.9602.s8:12:+:25486355:25487088	rab.45265.s4:GL019215:+:8146:8885	opo.20838.s4:2:+:528504556:528505425	chi.10472.s2:19:+:4115759:4116637	r	NA
hum.59913.s4:7:+:101950004:101950105	mac.51441.s3:3:+:49617582:49617683	mou.36144.s10:5:-:136227367:136227468	rat.9602.s9:12:+:25491987:25492088	rab.45265.s5:GL019215:+:11151:11252	opo.20838.s5:2:+:528510357:528510458	chi.10472.s3:19:+:4118190:4118291	r	NA
hum.21684.s19:15:-:65773853:65773953	mac.63592.s13:7:-:43969658:43969758	mou.46579.s13:9:+:65054419:65054519	rat.38211.s14:8:+:70244004:70244104	rab.14210.s10:17:+:6819274:6819374	opo.2292.s16:1:-:151444901:151445001	chi.5592.s23:10:-:17531176:17531276	hq	NA
hum.21684.s13:15:-:65759409:65759561	mac.63592.s9:7:-:43955330:43955482	mou.46579.s19:9:+:65063427:65063579	rat.38211.s20:8:+:70252300:70252452	rab.14210.s15:17:+:6833119:6833271	opo.2292.s12:1:-:151399184:151399336	chi.5592.s16:10:-:17526634:17526786	q	NA
hum.21684.s15:15:-:65766547:65766626	mac.63592.s10:7:-:43962549:43962628	mou.46579.s18:9:+:65060203:65060282	rat.38211.s19:8:+:70249600:70249679	rab.14210.s14:17:+:6827155:6827234	opo.2292.s13:1:-:151424626:151424705	chi.5592.s17:10:-:17526997:17527076	hq	NA
hum.64305.s9:9:-:5805027:5805217	mac.35209.s13:15:+:71346768:71346958	mou.23467.s19:19:-:29623069:29623259	rat.4497.s9:1:-:255049828:255050018	rab.617.s16:1:+:48375692:48375882	opo.42424.s7:6:-:167511315:167511505	chi.39491.s8:Z:-:27635144:27635334	h	NA
hum.1532.s13:1:+:12321958:12322137	mac.762.s10:1:+:15375944:15376123	mou.33031.s70:4:-:145167391:145167570	rat.32200.s64:5:-:166767593:166767772	rab.36521.s66:GL018739:-:1857635:1857814	opo.34077.s60:4:-:381813126:381813305	chi.15369.s64:21:-:5440981:5441160	c	NA
hum.1532.s12:1:+:12321005:12321206	mac.762.s9:1:+:15374994:15375195	mou.33031.s71:4:-:145168116:145168317	rat.32200.s65:5:-:166768303:166768504	rab.36521.s67:GL018739:-:1858706:1858907	opo.34077.s61:4:-:381816250:381816451	chi.15369.s65:21:-:5441615:5441825	c	NA
hum.27836.s8:17:+:61662573:61662690	mac.38142.s4:16:+:59098235:59098352	mou.8368.s9:11:+:106053731:106053848	rat.7355.s6:10:+:93999612:93999729	rab.18134.s6:19:+:48439711:48439828	opo.15509.s7:2:+:210784624:210784741	chi.17154.s9:27:+:2707109:2707226	h	NA
hum.27836.s7:17:+:61660863:61661073	mac.38142.s3:16:+:59096185:59096394	mou.8368.s8:11:+:106051757:106051966	rat.7355.s5:10:+:93997743:93997952	rab.18134.s5:19:+:48437620:48437829	opo.15509.s6:2:+:210783397:210783606	chi.17154.s8:27:+:2706310:2706519	h	NA
hum.52798.s8:5:-:138714896:138715043	mac.61551.s15:6:-:135799926:135800073	mou.21717.s39:18:-:35623451:35623598	rat.18006.s13:18:-:28135212:28135359	rab.21915.s12:3:-:21626709:21626857	opo.5021.s26:1:-:330704191:330704338	chi.7205.s23:13:+:1810275:1810390	o	NA
hum.15267.s11:12:+:108011935:108012155	mac.25400.s11:11:+:108679998:108680218	mou.4732.s11:10:+:85632089:85632309	rat.35187.s12:7:-:24220140:24220360	rab.25125.s8:4:-:88897932:88898152	opo.49177.s6:8:+:87024052:87024272	chi.1360.s13:1:-:53364148:53364368	hqmrbo	NA
hum.16424.s10:13:+:26967504:26967647	mac.39106.s9:17:+:6189850:6189993	mou.36479.s22:5:+:146292654:146292767	rat.9258.s11:12:-:12607079:12607222	rab.29222.s12:8:-:38826596:38826709	opo.32187.s12:4:+:296169833:296169946	chi.4412.s17:1:-:175892402:175892545	m	NA
hum.8621.s32:10:+:104231030:104231153	mac.70624.s11:9:+:102128576:102128699	mou.23865.s5:19:+:46368266:46368389	rat.4811.s14:1:+:273546548:273546671	rab.16379.s26:18:+:50458571:50458690	opo.1677.s6:1:-:109600243:109600363	chi.26061.s10:6:+:22700158:22700275	q	NA
hum.66765.s27:9:+:132635978:132636023	mac.34166.s19:15:-:8967982:8968027	mou.24721.s23:2:+:31016493:31016538	rat.24897.s23:3:+:15207348:15207393	rab.42598.s15:GL018933:-:267776:267821	opo.7080.s37:1:+:456140469:456140514	chi.9527.s23:17:+:5722483:5722528	q	NA
hum.6669.s18:10:-:13779844:13779930	mac.69079.s29:9:-:14010065:14010151	mou.24192.s20:2:+:4537239:4537325	rat.17469.s10:17:-:79368117:79368203	rab.12993.s35:16:-:18610148:18610234	opo.50045.s15:8:-:138087808:138087894	chi.175.s21:1:-:6794625:6794711	c	NA
hum.6669.s20:10:-:13782512:13782577	mac.69079.s31:9:-:14012787:14012852	mou.24192.s18:2:+:4534546:4534611	rat.17469.s12:17:-:79370629:79370694	rab.12993.s37:16:-:18612978:18613043	opo.50045.s17:8:-:138091386:138091451	chi.175.s23:1:-:6796393:6796458	c	NA
hum.6669.s19:10:-:13782194:13782251	mac.69079.s30:9:-:14012465:14012522	mou.24192.s19:2:+:4535173:4535230	rat.17469.s11:17:-:79369921:79369978	rab.12993.s36:16:-:18612656:18612713	opo.50045.s16:8:-:138091089:138091146	chi.175.s22:1:-:6796149:6796206	c	NA
hum.6669.s21:10:-:13789736:13789819	mac.69079.s32:9:-:14020032:14020115	mou.24192.s17:2:+:4529792:4529875	rat.17469.s13:17:-:79375355:79375438	rab.12993.s38:16:-:18616702:18616785	opo.50045.s18:8:-:138096891:138096974	chi.175.s25:1:-:6803494:6803579	c	NA
hum.21321.s19:15:-:55930747:55930874	mac.63333.s7:7:-:33960855:33960982	mou.46753.s14:9:+:72892228:72892355	rat.38277.s50:8:-:73512839:73512966	rab.14362.s14:17:+:16935803:16935930	opo.2493.s14:1:+:165872122:165872249	chi.5189.s20:10:+:7401740:7401867	r	NA
hum.53335.s12:5:+:158705246:158705362	mac.61967.s9:6:+:155691795:155691911	mou.6417.s4:11:-:44458205:44458321	rat.5656.s3:10:-:29941105:29941221	rab.22285.s15:3:+:40662415:40662531	opo.5377.s11:1:+:354667317:354667433	chi.7474.s4:13:-:9936024:9936140	h	NA
hum.53335.s13:5:+:158710220:158710347	mac.61967.s10:6:+:155696730:155696857	mou.6417.s3:11:-:44456364:44456491	rat.5656.s2:10:-:29939334:29939461	rab.22285.s16:3:+:40667791:40667918	opo.5377.s12:1:+:354670572:354670699	chi.7474.s3:13:-:9934543:9934670	h	NA
hum.60278.s3:7:-:124467268:124467359	mac.53178.s3:3:-:162320511:162320602	mou.36942.s4:6:-:25748291:25748382	rat.28083.s6:4:-:51668052:51668143	rab.26813.s23:7:+:19706840:19706931	opo.50480.s8:8:-:183238505:183238596	chi.439.s28:1:+:21570570:21570661	m	NA
hum.60278.s9:7:-:124486996:124487052	mac.53178.s9:3:-:162340865:162340921	mou.36942.s10:6:-:25757225:25757287	rat.28083.s14:4:-:51676976:51677038	rab.26813.s17:7:+:19679927:19679983	opo.50480.s14:8:-:183256721:183256777	chi.439.s23:1:+:21560006:21560050	q	CM164084
hum.54435.s7:6:-:18139194:18139268	mac.54289.s8:4:-:18184639:18184713	mou.11834.s7:13:-:47032418:47032492	rat.16677.s4:17:-:19895941:19896015	rab.34445.s7:GL018711:+:1971664:1971738	opo.24484.s11:3:+:321879724:321879798	chi.12441.s11:2:+:60462723:60462797	o	CM055563,CM064344,CM1314716,CM961382,CM004881
hum.54435.s8:6:-:18139896:18139948	mac.54289.s9:4:-:18185683:18185735	mou.11834.s8:13:-:47035021:47035073	rat.16677.s7:17:-:19898899:19898951	rab.34445.s6:GL018711:+:1971067:1971119	opo.24484.s10:3:+:321878865:321878917	chi.12441.s9:2:+:60458751:60458803	o	CM033986,CM034455
hum.34445.s14:2:-:44553851:44554067	mac.28910.s8:13:-:44459926:44460142	mou.21055.s6:17:-:85068885:85069101	rat.32657.s12:6:-:8255672:8255888	rab.20157.s17:2:+:141933146:141933362	opo.9826.s14:1:+:654469079:654469295	chi.18625.s5:3:-:24845060:24845276	o	NA
hum.62570.s12:8:+:59352192:59352329	mac.67388.s13:8:+:61078041:61078178	mou.30357.s11:4:+:6208806:6208943	rat.30103.s17:5:+:24087643:24087780	rab.22688.s15:3:+:73878150:73878285	opo.22995.s3:3:-:181336889:181337026	chi.13553.s9:2:+:111697624:111697761	hq	NA
hum.23526.s9:16:+:19049196:19049369	mac.48779.s9:20:+:18007440:18007613	mou.41970.s11:7:-:118551136:118551309	rat.3228.s20:1:-:195155597:195155770	rab.26167.s16:6:+:8823219:8823388	opo.40484.s11:6:-:58341862:58342035	chi.8253.s17:14:-:8481713:8481883	b	NA
hum.23526.s10:16:+:19051611:19051768	mac.48779.s10:20:+:18010776:18010933	mou.41970.s10:7:-:118549935:118550092	rat.3228.s19:1:-:195154441:195154598	rab.26167.s17:6:+:8824500:8824657	opo.40484.s10:6:-:58340905:58341062	chi.8253.s16:14:-:8480253:8480410	b	NA
hum.45176.s17:3:+:119452211:119452353	mac.45348.s11:2:+:39770109:39770251	mou.18270.s8:16:-:38320249:38320391	rat.8471.s10:11:-:67085610:67085752	rab.10901.s15:14:-:99042933:99043075	opo.29732.s11:4:+:83487729:83487871	chi.2227.s15:1:-:79569137:79569279	hq	NA
hum.44083.s18:3:-:49322282:49322352	mac.46178.s18:2:+:87163733:87163803	mou.47430.s22:9:+:108384085:108384155	rat.38918.s24:8:+:116510669:116510739	rab.30382.s8:9:-:16842953:16843023	opo.42878.s7:6:-:202416124:202416194	chi.6583.s12:12:-:2806921:2806991	r	NA
hum.45485.s8:3:+:129009522:129009647	mac.24899.s6:11:-:85550665:85550790	mou.38074.s8:6:+:87921526:87921651	rat.28912.s4:4:+:185096811:185096936	rab.30097.s10:9:-:7705923:7706048	opo.43582.s14:6:-:253715472:253715591	chi.6800.s32:12:+:9111464:9111583	h	NA
hum.349.s20:1:+:16053687:16054327	mac.796.s14:1:+:18512834:18513652	mou.32921.s22:4:-:141631713:141632576	rat.32199.s16:5:-:163902137:163902994	rab.39050.s21:GL018791:-:607630:608463	opo.33850.s5:4:-:375833476:375834270	chi.15238.s20:21:+:4217013:4217801	h	NA
hum.57445.s12:6:+:160464180:160464320	mac.56813.s8:4:+:157038571:157038711	mou.19240.s42:17:-:12719813:12719950	rat.722.s40:1:-:51525762:51525902	rab.6630.s23:12:+:149819167:149819307	opo.18957.s13:2:+:442476284:442476424	chi.19218.s41:3:-:44804243:44804383	m	NA
hum.57445.s11:6:+:160461592:160461756	mac.56813.s7:4:+:157035757:157035921	mou.19240.s43:17:-:12722128:12722292	rat.722.s41:1:-:51528155:51528319	rab.6630.s22:12:+:149816258:149816422	opo.18957.s12:2:+:442474514:442474678	chi.19218.s42:3:-:44804673:44804837	m	NA
hum.57445.s14:6:+:160466777:160466914	mac.56813.s11:4:+:157041134:157041271	mou.19240.s40:17:-:12717273:12717410	rat.722.s38:1:-:51523194:51523331	rab.6630.s25:12:+:149821776:149821913	opo.18957.s15:2:+:442485237:442485374	chi.19218.s39:3:-:44802746:44802877	m	NA
hum.57445.s13:6:+:160465546:160465689	mac.56813.s10:4:+:157039902:157040045	mou.19240.s41:17:-:12718652:12718795	rat.722.s39:1:-:51524614:51524757	rab.6630.s24:12:+:149820348:149820491	opo.18957.s14:2:+:442484400:442484543	chi.19218.s40:3:-:44803745:44803891	m	NA
hum.57445.s16:6:+:160468191:160468368	mac.56813.s14:4:+:157042552:157042729	mou.19240.s38:17:-:12715873:12716047	rat.722.s36:1:-:51521774:51521948	rab.6630.s27:12:+:149822804:149822981	opo.18957.s17:2:+:442486966:442487143	chi.19218.s37:3:-:44801161:44801338	m	NA
hum.57445.s15:6:+:160467530:160467677	mac.56813.s12:4:+:157041888:157042035	mou.19240.s39:17:-:12716569:12716716	rat.722.s37:1:-:51522485:51522632	rab.6630.s26:12:+:149822382:149822529	opo.18957.s16:2:+:442486293:442486440	chi.19218.s38:3:-:44802192:44802339	m	NA
hum.57445.s18:6:+:160469407:160469575	mac.56813.s16:4:+:157043774:157043942	mou.19240.s36:17:-:12714873:12715041	rat.722.s34:1:-:51520760:51520928	rab.6630.s29:12:+:149823701:149823869	opo.18957.s19:2:+:442488905:442489073	chi.19218.s35:3:-:44799985:44800147	m	NA
hum.57445.s17:6:+:160468824:160468939	mac.56813.s15:4:+:157043192:157043307	mou.19240.s37:17:-:12715378:12715493	rat.722.s35:1:-:51521284:51521399	rab.6630.s28:12:+:149823274:149823389	opo.18957.s18:2:+:442487792:442487907	chi.19218.s36:3:-:44800448:44800563	m	NA
hum.26792.s19:17:+:37813261:37813338	mac.37765.s8:16:+:49752632:49752709	mou.8079.s5:11:+:98375080:98375157	rat.7053.s4:10:+:86127227:86127304	rab.17842.s7:19:+:40908206:40908283	opo.15156.s18:2:-:198158138:198158215	chi.17294.s4:27:+:4217876:4217953	hq	NA
hum.15848.s22:12:-:122758585:122758690	mac.25883.s28:11:-:123520408:123520532	mou.35808.s36:5:-:123580000:123580124	rat.9893.s44:12:+:40331389:40331513	rab.40189.s86:GL018824:+:439159:439283	opo.27368.s3:3:-:485803644:485803743	chi.8832.s2:15:-:5811542:5811666	q	NA
hum.15848.s26:12:-:122760986:122760991	mac.25883.s30:11:-:123522818:123522823	mou.35808.s42:5:-:123581592:123581597	rat.9893.s42:12:+:40329889:40329894	rab.40189.s84:GL018824:+:437627:437632	opo.27368.s6:3:-:485804988:485804993	chi.8832.s3:15:-:5812100:5812105	hqmrbo	NA
hum.26792.s21:17:+:37814028:37814092	mac.37765.s9:16:+:49753376:49753440	mou.8079.s6:11:+:98375476:98375540	rat.7053.s5:10:+:86127637:86127701	rab.17842.s8:19:+:40908584:40908648	opo.15156.s17:2:-:198157400:198157477	chi.17294.s5:27:+:4218198:4218275	hq	NA
hum.56490.s31:6:-:111701185:111701370	mac.56693.s14:4:+:152559792:152560029	mou.3712.s13:10:+:39817142:39817379	rat.24440.s15:20:+:46616840:46617077	rab.6052.s28:12:-:99146872:99147108	opo.18329.s28:2:-:377317275:377317512	chi.19665.s12:3:+:65562656:65562890	m	NA
hum.551.s14:1:-:5927800:5927956	mac.530.s9:1:-:8859023:8859179	mou.33283.s28:4:+:152559328:152559484	rat.32417.s31:5:+:173294210:173294366	rab.44768.s22:GL019126:+:45439:45595	opo.34515.s7:4:-:393735201:393735357	chi.15031.s34:21:+:706450:706606	q	CS022987,CD110624,CM163031,CD163030,CD077425,CM110621,CM125782,CS139051
hum.26792.s24:17:+:37814226:37814279	mac.37765.s12:16:+:49753574:49753627	mou.8079.s9:11:+:98375675:98375728	rat.7053.s8:10:+:86127836:86127889	rab.17842.s10:19:+:40908785:40908838	opo.15156.s16:2:-:198157224:198157277	chi.17294.s6:27:+:4218366:4218419	hq	NA
hum.43202.s13:3:+:9754225:9754288	mac.45619.s18:2:-:51286272:51286335	mou.38410.s12:6:+:113289985:113290048	rat.29139.s11:4:+:208543420:208543483	rab.39407.s8:GL018802:-:447123:447186	opo.43357.s36:6:+:242570780:242570843	chi.6850.s12:12:+:11447019:11447082	hq	NA
hum.21035.s3:15:-:44962165:44962285	mac.63048.s4:7:-:23085855:23085975	mou.26232.s9:2:-:122125270:122125390	rat.26164.s9:3:-:120610824:120610944	rab.14543.s9:17:+:27632909:27633029	opo.3233.s60:1:-:202692314:202692434	chi.4867.s10:10:-:824408:824528	o	NA
hum.27713.s8:17:-:58262821:58263012	mac.37621.s20:16:+:46369888:46370079	mou.7594.s7:11:-:84994386:84994577	rat.6633.s6:10:-:72216267:72216458	rab.17462.s7:19:-:26513623:26513814	opo.14414.s5:2:-:169505258:169505449	chi.10740.s39:19:+:8076956:8077147	o	NA
hum.44083.s14:3:-:49318177:49318280	mac.46178.s21:2:+:87167854:87167957	mou.47430.s29:9:+:108388277:108388380	rat.38918.s27:8:+:116514187:116514290	rab.30382.s3:9:-:16841158:16841261	opo.42878.s3:6:-:202407445:202407548	chi.6583.s7:12:-:2804155:2804258	mr	NA
hum.53097.s18:5:-:148885046:148885158	mac.61775.s12:6:-:145981346:145981458	mou.22192.s12:18:+:61580339:61580451	rat.18367.s16:18:+:56139410:56139522	rab.22124.s12:3:-:31311227:31311339	opo.5200.s11:1:-:342099823:342099935	chi.7348.s10:13:+:7815780:7815892	h	NA
hum.3223.s39:1:-:115006034:115006178	mac.3060.s26:1:-:117449689:117449833	mou.29433.s3:3:+:103310824:103310968	rat.22643.s8:2:+:225244514:225244658	rab.7908.s3:13:+:49766888:49767032	opo.19574.s31:2:-:485359321:485359465	chi.16891.s21:26:-:3805679:3805826	q	NA
hum.21697.s11:15:-:67528746:67528842	mac.63657.s10:7:-:45808929:45809025	mou.46533.s3:9:+:63616988:63617084	rat.38172.s5:8:+:68261008:68261104	rab.14168.s3:17:+:5299090:5299186	opo.2336.s13:1:-:153994277:153994373	chi.5554.s14:10:-:18361188:18361284	c	CD139708,CD129777,CD129779,CD1413359,CI145268,CD134255,CM148155,CM1612242,CD129780,CD153176
hum.5928.s17:1:-:233192978:233193032	mac.5536.s3:1:+:223930832:223930890	mou.45261.s13:8:-:125788494:125788552	rat.20202.s12:19:-:69315862:69315920	rab.13261.s29:16:+:34988932:34988990	opo.14215.s26:2:+:158033963:158034021	chi.19029.s34:3:+:38289444:38289502	h	NA
hum.28108.s21:17:+:73016408:73016490	mac.38404.s13:16:+:70286891:70286973	mou.8620.s8:11:+:115410060:115410142	rat.7585.s5:10:-:104316832:104316914	rab.40886.s3:GL018845:-:666384:666466	opo.15653.s3:2:-:214450277:214450359	chi.10261.s8:18:+:10887187:10887269	r	NA
hum.49632.s5:4:-:156274331:156274492	mac.59027.s4:5:-:147539809:147539970	mou.28789.s11:3:+:82383208:82383369	rat.22056.s14:2:+:200766543:200766701	rab.11553.s18:15:+:8681359:8681520	opo.37201.s17:5:+:121340026:121340184	chi.21521.s10:4:-:20092286:20092447	c	NA
hum.20800.s19:15:-:31260123:31260213	mac.62706.s17:7:-:9305187:9305277	mou.40944.s6:7:+:64308128:64308218	rat.2289.s6:1:+:126254653:126254743	rab.15534.s7:17:+:83157293:83157383	opo.2139.s11:1:-:142342063:142342153	chi.5108.s45:10:+:5258472:5258562	hqmrb	NA
hum.20800.s15:15:-:31251237:31251324	mac.62706.s11:7:-:9296259:9296346	mou.40944.s8:7:+:64318091:64318178	rat.2289.s9:1:+:126263674:126263761	rab.15534.s10:17:+:83166759:83166846	opo.2139.s9:1:-:142335835:142335922	chi.5108.s53:10:+:5261631:5261683	o	NA
hum.20286.s19:14:+:103933416:103933528	mac.66128.s14:7:+:166805851:166805963	mou.10860.s22:12:+:111628190:111628302	rat.34356.s16:6:-:144319904:144320016	rab.37177.s16:GL018751:-:413841:413953	opo.4768.s15:1:-:312599068:312599180	chi.24959.s33:5:+:50185056:50185168	q	NA
hum.20286.s18:14:+:103932680:103932779	mac.66128.s13:7:+:166805132:166805231	mou.10860.s21:12:+:111627815:111627914	rat.34356.s17:6:-:144320324:144320423	rab.37177.s17:GL018751:-:414223:414322	opo.4768.s16:1:-:312599513:312599612	chi.24959.s32:5:+:50184705:50184804	q	NA
hum.20286.s12:14:+:103928742:103928798	mac.66128.s8:7:+:166800602:166800658	mou.10860.s15:12:+:111624487:111624543	rat.34356.s23:6:-:144323515:144323571	rab.37177.s20:GL018751:-:419065:419121	opo.4768.s19:1:-:312603293:312603349	chi.24959.s29:5:+:50182310:50182366	q	NA
hum.21697.s10:15:-:67528317:67528406	mac.63657.s9:7:-:45808498:45808587	mou.46533.s4:9:+:63617508:63617597	rat.38172.s6:8:+:68261374:68261463	rab.14168.s5:17:+:5299882:5299971	opo.2336.s12:1:-:153993856:153993945	chi.5554.s13:10:-:18360582:18360671	c	CS141555,CM1611088,CM1513724,CM1311536,CM128796
hum.42257.s10:22:-:37162182:37162241	mac.7907.s7:10:-:80670101:80670160	mou.16482.s5:15:-:78165974:78166033	rat.36377.s5:7:-:119392617:119392676	rab.25052.s7:4:+:85108035:85108094	opo.49256.s4:8:-:91411731:91411790	chi.1276.s12:1:+:51478206:51478265	q	NA
hum.27911.s47:17:-:64024431:64024523	mac.38241.s25:16:-:61435356:61435448	mou.8459.s17:11:+:108519896:108519988	rat.7417.s18:10:+:96536618:96536710	rab.18206.s26:19:+:51281037:51281129	opo.15809.s39:2:-:226801527:226801619	chi.10060.s17:18:+:7766478:7766570	m	NA
hum.27911.s42:17:-:63923700:63923807	mac.38241.s18:16:-:61339419:61339526	mou.8459.s21:11:+:108591004:108591111	rat.7417.s25:10:+:96595931:96596038	rab.18206.s31:19:+:51350561:51350668	opo.15809.s34:2:-:226729290:226729397	chi.10060.s22:18:+:7784949:7785056	r	NA
hum.64790.s36:9:+:35396838:35396934	mac.34845.s20:15:-:42171889:42171985	mou.30897.s47:4:+:43255821:43255917	rat.30484.s41:5:+:63233164:63233260	rab.380.s22:1:-:18511483:18511579	opo.41552.s14:6:-:123246336:123246432	chi.39017.s35:Z:+:8679860:8679956	r	NA
hum.34089.s5:2:+:28825688:28825788	mac.28591.s29:13:+:28597147:28597247	mou.33955.s41:5:+:32329848:32329948	rat.32865.s3:6:-:35244823:35244923	rab.20348.s23:2:-:157489892:157489992	opo.8135.s39:1:+:510389660:510389760	chi.18669.s21:3:-:26663850:26663950	b	NA
hum.811.s10:1:-:26662586:26662698	mac.1137.s7:1:-:28957282:28957394	mou.32562.s18:4:+:134082575:134082687	rat.31875.s17:5:+:155997656:155997768	rab.9460.s15:13:+:139013028:139013140	opo.33440.s7:4:-:363712896:363713008	chi.15616.s14:23:+:196199:196311	h	NA
hum.29804.s8:18:+:59894831:59894922	mac.41388.s8:18:+:55597071:55597162	mou.1615.s10:1:+:105692212:105692303	rat.10444.s7:13:+:30850023:30850114	rab.31411.s7:9:+:102530348:102530439	opo.22631.s8:3:+:141885483:141885574	chi.12650.s28:2:-:68378973:68379064	mr	NA
hum.17628.s10:13:+:94962792:94962821	mac.40014.s7:17:+:74718410:74718439	mou.15313.s9:14:+:117892342:117892371	rat.14687.s7:15:+:106522092:106522121	rab.29676.s7:8:+:96215602:96215631	opo.45463.s4:7:-:104619520:104619549	chi.3799.s5:1:-:145813911:145813940	hqmrbo	NA
hum.38233.s5:2:+:232880224:232880381	mac.27622.s8:12:+:95867444:95867601	mou.1262.s4:1:+:86745341:86745498	rat.40696.s6:9:+:93527582:93527739	rab.28536.s9:7:+:173396111:173396268	opo.21052.s6:2:+:536834744:536834901	chi.29087.s7:9:+:14893667:14893809	hq	NA
hum.61989.s2:8:+:27954736:27954835	mac.66903.s3:8:+:28240329:28240428	mou.14669.s15:14:-:65590506:65590605	rat.14210.s19:15:-:52740629:52740728	rab.18734.s14:2:-:41574209:41574308	opo.9072.s16:1:-:589625409:589625508	chi.20648.s17:3:-:105419541:105419637	hq	NA
hum.64721.s11:9:-:34306250:34306439	mac.34852.s5:15:+:43202496:43202685	mou.30796.s19:4:-:41423452:41423635	rat.30445.s11:5:-:62338304:62338487	rab.405.s4:1:+:19533785:19533974	opo.41613.s4:6:+:125041598:125041787	chi.38993.s11:Z:-:7462413:7462602	m	NA
hum.11565.s2:11:-:78152137:78152163	mac.32702.s2:14:-:76639120:76639146	mou.41485.s16:7:+:97059786:97059812	rat.2837.s15:1:+:168242233:168242259	rab.1725.s14:1:+:138317437:138317463	opo.32679.s13:4:+:334840263:334840289	chi.4698.s16:1:+:191854452:191854478	hq	NA
hum.11565.s7:11:-:78176922:78177059	mac.32702.s4:14:-:76660432:76660569	mou.41485.s14:7:+:97039899:97040036	rat.2837.s12:1:+:168217927:168218064	rab.1725.s12:1:+:138301380:138301517	opo.32679.s11:4:+:334796860:334796997	chi.4698.s14:1:+:191851480:191851617	q	CM152856
hum.55247.s20:6:-:37613709:37613732	mac.55033.s7:4:-:37427118:37427141	mou.19765.s15:17:-:29839549:29839572	rat.23804.s13:20:-:10716371:10716394	rab.5123.s6:12:-:27483987:27484010	opo.17184.s5:2:-:277613624:277613647	chi.18724.s18:3:+:29400523:29400546	h	NA
hum.15595.s23:12:-:117723046:117723137	mac.25697.s2:11:-:118233662:118233753	mou.35572.s14:5:+:117897711:117897802	rat.10127.s50:12:-:46180723:46180814	rab.21544.s8:21:+:15013891:15013982	opo.27816.s23:3:-:505437509:505437600	chi.9137.s9:15:+:11299229:11299320	m	NA
hum.11565.s12:11:-:78204109:78204241	mac.32702.s8:14:-:76683075:76683207	mou.41485.s10:7:+:97023618:97023750	rat.2837.s7:1:+:168201850:168201982	rab.1725.s8:1:+:138275679:138275811	opo.32679.s7:4:+:334768654:334768786	chi.4698.s9:1:+:191839580:191839712	h	CS152050
hum.27127.s8:17:-:40855758:40855838	mac.37875.s5:16:-:52826306:52826386	mou.8136.s5:11:-:101193726:101193806	rat.7186.s6:10:-:88905233:88905313	rab.17943.s3:19:-:43426865:43426945	opo.15076.s35:2:+:193594576:193594656	chi.17395.s7:27:-:5015551:5015631	o	NA
hum.49473.s10:4:-:146695658:146695824	mac.58897.s11:5:-:137944145:137944311	mou.44044.s13:8:+:79180045:79180211	rat.19320.s10:19:-:43305650:43305816	rab.11706.s17:15:+:18914816:18914982	opo.37321.s14:5:+:133346832:133346998	chi.21796.s16:4:-:30667279:30667445	r	NA
hum.49473.s11:4:-:146696941:146697112	mac.58897.s12:5:-:137945441:137945612	mou.44044.s12:8:+:79178908:79179079	rat.19320.s11:19:-:43306773:43306944	rab.11706.s15:15:+:18913592:18913763	opo.37321.s13:5:+:133342753:133342924	chi.21796.s17:4:-:30668901:30669072	r	NA
hum.37759.s8:2:-:215633956:215634036	mac.27240.s7:12:-:78586902:78586982	mou.961.s17:1:-:71067108:71067188	rat.40433.s9:9:-:78111367:78111447	rab.28235.s8:7:-:156128244:156128324	opo.46177.s5:7:+:178852283:178852363	chi.26517.s9:7:-:4177338:4177418	mr	CM1512673,CM1211581,CS162746,CS117929
hum.21581.s61:15:+:42109108:42109233	mac.63002.s5:7:+:20235679:20235804	mou.26173.s25:2:+:120017140:120017265	rat.26103.s20:3:+:118356278:118356403	rab.14642.s20:17:-:30323666:30323791	opo.3129.s50:1:+:199071654:199071779	chi.24207.s17:5:+:24392324:24392449	q	CM171264
hum.29072.s42:18:+:19096574:19096715	mac.40778.s35:18:+:14508920:14509061	mou.21336.s34:18:+:10555886:10556027	rat.17685.s19:18:+:1813141:1813282	rab.31015.s36:9:+:62849649:62849790	opo.23945.s4:3:-:263767661:263767802	chi.13316.s60:2:+:102065960:102066101	h	NA
hum.29072.s36:18:+:19088348:19088469	mac.40778.s32:18:+:14500531:14500735	mou.21336.s29:18:+:10547281:10547485	rat.17685.s16:18:+:1805923:1806127	rab.31015.s30:9:+:62841075:62841220	opo.23945.s8:3:-:263773605:263773809	chi.13316.s54:2:+:102063442:102063646	h	NA
hum.29072.s33:18:+:19085771:19085910	mac.40778.s30:18:+:14497972:14498111	mou.21336.s27:18:+:10544869:10545008	rat.17685.s14:18:+:1803863:1804002	rab.31015.s28:9:+:62838977:62839116	opo.23945.s10:3:-:263777297:263777436	chi.13316.s48:2:+:102060919:102061058	h	NA
hum.29072.s32:18:+:19085373:19085528	mac.40778.s29:18:+:14497583:14497738	mou.21336.s26:18:+:10544447:10544602	rat.17685.s13:18:+:1803319:1803474	rab.31015.s27:9:+:62838561:62838716	opo.23945.s11:3:-:263777877:263778032	chi.13316.s47:2:+:102060550:102060705	h	NA
hum.29072.s31:18:+:19080501:19080603	mac.40778.s28:18:+:14492126:14492228	mou.21336.s25:18:+:10542343:10542445	rat.17685.s12:18:+:1801192:1801294	rab.31015.s25:9:+:62836251:62836326	opo.23945.s12:3:-:263782753:263782855	chi.13316.s45:2:+:102057280:102057382	h	NA
hum.29072.s30:18:+:19079690:19080267	mac.40778.s26:18:+:14491317:14491894	mou.21336.s24:18:+:10541643:10542190	rat.17685.s11:18:+:1800478:1801022	rab.31015.s22:9:+:62835486:62836057	opo.23945.s13:3:-:263785066:263785625	chi.13316.s44:2:+:102056218:102056780	h	NA
hum.29072.s29:18:+:19076415:19076659	mac.40778.s25:18:+:14488050:14488294	mou.21336.s23:18:+:10538132:10538376	rat.17685.s10:18:+:1796375:1796619	rab.31015.s21:9:+:62832897:62833141	opo.23945.s14:3:-:263787537:263787781	chi.13316.s42:2:+:102055034:102055278	h	NA
hum.33861.s21:2:-:20146222:20146331	mac.28366.s28:13:-:19843677:19843786	mou.9071.s16:12:+:9008002:9008111	rat.33057.s29:6:+:43911363:43911472	rab.20550.s15:2:-:169119534:169119643	opo.11585.s16:1:+:747264605:747264714	chi.20462.s30:3:-:101052947:101053056	r	CM112445,CM129513
hum.33861.s22:2:-:20147925:20147978	mac.28366.s29:13:-:19845350:19845403	mou.9071.s15:12:+:9006720:9006773	rat.33057.s28:6:+:43909985:43910038	rab.20550.s16:2:-:169120971:169121024	opo.11585.s14:1:+:747264406:747264459	chi.20462.s31:3:-:101053738:101053791	r	NA
hum.17775.s32:13:+:101167681:101167821	mac.40148.s31:17:+:80861447:80861587	mou.15420.s28:14:+:122876764:122876904	rat.14811.s24:15:+:112674549:112674689	rab.29757.s30:8:+:102123025:102123164	opo.45375.s3:7:-:96899316:96899456	chi.3740.s4:1:-:143245301:143245441	h	CM147495,CM984585,CM991025,CS169186
hum.17775.s31:13:+:101101506:101101559	mac.40148.s27:17:+:80796845:80796898	mou.15420.s27:14:+:122813194:122813247	rat.14811.s23:15:+:112609448:112609501	rab.29757.s28:8:+:102056057:102056110	opo.45375.s5:7:-:96975212:96975265	chi.3740.s5:1:-:143286114:143286167	b	CD972378,CM087560,CM141965,CD087561,CM991024,CD972377,CI972660
hum.51559.s28:5:+:65344495:65344609	mac.60491.s21:6:+:63952378:63952492	mou.13022.s14:13:-:103841154:103841268	rat.20687.s21:2:-:53031624:53031738	rab.4342.s23:11:+:82175538:82175652	opo.21618.s19:3:+:31402496:31402610	chi.39310.s30:Z:+:20680553:20680667	m	NA
hum.48879.s34:4:-:109820310:109820336	mac.58471.s30:5:-:101809914:101809940	mou.29885.s15:3:+:130519777:130519803	rat.23025.s13:2:+:254185800:254185826	rab.11950.s15:15:+:40671463:40671489	opo.36415.s18:5:+:39002303:39002329	chi.21924.s18:4:+:37039056:37039082	m	NA
hum.4068.s12:1:+:161298186:161298287	mac.3838.s6:1:+:139940374:139940475	mou.2639.s6:1:-:171143558:171143659	rat.11333.s6:13:-:94140465:94140566	rab.7209.s6:13:-:31670526:31670627	opo.19103.s4:2:+:457292638:457292739	chi.38225.s9:JH376252.1:+:7829:7930	hq	CS084741,CM074498,CM092184,CD136161,CM092185,CM092186
hum.4068.s11:1:+:161293404:161293460	mac.3838.s5:1:+:139935880:139935936	mou.2639.s7:1:-:171145756:171145812	rat.11333.s8:13:-:94141940:94141996	rab.7209.s7:13:-:31672125:31672180	opo.19103.s3:2:+:457280857:457280913	chi.38225.s7:JH376252.1:+:7285:7341	q	CS094769,CI092191,CM056401,CM080529,CD140274,CI1310031
hum.42351.s4:22:+:38251572:38251651	mac.7987.s4:10:+:81787975:81788054	mou.16591.s11:15:+:79078074:79078153	rat.36489.s5:7:+:120308561:120308640	rab.43170.s4:GL018972:+:147389:147468	opo.53860.s10:Un:-:35965809:35965888	chi.1235.s10:1:-:50961717:50961796	m	NA
hum.19611.s46:14:+:76368485:76368567	mac.65584.s12:7:+:139041154:139041236	mou.10325.s38:12:+:86020521:86020603	rat.33976.s39:6:+:119184048:119184130	rab.21062.s4:20:-:29258217:29258299	opo.3702.s4:1:-:247032492:247032577	chi.24647.s43:5:+:37720310:37720395	hqmrbo	NA
hum.68914.s41:X:+:110979942:110980107	mac.72641.s36:X:+:110396087:110396252	mou.49736.s28:X:+:144356796:144356961	rat.42453.s28:X:+:114058772:114058949	rab.48017.s36:X:+:60190794:60190959	opo.57391.s7:X:-:69206824:69207004	chi.21311.s6:4:-:13119972:13120140	b	NA
hum.21581.s67:15:+:42110392:42110503	mac.63002.s10:7:+:20236954:20237065	mou.26173.s29:2:+:120018488:120018599	rat.26103.s25:3:+:118357663:118357774	rab.14642.s16:17:-:30322484:30322595	opo.3129.s54:1:+:199072955:199073066	chi.24207.s21:5:+:24397527:24397638	q	NA
hum.4408.s12:1:+:173810004:173810111	mac.5103.s4:1:+:203472931:203473038	mou.2448.s20:1:-:161051331:161051438	rat.11190.s29:13:-:83762033:83762140	rab.6739.s16:13:+:1193565:1193672	opo.12961.s14:2:+:66289821:66289928	chi.27712.s17:8:+:5546458:5546565	r	CM114487
hum.21442.s6:15:-:51743842:51743894	mac.63248.s3:7:-:29751931:29751983	mou.46249.s4:9:-:54369210:54369262	rat.37947.s8:8:-:57512112:57512164	rab.14434.s54:17:+:21078277:21078329	opo.2853.s3:1:-:182309747:182309799	chi.5297.s3:10:-:8767112:8767164	hq	NA
hum.21442.s9:15:-:51745747:51745838	mac.63248.s4:7:-:29753826:29753917	mou.46249.s5:9:-:54369872:54369963	rat.37947.s9:8:-:57513312:57513403	rab.14434.s53:17:+:21077553:21077644	opo.2853.s4:1:-:182310408:182310499	chi.5297.s5:10:-:8767731:8767822	hq	NA
hum.4408.s18:1:+:173825804:173825879	mac.5103.s9:1:+:203496431:203496506	mou.2448.s15:1:-:161043613:161043688	rat.11190.s24:13:-:83754852:83754927	rab.6739.s24:13:+:1203988:1204063	opo.12961.s20:2:+:66302987:66303062	chi.27712.s24:8:+:5550915:5550990	r	CM071693,CM143081
hum.4408.s16:1:+:173822487:173822705	mac.5103.s7:1:+:203493103:203493321	mou.2448.s17:1:-:161045258:161045476	rat.11190.s26:13:-:83756147:83756365	rab.6739.s21:13:+:1202008:1202226	opo.12961.s17:2:+:66301774:66301992	chi.27712.s21:8:+:5549571:5549789	r	CD143073,CD120659
hum.29346.s27:18:+:33740895:33740967	mac.41037.s20:18:+:29105500:29105572	mou.21532.s20:18:+:24626995:24627067	rat.17878.s20:18:+:16327984:16328056	rab.31163.s18:9:+:77397797:77397869	opo.22198.s10:3:-:87248775:87248847	chi.12986.s6:2:-:88419962:88420034	b	NA
hum.17697.s22:13:-:96251619:96251678	mac.40045.s11:17:-:76012675:76012734	mou.15375.s12:14:-:118891770:118891832	rat.14755.s10:15:-:107557902:107557964	rab.29707.s14:8:-:97483251:97483310	opo.45473.s15:7:+:103125360:103125446	chi.3806.s21:1:+:145250666:145250725	hqboc	NA
hum.44993.s5:3:+:112288018:112288116	mac.45191.s8:2:+:32666812:32666910	mou.18345.s10:16:-:45152577:45152675	rat.8442.s4:11:+:64721929:64722027	rab.10993.s14:14:-:106628636:106628734	opo.29591.s9:4:+:73948322:73948420	chi.2360.s10:1:-:82977372:82977470	b	NA
hum.41037.s24:21:-:34951656:34951868	mac.50899.s35:3:+:12981718:12981930	mou.18983.s23:16:-:91681157:91681369	rat.8126.s9:11:-:35448271:35448483	rab.35907.s3:GL018729:-:396425:396637	opo.28987.s34:4:+:14165832:14166044	chi.2930.s2:1:-:104815238:104815453	r	NA
hum.41037.s25:21:-:34953608:34953806	mac.50899.s34:3:+:12979809:12980007	mou.18983.s25:16:-:91682095:91682293	rat.8126.s11:11:-:35449294:35449492	rab.35907.s4:GL018729:-:398259:398457	opo.28987.s33:4:+:14165312:14165510	chi.2930.s3:1:-:104816066:104816264	hq	NA
hum.4680.s31:1:+:180022885:180023069	mac.4862.s20:1:-:190678328:190678512	mou.2359.s19:1:-:155901440:155901624	rat.11086.s18:13:-:78474047:78474231	rab.6869.s26:13:+:7077256:7077440	opo.13048.s27:2:+:74035637:74035821	chi.27751.s17:8:-:6010957:6011141	b	NA
hum.4680.s32:1:+:180023550:180023637	mac.4862.s19:1:-:190677756:190677843	mou.2359.s18:1:-:155900786:155900873	rat.11086.s17:13:-:78473405:78473492	rab.6869.s27:13:+:7077852:7077939	opo.13048.s28:2:+:74039479:74039566	chi.27751.s16:8:-:6010401:6010488	b	NA
hum.41037.s31:21:-:34955794:34955972	mac.50899.s30:3:+:12977961:12978139	mou.18983.s29:16:-:91683633:91683811	rat.8126.s15:11:-:35451027:35451205	rab.35907.s8:GL018729:-:401377:401555	opo.28987.s30:4:+:14159990:14160168	chi.2930.s6:1:-:104817229:104817407	hq	NA
hum.41037.s27:21:-:34954257:34954361	mac.50899.s33:3:+:12979257:12979361	mou.18983.s26:16:-:91682516:91682620	rat.8126.s12:11:-:35449832:35449936	rab.35907.s5:GL018729:-:400211:400315	opo.28987.s32:4:+:14160750:14160851	chi.2930.s4:1:-:104816788:104816889	hq	NA
hum.10569.s25:11:-:47767608:47767946	mac.31668.s11:14:+:24358741:24359076	mou.25665.s54:2:+:90757336:90757686	rat.25719.s41:3:+:86296561:86296908	rab.2548.s34:1:-:187042634:187042971	opo.39172.s20:5:-:284668389:284668726	chi.23396.s22:5:-:111170:111508	r	NA
hum.10569.s22:11:-:47758168:47758292	mac.31668.s14:14:+:24369604:24369728	mou.25665.s57:2:+:90763421:90763545	rat.25719.s45:3:+:86301137:86301261	rab.2548.s31:1:-:187035817:187035938	opo.39172.s16:5:-:284664687:284664811	chi.23396.s19:5:-:108891:109009	r	NA
hum.10569.s21:11:-:47755577:47755681	mac.31668.s15:14:+:24372122:24372226	mou.25665.s58:2:+:90765830:90765934	rat.25719.s46:3:+:86303056:86303160	rab.2548.s30:1:-:187032612:187032716	opo.39172.s15:5:-:284662798:284662902	chi.23396.s16:5:-:106652:106756	r	NA
hum.10569.s20:11:-:47754089:47754222	mac.31668.s17:14:+:24373582:24373715	mou.25665.s59:2:+:90767408:90767541	rat.25719.s47:3:+:86304494:86304627	rab.2548.s29:1:-:187031042:187031175	opo.39172.s14:5:-:284661374:284661507	chi.23396.s14:5:-:106246:106379	r	NA
hum.51035.s11:5:-:36115117:36115222	mac.60063.s9:6:-:35899621:35899726	mou.15536.s16:15:+:9177652:9177757	rat.20957.s14:2:+:77661942:77662047	rab.3990.s8:11:-:57298307:57298412	opo.23671.s13:3:+:240286152:240286257	chi.39106.s7:Z:-:10806633:10806738	m	NA
hum.27948.s4:17:-:66268780:66268908	mac.38297.s3:16:-:63554811:63554939	mou.8483.s5:11:-:109458477:109458605	rat.7448.s5:10:-:97465463:97465591	rab.18219.s4:19:-:52221690:52221818	opo.15795.s5:2:+:225558997:225559125	chi.10032.s3:18:-:8082945:8083073	mr	NA
hum.41266.s6:21:-:46197214:46197332	mac.50463.s4:3:+:1930229:1930347	mou.4399.s15:10:+:77641460:77641578	rat.23897.s4:20:-:13870120:13870238	rab.43723.s6:GL019021:+:33941:34059	opo.21358.s4:2:-:539039768:539039886	chi.28752.s7:9:+:4678479:4678597	h	NA
hum.748.s4:1:-:24387763:24387799	mac.1038.s4:1:-:26700729:26700765	mou.32656.s35:4:+:135810749:135810785	rat.31924.s35:5:+:157921018:157921054	rab.9161.s16:13:+:129278892:129278928	opo.33296.s4:4:-:360548140:360548176	chi.16004.s4:23:-:5587556:5587592	h	NA
hum.57327.s24:6:+:155143410:155143543	mac.56081.s14:4:-:108149512:108149645	mou.19095.s25:17:+:3190147:3190280	rat.629.s27:1:+:45442674:45442807	rab.6566.s21:12:+:145065859:145065992	opo.18914.s18:2:+:435784437:435784570	chi.19330.s21:3:+:49630467:49630597	h	NA
hum.45249.s22:3:+:122873818:122873888	mac.45427.s24:2:+:43139079:43139149	mou.18183.s3:16:-:35404013:35404083	rat.8551.s31:11:+:71659520:71659590	rab.10829.s3:14:-:95959744:95959814	opo.29798.s18:4:+:88163545:88163615	chi.27232.s16:7:+:26405573:26405643	r	NA
hum.63166.s3:8:-:95390408:95390608	mac.67872.s2:8:-:96958131:96958328	mou.30454.s30:4:+:11612618:11612818	rat.30190.s17:5:+:29925201:29925401	rab.23023.s2:3:-:110010429:110010629	opo.24854.s2:3:-:357810588:357810788	chi.13892.s2:2:-:125847609:125847809	m	NA
hum.37214.s23:2:-:183843562:183843643	mac.26796.s22:12:-:46583008:46583089	mou.25550.s18:2:-:80535474:80535555	rat.25622.s20:3:-:74316224:74316305	rab.27865.s18:7:-:123083825:123083906	opo.30960.s20:4:-:196999490:196999571	chi.26531.s26:7:+:2250404:2250485	r	NA
hum.29422.s11:18:+:44035937:44036043	mac.41160.s3:18:+:39509202:39509308	mou.22523.s6:18:-:77462884:77462990	rat.18656.s6:18:-:73512164:73512270	rab.31230.s13:9:+:87829897:87830003	opo.22003.s8:3:+:64719032:64719138	chi.38905.s4:Z:-:2044479:2044585	b	NA
hum.22143.s12:15:+:78562839:78563019	mac.63950.s6:7:+:57314362:57314542	mou.46248.s4:9:+:54706063:54706243	rat.37955.s4:8:+:57866492:57866672	rab.36922.s3:GL018746:+:649741:649921	opo.197.s7:1:-:9230800:9230980	chi.5086.s39:10:-:3241347:3241527	c	NA
hum.17745.s24:13:-:101757245:101757301	mac.40140.s13:17:-:81441882:81441938	mou.15404.s25:14:-:123317834:123317890	rat.14795.s27:15:-:113161808:113161864	rab.29771.s26:8:-:102646976:102647032	opo.45382.s26:7:+:96166588:96166644	chi.3738.s28:1:+:142942114:142942170	c	NA
hum.45799.s30:3:-:142103365:142103527	mac.47317.s23:2:+:145477350:145477512	mou.47118.s25:9:+:95999414:95999576	rat.38638.s23:8:+:103268626:103268788	rab.10060.s35:14:-:35787214:35787376	opo.46707.s23:7:+:217690868:217691030	chi.28936.s25:9:-:9921665:9921827	o	NA
hum.14546.s10:12:+:69044180:69044248	mac.24597.s7:11:+:65643045:65643113	mou.5295.s6:10:-:117822801:117822869	rat.35636.s7:7:-:60859297:60859365	rab.24570.s8:4:+:47655371:47655439	opo.48300.s40:8:-:27164366:27164434	chi.733.s5:1:+:35193232:35193300	h	NA
hum.19117.s14:14:+:62207223:62207345	mac.65247.s14:7:+:124737519:124737641	mou.9991.s16:12:+:73941730:73941852	rat.33687.s17:6:+:106282444:106282566	rab.20735.s18:20:+:9384083:9384205	opo.3943.s14:1:+:263629979:263630101	chi.25139.s9:5:-:53892765:53892887	c	NA
hum.18096.s10:13:-:113834231:113834356	mac.40466.s15:17:-:93294559:93294684	mou.42985.s3:8:-:13079638:13079763	rat.16047.s29:16:+:81265310:81265435	rab.42956.s16:GL018956:+:326155:326280	opo.45196.s22:7:+:77775484:77775609	chi.3606.s17:1:+:136900188:136900313	o	NA
hum.18096.s17:13:-:113838660:113838766	mac.40466.s21:17:-:93299079:93299185	mou.42985.s6:8:-:13085323:13085464	rat.16047.s21:16:+:81259668:81259809	rab.42956.s12:GL018956:+:321533:321674	opo.45196.s16:7:+:77769815:77769956	chi.3606.s14:1:+:136896643:136896784	o	NA
hum.18096.s14:13:-:113835444:113835544	mac.40466.s19:17:-:93295850:93295950	mou.42985.s5:8:-:13081264:13081364	rat.16047.s25:16:+:81263641:81263741	rab.42956.s14:GL018956:+:325227:325327	opo.45196.s18:7:+:77774576:77774676	chi.3606.s15:1:+:136897904:136898004	q	NA
hum.38121.s20:2:+:220073699:220073771	mac.27556.s20:12:+:83063135:83063207	mou.1082.s15:1:+:75170976:75171048	rat.40538.s9:9:+:82142464:82142536	rab.28350.s17:7:+:160455213:160455285	opo.46131.s6:7:-:173422367:173422439	chi.27105.s2:7:-:21736632:21736710	h	NA
hum.55646.s6:6:-:52876835:52877025	mac.55419.s6:4:-:52609485:52609675	mou.46846.s12:9:+:78160369:78160559	rat.38427.s14:8:+:85029495:85029685	rab.5418.s8:12:-:42752722:42752912	opo.17630.s13:2:-:301580677:301580867	chi.20164.s16:3:+:87760302:87760492	o	NA
hum.66757.s18:9:-:135150643:135150807	mac.34033.s15:15:+:6386839:6387003	mou.24641.s35:2:+:29173557:29173721	rat.24822.s44:3:+:13071005:13071169	rab.37842.s4:GL018764:-:957689:957853	opo.7140.s4:1:-:459248488:459248652	chi.9567.s11:17:-:6495433:6495597	r	CS139796,CM096483,CX096486,CD1211870
hum.66757.s19:9:-:135152447:135152535	mac.34033.s14:15:+:6385042:6385130	mou.24641.s34:2:+:29172316:29172408	rat.24822.s43:3:+:13069750:13069842	rab.37842.s5:GL018764:-:958525:958617	opo.7140.s5:1:-:459252931:459253023	chi.9567.s13:17:-:6496223:6496315	r	CM111221,CD090534
hum.66757.s21:9:-:135153457:135153644	mac.34033.s12:15:+:6383963:6384150	mou.24641.s32:2:+:29171163:29171350	rat.24822.s40:3:+:13068787:13068974	rab.37842.s6:GL018764:-:959465:959652	opo.7140.s6:1:-:459253276:459253463	chi.9567.s15:17:-:6496668:6496855	r	CD096494,CM096476,CD139812,CM137571
hum.66757.s23:9:-:135156854:135156961	mac.34033.s11:15:+:6380828:6380935	mou.24641.s31:2:+:29166268:29166375	rat.24822.s39:3:+:13065963:13066070	rab.37842.s7:GL018764:-:961711:961818	opo.7140.s7:1:-:459255085:459255192	chi.9567.s17:17:-:6497656:6497763	r	CS148348,CM040519,CM083135,CM087872,CM066228,CM0911389,CS1614087
hum.33847.s33:2:+:11750863:11751153	mac.28244.s25:13:+:11680740:11681079	mou.9211.s32:12:-:16702325:16702615	rat.33118.s32:6:-:51690608:51690898	rab.20474.s6:2:+:160469851:160470190	opo.8728.s20:1:-:565813607:565813946	chi.20392.s25:3:+:96930744:96931083	b	NA
hum.66757.s6:9:-:135145002:135145089	mac.13385.s3:1099214433631:+:586:673	mou.24641.s41:2:+:29177515:29177602	rat.24822.s51:3:+:13075368:13075455	rab.37842.s2:GL018764:-:951497:951584	opo.7140.s2:1:-:459245413:459245500	chi.9567.s7:17:-:6492391:6492478	r	CM087869,CM096480
hum.66757.s14:9:-:135147097:135147195	mac.34033.s16:15:+:6391414:6391512	mou.24641.s39:2:+:29176877:29176975	rat.24822.s49:3:+:13074272:13074370	rab.37842.s3:GL018764:-:953464:953562	opo.7140.s3:1:-:459246924:459247022	chi.9567.s9:17:-:6494844:6494942	r	CS068654,CM139795,CM096481,CX1410161,CM087871,CM096474,CM096479,CM1211868,CM087873,CM150193,CM065463
hum.66757.s28:9:-:135158651:135158800	mac.34033.s10:15:+:6378697:6378846	mou.24641.s30:2:+:29164402:29164551	rat.24822.s38:3:+:13064452:13064601	rab.37842.s8:GL018764:-:963692:963841	opo.7140.s8:1:-:459256215:459256364	chi.9567.s19:17:-:6498253:6498402	r	CS090533,CS137575,CM148352,CD137568,CM087870,CM041510,CM123654
hum.66757.s29:9:-:135161810:135161881	mac.34033.s9:15:+:6375955:6376026	mou.24641.s29:2:+:29162978:29163049	rat.24822.s36:3:+:13063336:13063407	rab.37842.s9:GL018764:-:969223:969294	opo.7140.s9:1:-:459258615:459258686	chi.9567.s20:17:-:6499100:6499171	r	CD096491
hum.22296.s25:15:-:83240094:83240282	mac.64140.s17:7:+:63961442:63961630	mou.41250.s19:7:-:81372012:81372200	rat.2555.s15:1:-:144138674:144138862	rab.36416.s9:GL018738:+:223576:223764	opo.1073.s7:1:+:66420085:66420273	chi.4874.s15:10:-:856871:857059	h	NA
hum.58837.s7:7:+:45108042:45108178	mac.51993.s10:3:-:81280847:81280983	mou.5856.s7:11:+:6589432:6589568	rat.12860.s8:14:+:80484570:80484706	rab.3379.s5:10:+:45281545:45281681	opo.43808.s7:6:-:275190044:275190180	chi.10985.s6:2:-:4016192:4016323	h	CM081549,CI040625,CD131872,CI135543,CX135544,CD075339,CI171096,CM170876,CM172014,CM040395,CS040533
hum.58837.s6:7:+:45104062:45104245	mac.51993.s11:3:-:81284498:81284681	mou.5856.s6:11:+:6585034:6585217	rat.12860.s7:14:+:80480012:80480195	rab.3379.s3:10:+:45280427:45280610	opo.43808.s8:6:-:275196738:275196921	chi.10985.s9:2:-:4017261:4017444	h	CS067824,CD033701,CM033594,CD156470,CM135534,CM150785,CI082235,CM105503,CM150786,CX040649
hum.15549.s23:12:-:113759001:113759153	mac.25590.s6:11:-:114239350:114239502	mou.35640.s4:5:+:120519680:120519782	rat.10028.s24:12:-:43435761:43435913	rab.21396.s6:21:-:8985897:8986049	opo.27601.s5:3:+:495891204:495891356	chi.9196.s3:15:+:12584736:12584888	r	NA
hum.58837.s8:7:+:45109425:45109560	mac.51993.s7:3:-:81279439:81279572	mou.5856.s8:11:+:6590753:6590888	rat.12860.s9:14:+:80485798:80485933	rab.3379.s6:10:+:45282511:45282646	opo.43808.s6:6:-:275188133:275188268	chi.10985.s5:2:-:4015378:4015513	h	HD080001,CS033683,CM081550,CM170877,CM150787,CD135540,CD067873,CM040396,CM143167
hum.19500.s4:14:-:75555183:75555291	mac.65570.s6:7:-:138200641:138200790	mou.10293.s4:12:-:85305463:85305624	rat.33891.s29:6:+:116429105:116429266	rab.21074.s25:20:+:30037011:30037172	opo.3691.s34:1:+:248375579:248375743	chi.24635.s3:5:-:37443916:37444080	o	NA
hum.8309.s3:10:+:94070892:94071094	mac.70379.s2:9:+:91791145:91791347	mou.23570.s2:19:+:37210671:37210873	rat.4598.s2:1:+:263323487:263323689	rab.16126.s3:18:+:40190231:40190433	opo.1334.s8:1:-:78919418:78919620	chi.25950.s6:6:-:20379728:20379930	c	NA
hum.21746.s83:15:-:64010773:64010893	mac.63589.s39:7:-:42093484:42093604	mou.46671.s23:9:+:66414279:66414399	rat.38266.s28:8:+:71758413:71758533	rab.14283.s23:17:+:8513427:8513547	opo.2283.s76:1:-:149253991:149254111	chi.5132.s84:10:+:3472157:3472277	m	NA
hum.13793.s26:12:-:46764295:46764410	mac.23947.s22:11:-:43404995:43405110	mou.17130.s21:15:-:96697922:96698037	rat.36943.s18:7:-:137726481:137726596	rab.28551.s5:8:+:538486:538601	opo.49826.s24:8:+:122738103:122738218	chi.650.s36:1:-:30941654:30941769	hqmrb	NA
hum.47841.s18:4:+:40127754:40127950	mac.57550.s19:5:+:35155276:35155472	mou.34481.s25:5:+:65811963:65812150	rat.12509.s16:14:-:43871222:43871409	rab.18556.s5:2:+:29382022:29382218	opo.37788.s9:5:-:184337607:184337803	chi.22764.s8:4:-:68648344:68648588	hq	NA
hum.47841.s23:4:+:40144344:40144481	mac.57550.s23:5:+:35170356:35170493	mou.34481.s28:5:+:65820270:65820458	rat.12509.s13:14:-:43858292:43858464	rab.18556.s11:2:+:29396163:29396351	opo.37788.s5:5:-:184329156:184329344	chi.22764.s5:4:-:68644977:68645162	hq	NA
hum.43811.s13:3:-:42739634:42739809	mac.46430.s12:2:+:93873325:93873534	mou.47800.s12:9:-:121788995:121789204	rat.39257.s13:8:-:129605602:129605777	rab.29919.s31:9:+:1599614:1599789	opo.42799.s11:6:+:200522308:200522517	chi.10888.s7:2:-:2022617:2022792	h	NA
hum.5168.s16:1:+:203014496:203014687	mac.4512.s44:1:-:167394523:167394714	mou.2021.s42:1:-:134327258:134327449	rat.10802.s36:13:-:56222183:56222374	rab.13893.s44:16:-:68715138:68715308	opo.13511.s12:2:+:107264647:107264838	chi.16669.s6:26:+:941749:941970	h	NA
hum.36998.s5:2:-:175432589:175432801	mac.26644.s3:12:-:38180258:38180470	mou.25372.s3:2:-:73434946:73435158	rat.25478.s5:3:-:66639081:66639292	rab.27751.s3:7:-:114213761:114213973	opo.30817.s16:4:-:185518032:185518244	chi.26924.s11:7:+:16356284:16356496	m	CM120275
hum.5168.s12:1:+:203013824:203013912	mac.4512.s45:1:-:167395334:167395423	mou.2021.s44:1:-:134328000:134328089	rat.10802.s38:13:-:56222905:56222994	rab.13893.s46:16:-:68715871:68715960	opo.13511.s10:2:+:107264067:107264138	chi.16669.s5:26:+:941497:941592	h	NA
hum.48950.s19:4:+:113186890:113186963	mac.58507.s8:5:+:105115971:105116044	mou.29832.s5:3:-:127812534:127812607	rat.22988.s10:2:-:251496537:251496610	rab.11904.s3:15:-:37173917:37173990	opo.36702.s12:5:+:65693007:65693080	chi.22437.s4:4:-:56795174:56795247	b	NA
hum.21595.s9:15:+:64698529:64698658	mac.63553.s10:7:+:42843496:42843625	mou.46612.s9:9:-:65866472:65866601	rat.38240.s10:8:-:71168238:71168367	rab.14233.s39:17:-:7817509:7817638	opo.2219.s11:1:+:150095140:150095269	chi.4886.s23:10:-:707425:707554	hq	CM162647
hum.62992.s26:8:-:82627039:82627130	mac.67731.s6:8:-:84154204:84154295	mou.27893.s6:3:-:10345935:10346026	rat.21220.s7:2:+:113417206:113417297	rab.22911.s6:3:-:97355351:97355442	opo.22723.s7:3:+:151591708:151591799	chi.13795.s8:2:-:121283475:121283566	r	NA
hum.48390.s12:4:-:76584027:76584108	mac.57849.s6:5:+:53924841:53924922	mou.34888.s10:5:-:92070357:92070438	rat.12190.s10:14:+:17423511:17423592	rab.12323.s10:15:+:74716839:74716920	opo.36234.s13:5:-:22799566:22799647	chi.22106.s5:4:+:44240313:44240394	r	NA
hum.62992.s24:8:-:82626153:82626274	mac.67731.s4:8:-:84153319:84153440	mou.27893.s5:3:-:10344801:10344922	rat.21220.s8:2:+:113418354:113418475	rab.22911.s5:3:-:97353815:97353936	opo.22723.s8:3:+:151595971:151596092	chi.13795.s7:2:-:121282540:121282664	r	NA
hum.47046.s26:4:+:2698090:2698320	mac.60.s5:1:-:1280560:1280791	mou.34034.s40:5:+:34463974:34464204	rat.12888.s6:14:-:82224303:82224533	rab.39220.s38:GL018796:+:684724:684954	opo.38271.s6:5:-:231357078:231357308	chi.23116.s4:4:-:82062415:82062645	h	NA
hum.51872.s11:5:+:80607030:80607098	mac.60752.s9:6:+:77492377:77492445	mou.12779.s3:13:-:91798823:91798891	rat.20604.s15:2:+:48041950:48042018	rab.3472.s13:11:+:1695542:1695610	opo.23480.s2:3:-:226656047:226656115	chi.40183.s3:Z:-:63563313:63563381	m	NA
hum.28798.s15:18:+:8069684:8069992	mac.40645.s21:18:-:6286438:6286746	mou.20740.s30:17:-:66956810:66957118	rat.41009.s30:9:-:114636841:114637149	rab.30929.s30:9:-:53803880:53804188	opo.24064.s8:3:+:274863502:274863810	chi.13233.s36:2:-:99023983:99024291	r	NA
hum.58794.s7:7:-:44155714:44155871	mac.52028.s18:3:+:82219873:82220030	mou.5823.s5:11:-:5873409:5873566	rat.13040.s4:14:-:86804056:86804213	rab.3330.s4:10:-:44676676:44676833	opo.7925.s8:1:-:501498620:501498777	chi.38463.s5:JH376336.1:-:4340:4497	h	NA
hum.66555.s17:9:-:127674180:127674305	mac.44075.s5:19:-:52244392:52244517	mou.25006.s22:2:-:39041227:39041352	rat.25121.s25:3:-:28553119:28553244	rab.33096.s16:GL018699:+:2417086:2417211	opo.6414.s23:1:-:419483825:419483950	chi.9754.s23:17:+:9569281:9569406	o	NA
hum.47046.s27:4:+:2701407:2702271	mac.60.s4:1:-:1276655:1277513	mou.34034.s41:5:+:34465574:34466447	rat.12888.s4:14:-:82222003:82222873	rab.39220.s39:GL018796:+:688335:689202	opo.38271.s5:5:-:231353736:231354558	chi.23116.s3:4:-:82059872:82060718	r	NA
hum.19567.s8:14:-:77987789:77987924	mac.65632.s3:7:-:140672095:140672230	mou.10395.s4:12:-:87314051:87314186	rat.34019.s15:6:-:120624672:120624807	rab.21006.s10:20:+:27887860:27887995	opo.3617.s10:1:+:244913137:244913272	chi.24693.s13:5:-:38546953:38547088	h	CD169970
hum.19567.s6:14:-:77984381:77984510	mac.65632.s2:7:-:140668928:140669057	mou.10395.s3:12:-:87312698:87312827	rat.34019.s14:6:-:120623511:120623639	rab.21006.s11:20:+:27891430:27891559	opo.3617.s11:1:+:244915104:244915233	chi.24693.s12:5:-:38546098:38546227	h	CM1510429,CM106606
hum.27039.s10:17:+:29848933:29849067	mac.36987.s10:16:+:26701687:26701821	mou.7458.s10:11:+:79684223:79684357	rat.6510.s13:10:-:64611578:64611712	rab.17320.s10:19:+:21150952:21151086	opo.20066.s19:2:-:504370210:504370344	chi.10142.s49:18:+:6362159:6362293	r	NA
hum.44138.s23:3:+:50308321:50308440	mac.46147.s29:2:-:86147257:86147376	mou.47382.s22:9:-:107603297:107603416	rat.38884.s23:8:-:115715192:115715311	rab.30417.s15:9:+:17728181:17728300	opo.42959.s7:6:+:204315106:204315225	chi.6615.s3:12:+:3222619:3222738	q	NA
hum.3336.s57:1:-:118657933:118658064	mac.3163.s47:1:-:121073439:121073570	mou.29360.s4:3:+:99967094:99967225	rat.22563.s4:2:+:221690529:221690660	rab.7837.s4:13:+:46128350:46128481	opo.19681.s48:2:-:490390525:490390656	chi.2196.s7:1:+:78462151:78462279	b	NA
hum.68660.s2:X:+:100646447:100646552	mac.72445.s3:X:+:100109606:100109711	mou.49561.s3:X:+:134586078:134586183	rat.42324.s2:X:+:105292638:105292743	rab.48288.s4:X:-:87991047:87991152	opo.57672.s7:X:-:78792426:78792507	chi.20912.s4:4:-:2005938:2006043	o	NA
hum.29912.s11:18:+:72010754:72010937	mac.41549.s11:18:+:67827481:67827664	mou.22690.s4:18:-:84808252:84808435	rat.18761.s3:18:-:80701546:80701729	rab.31501.s14:9:+:114522824:114523007	opo.24259.s14:3:+:302141398:302141581	chi.13103.s28:2:-:91926217:91926396	r	NA
hum.68966.s27:X:+:117739201:117739319	mac.72733.s24:X:+:116855254:116855372	mou.48399.s24:X:+:36000088:36000206	rat.42603.s24:X:+:122764933:122765051	rab.48079.s24:X:+:67307770:67307888	opo.57676.s25:X:+:78357582:78357700	chi.20997.s26:4:+:3329232:3329350	o	NA
hum.28725.s43:18:+:2760650:2760737	mac.40744.s17:18:-:11388864:11388951	mou.20835.s14:17:-:71370909:71370996	rat.41076.s15:9:-:119159454:119159541	rab.30971.s19:9:-:59272797:59272884	opo.23982.s36:3:+:268116072:268116159	chi.13250.s16:2:-:100770908:100770995	h	CM154155
hum.31581.s7:19:+:30102769:30102846	mac.43171.s7:19:+:36048794:36048871	mou.40405.s6:7:-:38266127:38266204	rat.1779.s5:1:-:95764339:95764416	rab.35298.s10:GL018722:+:455185:455262	opo.6623.s7:1:-:432455949:432456026	chi.6054.s9:11:+:7842334:7842411	b	NA
hum.25660.s40:17:-:3959510:3959639	mac.36181.s30:16:-:3783664:3783793	mou.7169.s37:11:+:72884342:72884471	rat.6372.s45:10:+:59189066:59189195	rab.17120.s35:19:+:14499152:14499281	opo.53990.s2:Un:+:38527341:38527470	chi.10426.s34:19:+:3240236:3240365	h	NA
hum.7066.s25:10:-:32324450:32324595	mac.69412.s21:9:-:32201367:32201512	mou.21255.s22:18:-:6223546:6223691	rat.17095.s11:17:+:51890756:51890901	rab.12786.s11:16:+:3533181:3533326	opo.51267.s10:8:+:240810105:240810250	chi.11254.s10:2:+:14148747:14148892	m	NA
hum.7066.s27:10:-:32326182:32326306	mac.69412.s23:9:-:32203203:32203327	mou.21255.s24:18:-:6225318:6225442	rat.17095.s9:17:+:51889036:51889160	rab.12786.s9:16:+:3531067:3531191	opo.51267.s8:8:+:240805885:240806009	chi.11254.s8:2:+:14147484:14147608	m	NA
hum.7066.s26:10:-:32324818:32324922	mac.69412.s22:9:-:32201812:32201916	mou.21255.s23:18:-:6223971:6224075	rat.17095.s10:17:+:51890369:51890473	rab.12786.s10:16:+:3532787:3532891	opo.51267.s9:8:+:240809635:240809739	chi.11254.s9:2:+:14148199:14148303	m	NA
hum.7066.s29:10:-:32327091:32327146	mac.69412.s25:9:-:32204059:32204114	mou.21255.s26:18:-:6225768:6225823	rat.17095.s7:17:+:51888658:51888713	rab.12786.s7:16:+:3530654:3530709	opo.51267.s6:8:+:240805513:240805568	chi.11254.s6:2:+:14145854:14145909	m	NA
hum.7066.s28:10:-:32326448:32326535	mac.69412.s24:9:-:32203465:32203552	mou.21255.s25:18:-:6225597:6225684	rat.17095.s8:17:+:51888797:51888884	rab.12786.s8:16:+:3530799:3530886	opo.51267.s7:8:+:240805656:240805743	chi.11254.s7:2:+:14146010:14146097	m	NA
hum.15848.s66:12:-:122861936:122862507	mac.25883.s61:11:-:123618923:123619494	mou.35808.s81:5:-:123653452:123654020	rat.9893.s8:12:+:40259955:40260523	rab.40189.s41:GL018824:+:353909:354468	opo.27368.s51:3:-:485927595:485928166	chi.8832.s46:15:-:5861016:5861587	c	NA
hum.31313.s39:19:+:19465164:19465254	mac.43056.s11:19:+:19012194:19012284	mou.43863.s13:8:-:70020420:70020510	rat.15286.s29:16:+:21071431:21071521	rab.44846.s30:GL019137:+:30619:30709	opo.26419.s17:3:+:449659561:449659651	chi.17755.s7:28:-:3279772:3279862	m	NA
hum.31313.s41:19:+:19466073:19466200	mac.43056.s13:19:+:19013072:19013199	mou.43863.s11:8:-:70019747:70019874	rat.15286.s30:16:+:21071902:21072029	rab.44846.s32:GL019137:+:31286:31413	opo.26419.s18:3:+:449666159:449666286	chi.17755.s6:28:-:3278261:3278388	m	NA
hum.45790.s29:3:+:141304867:141304940	mac.47327.s11:2:-:146260670:146260743	mou.47122.s8:9:-:96553113:96553186	rat.38649.s20:8:-:103893752:103893825	rab.10035.s20:14:+:35037700:35037773	opo.46677.s14:7:-:218351516:218351589	chi.28927.s24:9:+:9728094:9728167	o	NA
hum.26431.s4:17:-:26729256:26729339	mac.36885.s7:16:-:23585066:23585149	mou.7410.s3:11:+:78468625:78468708	rat.6540.s3:10:-:65906096:65906179	rab.17288.s5:19:+:19717232:19717315	opo.20094.s3:2:-:506197405:506197488	chi.10539.s4:19:-:5656721:5656804	hq	CM073361,CS066308
hum.27581.s20:17:+:55193472:55193622	mac.37424.s22:16:+:41340170:41340320	mou.7761.s8:11:-:88835080:88835230	rat.6712.s25:10:+:73956044:73956194	rab.17548.s5:19:-:30980208:30980358	opo.14585.s6:2:-:176041015:176041162	chi.10787.s6:19:-:8976092:8976242	q	NA
hum.23605.s9:16:-:23085043:23085201	mac.48884.s3:20:-:21530142:21530300	mou.42067.s3:7:-:121653102:121653260	rat.3321.s7:1:-:198539807:198539965	rab.26270.s4:6:-:13899618:13899776	opo.41504.s14:6:+:121043654:121043812	chi.8170.s17:14:+:6991244:6991402	h	NA
hum.69066.s51:X:-:122831531:122831601	mac.72785.s47:X:-:121922599:121922669	mou.48507.s51:X:-:41873882:41873952	rat.42668.s40:X:-:128327770:128327840	rab.48374.s53:X:-:98216687:98216757	opo.56656.s42:X:-:17386260:17386330	chi.21382.s6:4:+:15653934:15654004	hq	NA
hum.16679.s19:13:-:36827940:36827993	mac.39331.s14:17:-:15522607:15522660	mou.28450.s7:3:+:55158545:55158598	rat.21682.s6:2:+:163983382:163983435	rab.33570.s3:GL018702:-:7148930:7148983	opo.32357.s9:4:-:309275934:309275987	chi.4306.s10:1:+:171954541:171954594	c	NA
hum.40772.s8:21:+:30693542:30693835	mac.50937.s4:3:-:17338567:17338860	mou.18787.s5:16:+:87715331:87715624	rat.8023.s4:11:+:31006609:31006902	rab.11371.s6:14:+:158730044:158730337	opo.28551.s4:4:+:3515857:3516156	chi.2800.s4:1:+:103430343:103430640	o	NA
hum.16533.s16:13:+:30014120:30014186	mac.39183.s12:17:+:8978634:8978700	mou.36551.s11:5:+:148277600:148277666	rat.9173.s9:12:-:10228159:10228225	rab.36298.s20:GL018735:+:2438400:2438466	opo.32245.s14:4:+:300139567:300139633	chi.4361.s13:1:-:174755132:174755198	hq	NA
hum.6642.s33:10:+:12191594:12191725	mac.69029.s19:9:+:12408757:12408888	mou.24266.s22:2:-:5882818:5882949	rat.17446.s17:17:+:78030760:78030891	rab.12969.s12:16:+:16784394:16784525	opo.50004.s8:8:+:135998327:135998458	chi.154.s28:1:+:6176815:6176946	q	NA
hum.3198.s20:1:+:113658909:113659058	mac.3039.s9:1:+:116113156:116113305	mou.29463.s3:3:-:104462659:104462787	rat.22650.s3:2:-:226360569:226360697	rab.7932.s5:13:-:51056643:51056792	opo.19550.s19:2:+:483645863:483646012	chi.16868.s20:26:+:3592091:3592240	m	CM130918
hum.60254.s35:7:+:121693964:121694092	mac.53124.s28:3:+:159581143:159581271	mou.36909.s30:6:+:23044247:23044375	rat.28062.s38:4:+:49918864:49918992	rab.26863.s5:7:-:22673212:22673340	opo.50427.s47:8:+:179703375:179703503	chi.493.s7:1:-:22675520:22675648	c	NA
hum.9768.s22:11:-:10615693:10615742	mac.32303.s22:14:+:61354785:61354834	mou.41839.s11:7:-:110888534:110888583	rat.3099.s8:1:-:182689778:182689827	rab.2064.s6:1:-:152372051:152372100	opo.38651.s6:5:-:250372460:250372509	chi.23708.s46:5:+:8321167:8321216	h	NA
hum.36757.s26:2:-:160833196:160833231	mac.26389.s26:12:-:23519694:23519729	mou.25149.s17:2:-:60448257:60448292	rat.25265.s15:3:-:51624929:51624964	rab.27569.s8:7:-:98883075:98883110	opo.30592.s19:4:-:165446225:165446260	chi.27017.s18:7:+:21351121:21351156	h	NA
hum.39431.s31:20:-:31982819:31982922	mac.6534.s9:10:+:31223203:31223306	mou.26924.s14:2:-:154368812:154368915	rat.26778.s19:3:-:156237560:156237663	rab.23704.s4:4:+:6233841:6233944	opo.6082.s5:1:+:399555097:399555200	chi.14820.s17:20:-:10685364:10685467	hq	NA
hum.20274.s58:14:+:102498609:102498804	mac.66044.s11:7:+:165323793:165323988	mou.10789.s52:12:+:110654150:110654345	rat.34342.s47:6:+:144146056:144146251	rab.37201.s27:GL018751:-:1408850:1409045	opo.4821.s33:1:-:315248406:315248601	chi.24917.s51:5:+:49363020:49363215	o	CM134890,CM134889,CM1515028,CM1510057
hum.66776.s36:9:+:134067595:134067679	mac.34104.s13:15:-:7558237:7558321	mou.24775.s32:2:+:32030707:32030797	rat.24911.s22:3:+:16393334:16393421	rab.37798.s30:GL018764:+:109553:109649	opo.7117.s31:1:+:457937456:457937546	chi.9481.s30:17:+:6115214:6115316	h	NA
hum.34583.s6:2:-:43506904:43507035	mac.28882.s6:13:-:43398931:43399062	mou.21040.s10:17:-:84222674:84222805	rat.32637.s4:6:-:7401596:7401727	rab.20177.s30:2:+:142965051:142965182	opo.9837.s12:1:+:655677852:655677983	chi.18632.s6:3:-:24360215:24360346	hq	NA
hum.36963.s20:2:-:166758232:166758420	mac.26530.s21:12:-:29545961:29546149	mou.25254.s12:2:-:66209992:66210180	rat.25361.s12:3:-:58941853:58942041	rab.27618.s10:7:-:105325557:105325745	opo.30662.s17:4:-:174393336:174393524	chi.27113.s28:7:+:19175187:19175375	o	CM110659,CM110658,CM110662,CM127341,CM1611235
hum.43978.s31:3:+:49051643:49051726	mac.46277.s9:2:-:87443629:87443712	mou.47498.s5:9:-:108573905:108574000	rat.38938.s4:8:-:116704431:116704526	rab.30365.s6:9:+:16643581:16643664	opo.42857.s42:6:+:201948580:201948666	chi.6877.s4:12:-:11637618:11637713	hq	NA
hum.61224.s53:7:-:158282427:158282477	mac.53865.s9:3:-:195564608:195564658	mou.10990.s2:12:+:116580399:116580449	rat.34500.s4:6:+:153383670:153383720	rab.6884.s2:13:+:8806725:8806775	opo.51126.s31:8:-:225801381:225801431	chi.11132.s29:2:-:9343003:9343053	q	NA
hum.6642.s34:10:+:12191851:12191960	mac.69029.s20:9:+:12409012:12409121	mou.24266.s21:2:-:5882581:5882690	rat.17446.s18:17:+:78031018:78031127	rab.12969.s13:16:+:16784651:16784760	opo.50004.s9:8:+:135998591:135998700	chi.154.s29:1:+:6177095:6177204	q	NA
hum.28891.s43:18:-:10762920:10763096	mac.40576.s42:18:-:2729432:2729608	mou.22241.s38:18:-:63086578:63086754	rat.18412.s39:18:-:57646057:57646233	rab.30867.s4:9:+:51111945:51112121	opo.24142.s38:3:-:278285125:278285301	chi.13205.s24:2:+:97834031:97834207	hq	CD1614077,CM144715
hum.15750.s7:12:-:121205197:121205396	mac.25786.s3:11:-:121807990:121808189	mou.35460.s10:5:+:115095051:115095250	rat.10210.s3:12:-:49074986:49075185	rab.21474.s11:21:+:11825603:11825802	opo.27472.s12:3:+:489948395:489948594	chi.9006.s48:15:+:9170169:9170368	h	NA
hum.34601.s36:2:+:54883051:54883135	mac.29071.s41:13:+:54945871:54945955	mou.6194.s15:11:-:30112827:30112911	rat.13359.s11:14:-:114200118:114200202	rab.20010.s11:2:-:131510674:131510758	opo.9656.s12:1:-:640097601:640097685	chi.18006.s10:3:-:2640340:2640424	h	NA
hum.34601.s39:2:+:54886291:54886403	mac.29071.s43:13:+:54949120:54949232	mou.6194.s13:11:-:30109871:30109980	rat.13359.s9:14:-:114197296:114197405	rab.20010.s9:2:-:131507231:131507343	opo.9656.s10:1:-:640094872:640094981	chi.18006.s8:3:-:2637749:2637861	h	NA
hum.15626.s4:12:-:117595678:117595868	mac.25690.s35:11:-:118104310:118104500	mou.35566.s12:5:+:118000338:118000528	rat.10127.s22:12:-:46085009:46085199	rab.21546.s12:21:+:15107536:15107726	opo.27808.s5:3:-:505330457:505330647	chi.9142.s25:15:+:11336731:11336921	r	NA
hum.38058.s7:2:+:219445284:219445463	mac.27367.s3:12:+:82428570:82428749	mou.1071.s4:1:+:74517070:74517249	rat.40516.s4:9:+:81558021:81558200	rab.28326.s4:7:+:159866497:159866676	opo.46098.s7:7:-:174133856:174134035	chi.27127.s9:7:-:21997565:21997744	b	NA
hum.4177.s13:1:+:165872419:165872516	mac.4935.s11:1:+:195751359:195751456	mou.2579.s3:1:-:167229893:167229990	rat.11278.s3:13:-:90035733:90035830	rab.7149.s5:13:-:26992053:26992150	opo.12783.s6:2:+:57493211:57493308	chi.27704.s5:8:+:5503182:5503279	q	NA
hum.10602.s4:11:-:58295516:58295664	mac.31577.s12:14:+:15017697:15017845	mou.23192.s12:19:+:12832608:12832756	rat.4322.s13:1:+:236826268:236826416	rab.2559.s2:1:-:191609175:191609323	opo.39212.s3:5:-:293670040:293670188	chi.23948.s13:5:+:16242283:16242431	h	NA
hum.24016.s16:16:-:50360195:50360302	mac.49291.s19:20:-:48545353:48545460	mou.44319.s12:8:-:88343582:88343689	rat.19141.s12:19:+:30717324:30717431	rab.36023.s10:GL018732:+:473177:473284	opo.6701.s10:1:-:439358506:439358613	chi.5966.s9:11:+:6000197:6000304	h	NA
hum.43692.s12:3:-:39142279:39142368	mac.46568.s12:2:+:97419559:97419648	mou.47747.s21:9:-:119929973:119930103	rat.39196.s6:8:-:127815207:127815296	rab.29989.s11:9:+:4549883:4550013	opo.44099.s8:6:-:288786348:288786478	chi.11048.s6:2:+:5260089:5260178	q	CM1515233
hum.26925.s9:17:-:39913886:39914036	mac.37789.s6:16:-:51850663:51850813	mou.8030.s5:11:-:100374326:100374476	rat.7138.s6:10:-:88077405:88077555	rab.17909.s5:19:-:42676562:42676712	opo.15002.s22:2:+:194765183:194765333	chi.17333.s5:27:-:4659721:4659871	o	CM146193,CM1616382,CM146189,CM107151
hum.26925.s8:17:-:39913667:39913788	mac.37789.s5:16:-:51850448:51850569	mou.8030.s4:11:-:100374078:100374199	rat.7138.s5:10:-:88077171:88077292	rab.17909.s4:19:-:42676358:42676479	opo.15002.s23:2:+:194765470:194765591	chi.17333.s4:27:-:4659508:4659629	o	CD001498,CM146193,CM1616382,CM146189
hum.46555.s46:3:+:183521775:183521976	mac.46771.s10:2:-:102865067:102865268	mou.17869.s35:16:+:20222740:20222941	rat.8864.s8:11:-:87401369:87401570	rab.10626.s7:14:-:81867840:81868041	opo.20796.s36:2:+:526109422:526109623	chi.28641.s34:9:+:2153035:2153236	o	NA
hum.62286.s5:8:-:42038008:42038203	mac.67187.s5:8:-:42758285:42758480	mou.43097.s11:8:+:22778103:22778298	rat.15897.s5:16:-:73736264:73736459	rab.34012.s12:GL018706:+:1109001:1109196	opo.8871.s7:1:-:577667218:577667416	chi.15567.s7:22:-:2711972:2712167	c	NA
hum.6125.s7:1:+:234452348:234452473	mac.5512.s4:1:-:222700203:222700328	mou.45280.s13:8:+:126386829:126386954	rat.20208.s8:19:+:69940529:69940654	rab.13234.s4:16:-:33862946:33863071	opo.14196.s5:2:-:156261913:156262038	chi.19004.s5:3:-:37815553:37815678	q	NA
hum.28654.s43:17:+:80858527:80858607	mac.38865.s22:16:+:78385148:78385228	mou.8938.s26:11:+:121573796:121573876	rat.7828.s35:10:+:110342247:110342327	rab.41374.s34:GL018866:+:422048:422128	opo.16716.s26:2:-:263519088:263519168	chi.9873.s29:18:-:3248897:3248977	h	NA
hum.28654.s47:17:+:80865637:80865697	mac.38865.s26:16:+:78391614:78391674	mou.8938.s29:11:+:121578715:121578775	rat.7828.s38:10:+:110347484:110347544	rab.41374.s37:GL018866:+:435796:435856	opo.16716.s23:2:-:263500594:263500654	chi.9873.s26:18:-:3245960:3246020	h	NA
hum.28654.s45:17:+:80863812:80863929	mac.38865.s25:16:+:78389567:78389684	mou.8938.s28:11:+:121576126:121576243	rat.7828.s37:10:+:110344833:110344950	rab.41374.s36:GL018866:+:434441:434558	opo.16716.s24:2:-:263503655:263503772	chi.9873.s27:18:-:3247076:3247193	h	CM1612473
hum.28654.s44:17:+:80861281:80861354	mac.38865.s23:16:+:78387993:78388066	mou.8938.s27:11:+:121575286:121575359	rat.7828.s36:10:+:110343995:110344068	rab.41374.s35:GL018866:+:433497:433570	opo.16716.s25:2:-:263512893:263512966	chi.9873.s28:18:-:3248109:3248182	h	NA
hum.63561.s4:8:-:120855016:120855068	mac.68227.s4:8:-:122348297:122348349	mou.16062.s5:15:-:55083046:55083098	rat.36061.s5:7:-:95407146:95407198	rab.23300.s6:3:-:135702336:135702388	opo.25233.s38:3:-:393237729:393237781	chi.14121.s4:2:-:136260312:136260364	h	NA
hum.63561.s8:8:-:120862622:120862756	mac.68227.s7:8:-:122355961:122356095	mou.16062.s10:15:-:55087602:55087736	rat.36061.s12:7:-:95410150:95410284	rab.23300.s9:3:-:135707392:135707526	opo.25233.s41:3:-:393244069:393244203	chi.14121.s7:2:-:136263487:136263621	h	NA
hum.63561.s9:8:-:120865287:120865455	mac.68227.s8:8:-:122358802:122358970	mou.16062.s11:15:-:55088955:55089123	rat.36061.s13:7:-:95412523:95412691	rab.23300.s10:3:-:135710920:135711088	opo.25233.s42:3:-:393248607:393248775	chi.14121.s8:2:-:136266030:136266198	b	NA
hum.12035.s18:11:-:111367936:111368090	mac.33066.s2:14:-:109953998:109954196	mou.46167.s8:9:+:51117828:51118026	rat.37862.s5:8:+:54102582:54102780	rab.1377.s10:1:+:104910597:104910795	opo.31495.s10:4:+:241903666:241903816	chi.16241.s2:24:-:5557315:5557510	q	NA
hum.6631.s2:10:-:13364835:13365041	mac.69043.s2:9:-:13586941:13587153	mou.24203.s11:2:+:4905472:4905684	rat.17458.s6:17:-:78983260:78983472	rab.13031.s96:16:-:18181844:18182050	opo.50027.s2:8:-:137381431:137381643	chi.165.s25:1:-:6630923:6631135	o	NA
hum.10981.s11:11:+:65111218:65111308	mac.31290.s11:14:-:9104007:9104099	mou.22926.s14:19:-:5904454:5904546	rat.4069.s66:1:-:228193465:228193557	rab.42802.s12:GL018942:+:329560:329652	opo.47965.s13:8:-:13681004:13681093	chi.37077.s8:JH375525.1:+:12679:12771	r	NA
hum.36553.s15:2:+:149806353:149806457	mac.26220.s8:12:+:12613368:12613472	mou.25040.s10:2:+:49700501:49700605	rat.25174.s11:3:+:40307123:40307227	rab.27449.s12:7:+:87581050:87581154	opo.30456.s15:4:+:150646723:150646827	chi.27387.s11:7:+:34304192:34304296	c	NA
hum.34467.s53:2:+:32715108:32715218	mac.28722.s10:13:+:32512937:32513047	mou.20887.s56:17:+:74634796:74634906	rat.32819.s17:6:-:31858810:31858920	rab.20356.s39:2:-:153854469:153854579	opo.8365.s50:1:+:515948286:515948396	chi.18823.s38:3:-:30952048:30952158	m	NA
hum.34467.s50:2:+:32710710:32710826	mac.28722.s7:13:+:32508214:32508330	mou.20887.s53:17:+:74629405:74629521	rat.32819.s20:6:-:31863159:31863275	rab.20356.s42:2:-:153860627:153860743	opo.8365.s47:1:+:515945770:515945886	chi.18823.s41:3:-:30955129:30955245	m	NA
hum.7040.s36:10:+:24809052:24809182	mac.69311.s22:9:+:24710045:24710172	mou.24427.s23:2:+:20780942:20781072	rat.17608.s42:17:+:89352464:89352594	rab.12759.s26:16:+:914898:915028	opo.51420.s21:8:-:248494047:248494177	chi.11366.s18:2:-:16836570:16836700	r	NA
hum.42502.s7:22:+:41609897:41610030	mac.8139.s5:10:+:85160740:85160873	mou.16705.s3:15:+:81668630:81668763	rat.36584.s4:7:+:122875310:122875443	rab.36215.s18:GL018734:-:1195177:1195310	opo.47645.s5:8:+:10197941:10198074	chi.1190.s17:1:-:49628281:49628414	h	NA
hum.34467.s56:2:+:32718607:32718734	mac.28722.s12:13:+:32516509:32516636	mou.20887.s58:17:+:74638343:74638470	rat.32819.s15:6:-:31855215:31855342	rab.20356.s37:2:-:153849348:153849475	opo.8365.s52:1:+:515950783:515950910	chi.18823.s36:3:-:30947454:30947581	m	NA
hum.10133.s9:11:+:27136999:27137104	mac.32028.s4:14:-:44678557:44678662	mou.25977.s4:2:-:110275559:110275664	rat.25944.s5:3:-:108035643:108035748	rab.2214.s9:1:+:166060249:166060354	opo.38750.s8:5:+:261981732:261981837	chi.23528.s14:5:+:3555611:3555716	c	NA
hum.10133.s10:11:+:27141196:27141392	mac.32028.s3:14:-:44674006:44674202	mou.25977.s3:2:-:110270015:110270211	rat.25944.s4:3:-:108028559:108028755	rab.2214.s11:1:+:166064922:166065118	opo.38750.s9:5:+:261990762:261990958	chi.23528.s16:5:+:3557687:3557883	c	NA
hum.10133.s8:11:+:27114715:27114913	mac.32028.s5:14:-:44700457:44700655	mou.25977.s5:2:-:110292410:110292608	rat.25944.s6:3:-:108048540:108048738	rab.2214.s8:1:+:166033543:166033741	opo.38750.s7:5:+:261965977:261966175	chi.23528.s12:5:+:3544899:3545097	c	NA
hum.62835.s36:8:+:68074046:68074150	mac.67535.s10:8:+:69789029:69789133	mou.135.s66:1:+:10113603:10113707	rat.30051.s27:5:-:13585233:13585337	rab.22803.s34:3:+:82998833:82998937	opo.22942.s13:3:-:170381831:170381926	chi.13642.s32:2:+:115063253:115063357	q	CD140104
hum.62835.s32:8:+:68066259:68066371	mac.67535.s6:8:+:69781479:69781591	mou.135.s62:1:+:10108369:10108481	rat.30051.s33:5:-:13590150:13590262	rab.22803.s30:3:+:82988347:82988459	opo.22942.s16:3:-:170388806:170388918	chi.13642.s29:2:+:115059814:115059926	q	NA
hum.19134.s28:14:+:58934453:58934640	mac.65195.s17:7:+:121472635:121472822	mou.9942.s22:12:+:71170519:71170706	rat.33620.s25:6:+:103060261:103060448	rab.15459.s21:17:+:76794022:76794209	opo.3861.s3:1:+:259537024:259537211	chi.25099.s17:5:-:55076999:55077186	r	CS155379,CM1510289,CM1615705
hum.20986.s4:15:-:41680646:41680720	mac.62953.s2:7:-:19768456:19768530	mou.26156.s2:2:-:119656368:119656442	rat.26080.s5:3:-:118008266:118008340	rab.14619.s13:17:+:30730533:30730607	opo.3094.s2:1:-:198359990:198360064	chi.24193.s2:5:-:23875831:23875905	c	NA
hum.12877.s14:12:-:6765893:6765964	mac.23140.s12:11:-:6825751:6825822	mou.38798.s38:6:+:125043954:125044025	rat.29633.s34:4:+:224575993:224576064	rab.29047.s23:8:-:32689600:32689671	opo.49497.s16:8:-:108033759:108033830	chi.2089.s11:1:-:76551370:76551441	m	NA
hum.27766.s29:17:-:60062361:60062451	mac.37536.s16:16:+:44497167:44497257	mou.7624.s19:11:-:86301465:86301555	rat.6698.s72:10:-:73633219:73633309	rab.17483.s19:19:-:28171043:28171133	opo.14441.s22:2:-:171640692:171640782	chi.10729.s17:19:+:7451506:7451596	r	NA
hum.27766.s26:17:-:60061532:60061728	mac.37536.s18:16:+:44497891:44498087	mou.7624.s17:11:-:86300650:86300846	rat.6698.s70:10:-:73632410:73632606	rab.17483.s17:19:-:28169910:28170106	opo.14441.s20:2:-:171639856:171640052	chi.10729.s19:19:+:7452357:7452553	r	NA
hum.27766.s25:17:-:60059559:60060475	mac.37536.s19:16:+:44499148:44500064	mou.7624.s16:11:-:86298280:86299196	rat.6698.s69:10:-:73630113:73631029	rab.17483.s16:19:-:28168532:28169448	opo.14441.s19:2:-:171638149:171639065	chi.10729.s20:19:+:7453398:7454314	r	NA
hum.27766.s22:17:-:60045396:60045619	mac.37536.s22:16:+:44514879:44515102	mou.7624.s14:11:-:86288933:86289156	rat.6698.s66:10:-:73622056:73622279	rab.17483.s14:19:-:28153609:28153832	opo.14441.s16:2:-:171633645:171633868	chi.10729.s22:19:+:7456790:7457013	r	NA
hum.27766.s23:17:-:60050088:60050249	mac.37536.s20:16:+:44510123:44510284	mou.7624.s15:11:-:86291043:86291204	rat.6698.s67:10:-:73624557:73624718	rab.17483.s15:19:-:28157252:28157413	opo.14441.s17:2:-:171634056:171634223	chi.10729.s21:19:+:7455565:7455732	r	NA
hum.26998.s117:17:+:29196514:29196664	mac.37011.s8:16:+:27327124:27327274	mou.7479.s18:11:+:80114156:80114306	rat.6590.s16:10:+:67112219:67112369	rab.17338.s18:19:+:21651738:21651888	opo.20055.s11:2:-:503798997:503799147	chi.10161.s16:18:+:6604739:6604889	h	NA
hum.26998.s110:17:+:29185179:29185341	mac.37011.s3:16:+:27315490:27315652	mou.7479.s11:11:+:80109364:80109523	rat.6590.s10:10:+:67106058:67106217	rab.17338.s12:19:+:21643821:21643980	opo.20055.s16:2:-:503801208:503801370	chi.10161.s11:18:+:6602881:6603034	h	NA
hum.10572.s41:11:-:47843276:47843373	mac.31667.s10:14:+:24283740:24283837	mou.25665.s14:2:+:90693832:90693929	rat.25711.s11:3:+:86221327:86221424	rab.2510.s33:1:-:187117393:187117490	opo.39173.s33:5:-:284715787:284715884	chi.23398.s24:5:-:129044:129141	h	NA
hum.26998.s116:17:+:29196266:29196408	mac.37011.s7:16:+:27326888:27327027	mou.7479.s17:11:+:80113075:80113214	rat.6590.s15:10:+:67111342:67111481	rab.17338.s17:19:+:21651503:21651642	opo.20055.s12:2:-:503799243:503799385	chi.10161.s15:18:+:6604485:6604630	h	NA
hum.25421.s14:17:+:1638866:1639011	mac.36034.s9:16:+:1531542:1531687	mou.7296.s3:11:-:75444698:75444843	rat.6443.s3:10:-:61992116:61992261	rab.17156.s24:19:-:16417985:16418130	opo.20424.s24:2:+:517220671:517220816	chi.10499.s12:19:+:5389064:5389209	h	NA
hum.60254.s12:7:+:121624021:121624171	mac.53124.s8:3:+:159511616:159511766	mou.36909.s9:6:+:22973012:22973162	rat.28062.s13:4:+:49848652:49848802	rab.26863.s28:7:-:22745213:22745363	opo.50427.s18:8:+:179604603:179604753	chi.493.s38:1:-:22725800:22725946	c	NA
hum.10118.s8:11:+:26547182:26547226	mac.32048.s21:14:-:45280913:45280957	mou.25983.s21:2:-:110781399:110781443	rat.25954.s21:3:-:108549005:108549049	rab.2215.s9:1:+:165456428:165456472	opo.38754.s12:5:+:261435737:261435781	chi.23524.s13:5:+:3349981:3350025	c	CM1615765
hum.10118.s7:11:+:26538374:26538474	mac.32048.s22:14:-:45289871:45289971	mou.25983.s22:2:-:110783665:110783765	rat.25954.s22:3:-:108552641:108552741	rab.2215.s8:1:+:165447954:165448054	opo.38754.s11:5:+:261426420:261426520	chi.23524.s12:5:+:3346924:3347024	b	NA
hum.10605.s7:11:-:47493743:47493909	mac.31676.s31:14:+:24643006:24643172	mou.25776.s27:2:+:91013238:91013402	rat.25724.s44:3:+:86547067:86547233	rab.2540.s6:1:-:186776014:186776180	opo.39099.s4:5:-:284382821:284382957	chi.24219.s23:5:+:22147671:22147839	h	NA
hum.59671.s14:7:-:87483519:87483625	mac.52777.s11:3:+:129404163:129404269	mou.33422.s9:5:+:8430412:8430518	rat.27813.s12:4:-:22586012:22586118	rab.3285.s5:10:+:40551387:40551493	opo.51595.s11:8:-:260041976:260042082	chi.11460.s14:2:-:20705562:20705668	o	NA
hum.14657.s11:12:+:72962348:72962436	mac.24683.s5:11:+:69608327:69608415	mou.5204.s10:10:-:114498769:114498857	rat.35563.s12:7:-:57363749:57363837	rab.24640.s11:4:+:51720471:51720559	opo.48548.s10:8:+:40433961:40434049	chi.797.s10:1:+:36743829:36743917	c	NA
hum.5316.s13:1:-:204199541:204199714	mac.4506.s54:1:+:166202433:166202606	mou.2001.s47:1:+:133292352:133292528	rat.10780.s13:13:-:55619096:55619272	rab.13966.s47:16:+:67805502:67805675	opo.13579.s7:2:-:109591112:109591285	chi.16761.s7:26:-:1680971:1681153	o	NA
hum.57899.s8:7:+:2611160:2611288	mac.51235.s21:3:-:40645449:40645577	mou.36329.s37:5:-:140693415:140693543	rat.9415.s5:12:+:18035644:18035772	rab.45469.s32:GL019252:-:96431:96559	opo.40842.s23:6:-:77760755:77760883	chi.7902.s47:14:-:3333456:3333596	h	NA
hum.8866.s26:10:+:117075028:117075246	mac.70849.s20:9:+:114946912:114947131	mou.24072.s18:19:+:57706915:57707133	rat.5001.s19:1:+:286023405:286023623	rab.16565.s23:18:+:62890783:62891001	opo.1515.s18:1:-:95170042:95170260	chi.26190.s19:6:+:27793760:27793978	q	NA
hum.12454.s7:11:+:124950510:124950676	mac.33456.s10:14:+:123229869:123230035	mou.45856.s12:9:-:37238216:37238382	rat.37604.s16:8:-:39718288:39718454	rab.1159.s13:1:-:92182647:92182813	opo.31840.s8:4:+:272178325:272178491	chi.15979.s19:24:-:214160:214326	o	NA
hum.12454.s5:11:+:124949008:124949143	mac.33456.s8:14:+:123228407:123228542	mou.45856.s14:9:-:37239619:37239754	rat.37604.s18:8:-:39719835:39719970	rab.1159.s15:1:-:92185703:92185838	opo.31840.s6:4:+:272177268:272177403	chi.15979.s21:24:-:214646:214781	o	NA
hum.12454.s4:11:+:124947346:124947424	mac.33456.s7:14:+:123226725:123226803	mou.45856.s15:9:-:37241092:37241170	rat.37604.s19:8:-:39721278:39721356	rab.1159.s16:1:-:92187292:92187370	opo.31840.s5:4:+:272176624:272176702	chi.15979.s22:24:-:214865:214943	o	NA
hum.33973.s4:2:-:25610158:25610247	mac.28463.s11:13:-:25318054:25318143	mou.8984.s22:12:+:3773551:3773640	rat.32910.s19:6:+:37978752:37978841	rab.20479.s24:2:+:160429421:160429510	opo.8036.s5:1:-:505995205:505995294	chi.20561.s10:3:-:104276055:104276144	hqmrbo	NA
hum.33973.s5:2:-:25611071:25611230	mac.28463.s13:13:-:25318965:25319124	mou.8984.s20:12:+:3772587:3772746	rat.32910.s18:6:+:37977800:37977959	rab.20479.s23:2:+:160428583:160428742	opo.8036.s6:1:-:505996299:505996458	chi.20561.s11:3:-:104280382:104280526	h	NA
hum.28318.s69:17:+:76212745:76212862	mac.38585.s5:16:+:73512120:73512237	mou.8763.s3:11:+:117852663:117852780	rat.7691.s3:10:+:106499455:106499572	rab.45762.s2:GL019309:+:39899:40016	opo.16018.s6:2:-:239623048:239623165	chi.18299.s89:3:-:14765183:14765300	h	NA
hum.44231.s23:3:+:57294656:57294802	mac.45950.s8:2:-:79112370:79112516	mou.13731.s5:14:-:26927729:26927875	rat.14880.s6:16:-:2542468:2542614	rab.30550.s22:9:+:24132679:24132825	opo.43012.s23:6:+:208322935:208323081	chi.6776.s28:12:+:8620112:8620258	q	NA
hum.9591.s44:11:-:3803272:3803375	mac.32485.s3:14:+:69764830:69764933	mou.41648.s41:7:-:102195785:102195888	rat.2978.s37:1:-:173481901:173482004	rab.1945.s41:1:-:144713410:144713513	opo.33006.s38:4:-:348636493:348636596	chi.4823.s5:1:+:193869776:193869880	c	NA
hum.30632.s16:19:+:7605809:7605937	mac.42324.s12:19:+:7494374:7494502	mou.42848.s42:8:+:3522277:3522405	rat.9061.s55:12:+:4238885:4239013	rab.38045.s36:GL018767:-:897775:897903	opo.27041.s52:3:-:463269670:463269798	chi.36383.s44:AADN03027100.1:-:11856:11984	h	CM1411566
hum.45393.s5:3:-:126329880:126329975	mac.45510.s3:2:-:46374671:46374766	mou.38127.s14:6:+:89672968:89673063	rat.28878.s16:4:+:184269509:184269604	rab.30040.s3:9:-:5918785:5918880	opo.43515.s4:6:-:250466268:250466363	chi.6831.s16:12:+:10383268:10383363	q	NA
hum.55568.s13:6:+:52329693:52329913	mac.55407.s11:4:+:52140946:52141166	mou.248.s7:1:+:20972775:20972995	rat.39855.s6:9:+:25941065:25941285	rab.5414.s6:12:+:41997356:41997576	opo.17602.s7:2:+:300983685:300983905	chi.20687.s6:3:-:107136850:107137070	h	CM171884,CM076166,CM171885,CM171886,CM171887
hum.8062.s7:10:+:85908486:85908594	mac.69731.s4:9:-:53145213:53145321	mou.13937.s5:14:-:37127587:37127695	rat.15107.s4:16:-:14277843:14277951	rab.34812.s14:GL018716:+:3492078:3492186	opo.1047.s10:1:+:65322889:65322997	chi.25304.s4:6:-:2597923:2598031	m	NA
hum.8062.s9:10:+:85910465:85910636	mac.69731.s2:9:-:53143161:53143332	mou.13937.s3:14:-:37125160:37125331	rat.15107.s2:16:-:14275471:14275642	rab.34812.s16:GL018716:+:3494007:3494178	opo.1047.s13:1:+:65325352:65325523	chi.25304.s2:6:-:2596463:2596634	m	NA
hum.34164.s7:2:+:30785012:30785158	mac.28664.s10:13:+:30598322:30598468	mou.20811.s8:17:+:73187875:73188021	rat.32851.s10:6:+:34302500:34302646	rab.20318.s5:2:-:155587871:155588017	opo.8160.s4:1:+:513197661:513197807	chi.18117.s5:3:-:7860098:7860244	hq	NA
hum.5733.s6:1:-:227182524:227182681	mac.3969.s50:1:+:143374994:143375151	mou.2844.s54:1:+:180161540:180161697	rat.11538.s52:13:+:103452773:103452930	rab.13023.s48:16:+:20461686:20461843	opo.14008.s2:2:-:139636353:139636510	chi.18176.s52:3:+:11791257:11791414	c	NA
hum.5733.s8:1:-:227192695:227192812	mac.3969.s48:1:+:143364659:143364776	mou.2844.s53:1:+:180159606:180159723	rat.11538.s51:13:+:103450987:103451104	rab.13023.s47:16:+:20457711:20457828	opo.14008.s3:2:-:139650327:139650444	chi.18176.s51:3:+:11790213:11790330	c	NA
hum.5733.s13:1:-:227203781:227203898	mac.3969.s45:1:+:143353696:143353813	mou.2844.s50:1:+:180151160:180151277	rat.11538.s49:13:+:103443480:103443597	rab.13023.s44:16:+:20443271:20443388	opo.14008.s6:2:-:139669806:139669923	chi.18176.s44:3:+:11778179:11778296	r	NA
hum.55697.s53:6:-:43023283:43023356	mac.55235.s52:4:-:42944490:42944563	mou.20333.s6:17:+:46649035:46649108	rat.39693.s3:9:-:15551092:15551165	rab.5241.s2:12:-:32546057:32546130	opo.17400.s3:2:-:287195342:287195415	chi.18065.s2:3:-:4289352:4289425	hq	NA
hum.57126.s25:6:+:148854907:148855116	mac.56222.s8:4:-:114775534:114775743	mou.3282.s7:10:-:8740174:8740383	rat.64.s9:1:-:4486125:4486334	rab.6486.s32:12:+:139766908:139767117	opo.18813.s22:2:+:428009558:428009767	chi.19244.s24:3:+:47036442:47036651	o	CM155722
hum.57126.s26:6:+:148855887:148856037	mac.56222.s7:4:-:114774624:114774774	mou.3282.s5:10:-:8739321:8739471	rat.64.s8:1:-:4485294:4485444	rab.6486.s33:12:+:139767752:139767902	opo.18813.s23:2:+:428011811:428011961	chi.19244.s25:3:+:47037363:47037513	o	NA
hum.57126.s28:6:+:148861579:148861692	mac.56222.s6:4:-:114769083:114769196	mou.3282.s4:10:-:8733596:8733709	rat.64.s7:1:-:4479676:4479789	rab.6486.s34:12:+:139773525:139773638	opo.18813.s24:2:+:428021032:428021145	chi.19244.s26:3:+:47040306:47040419	o	NA
hum.57126.s29:6:+:148864816:148865954	mac.56222.s4:4:-:114765268:114766421	mou.3282.s3:10:-:8729328:8730436	rat.64.s6:1:-:4474921:4476032	rab.6486.s35:12:+:139777219:139778327	opo.18813.s26:2:+:428027347:428028469	chi.19244.s27:3:+:47045929:47047061	o	NA
hum.57126.s30:6:+:148867151:148867282	mac.56222.s2:4:-:114763728:114763859	mou.3282.s2:10:-:8727858:8727989	rat.64.s5:1:-:4473193:4473324	rab.6486.s36:12:+:139779353:139779484	opo.18813.s27:2:+:428030699:428030830	chi.19244.s29:3:+:47048521:47048652	o	NA
hum.60254.s14:7:+:121637934:121638060	mac.53124.s10:3:+:159524238:159524364	mou.36909.s12:6:+:22987331:22987457	rat.28062.s16:4:+:49861029:49861155	rab.26863.s25:7:-:22728152:22728278	opo.50427.s20:8:+:179625718:179625844	chi.493.s36:1:-:22718720:22718846	c	NA
hum.60254.s15:7:+:121644668:121644714	mac.53124.s11:3:+:159531414:159531460	mou.36909.s13:6:+:22994518:22994564	rat.28062.s17:4:+:49868075:49868121	rab.26863.s23:7:-:22720493:22720539	opo.50427.s23:8:+:179635127:179635170	chi.493.s34:1:-:22712107:22712150	c	NA
hum.60254.s18:7:+:121659178:121659322	mac.53124.s14:3:+:159546279:159546423	mou.36909.s17:6:+:23007274:23007418	rat.28062.s25:4:+:49880156:49880300	rab.26863.s18:7:-:22705466:22705610	opo.50427.s29:8:+:179652728:179652872	chi.493.s30:1:-:22702051:22702195	c	NA
hum.56978.s17:6:-:135644300:135644462	mac.56396.s30:4:+:128514300:128514462	mou.3422.s21:10:+:21054981:21055143	rat.258.s26:1:+:19057484:19057646	rab.6342.s10:12:-:125717503:125717665	opo.18633.s4:2:-:410480249:410480411	chi.19438.s37:3:+:54924279:54924441	hq	CD061353,CM080033
hum.9972.s18:11:-:17542893:17542958	mac.32180.s15:14:+:54416450:54416515	mou.40634.s19:7:-:46220449:46220514	rat.2021.s9:1:-:103317062:103317127	rab.36107.s10:GL018733:-:1524017:1524082	opo.38535.s13:5:+:243944741:243944806	chi.23747.s11:5:-:11357847:11357912	b	CM114244,CM112922
hum.38951.s16:20:+:10279916:10280060	mac.6906.s10:10:+:43573387:43573531	mou.26573.s16:2:+:136777336:136777480	rat.26455.s5:3:+:136264174:136264318	rab.24105.s4:4:-:25914953:25915097	opo.9398.s2:1:-:615048206:615048350	chi.18242.s2:3:-:13002516:13002660	b	NA
hum.19789.s4:14:+:88859765:88859832	mac.65710.s6:7:+:151581987:151582082	mou.10475.s5:12:+:98634224:98634319	rat.34104.s4:6:+:131823951:131824046	rab.20984.s14:20:-:16980298:16980393	opo.3508.s16:1:-:227982371:227982466	chi.24752.s3:5:+:42320881:42320973	hqmrbo	NA
hum.50299.s57:4:+:187130019:187130153	mac.59452.s16:5:+:178329596:178329730	mou.43484.s3:8:-:45308657:45308791	rat.15596.s10:16:+:49856471:49856605	rab.18998.s13:2:+:63637952:63638086	opo.36794.s25:5:-:78658847:78658981	chi.22570.s68:4:+:60976025:60976159	h	CS041552,CD159653,CM053828,CM119423,CM114000,CM074769,CM074768,CM056577,CD056809,CI150630,CM130752
hum.16679.s26:13:-:36869915:36869994	mac.39331.s19:17:-:15561420:15561499	mou.28450.s2:3:+:55142241:55142320	rat.21682.s2:2:+:163969789:163969868	rab.33570.s13:GL018702:-:7180697:7180776	opo.32357.s15:4:-:309301703:309301785	chi.4306.s4:1:+:171941619:171941701	h	NA
hum.36892.s24:2:+:160621137:160621185	mac.26413.s16:12:+:23319905:23319953	mou.25189.s18:2:+:60245212:60245260	rat.25324.s25:3:+:51429357:51429405	rab.27560.s19:7:+:98649729:98649777	opo.30579.s19:4:+:165062516:165062564	chi.27501.s22:7:+:36204920:36204968	hmrboc	NA
hum.31678.s4:19:-:33372750:33372919	mac.43242.s20:19:-:39391909:39392078	mou.40348.s24:7:+:35435474:35435643	rat.1812.s22:1:+:92829734:92829903	rab.25353.s7:5:-:2862420:2862568	opo.6579.s21:1:+:427930432:427930601	chi.6073.s26:11:-:9449164:9449333	q	NA
hum.12026.s10:11:-:110482033:110482110	mac.33058.s9:14:-:109098093:109098170	mou.46191.s9:9:+:51826836:51826913	rat.37872.s8:8:+:54821446:54821523	rab.1406.s11:1:+:105869450:105869527	opo.31511.s9:4:+:242986147:242986224	chi.4473.s9:1:+:178779225:178779302	b	NA
hum.65195.s31:9:-:74361117:74361257	mac.35340.s10:15:-:80524823:80524963	mou.23312.s9:19:+:21797327:21797467	rat.4395.s9:1:+:246705689:246705829	rab.727.s28:1:-:58203568:58203708	opo.41142.s5:6:+:94613894:94614034	chi.39617.s27:Z:-:35424562:35424702	h	NA
hum.38106.s7:2:+:231741572:231741682	mac.27573.s8:12:+:94732437:94732547	mou.1188.s5:1:+:85906422:85906532	rat.40668.s9:9:+:92657413:92657523	rab.28503.s3:7:+:172460163:172460273	opo.20538.s7:2:-:521162215:521162325	chi.28811.s11:9:-:4871698:4871808	c	NA
hum.65195.s33:9:-:74364959:74365301	mac.35340.s12:15:-:80528646:80528988	mou.23312.s6:19:+:21792638:21792980	rat.4395.s8:1:+:246700895:246701237	rab.727.s29:1:-:58208753:58209097	opo.41142.s4:6:+:94603313:94603661	chi.39617.s28:Z:-:35429359:35429695	h	NA
hum.12641.s5:11:-:129780371:129780551	mac.33579.s4:14:-:127987234:127987408	mou.45756.s30:9:+:31362335:31362499	rat.37527.s22:8:+:32528923:32529091	rab.1083.s23:1:+:86706345:86706513	opo.32006.s3:4:-:280085233:280085407	chi.16064.s35:24:+:1530587:1530755	r	NA
hum.12641.s4:11:-:129775533:129775636	mac.33579.s3:14:-:127982538:127982641	mou.45756.s31:9:+:31370824:31370927	rat.37527.s23:8:+:32537340:32537443	rab.1083.s24:1:+:86711722:86711825	opo.32006.s2:4:-:280081638:280081750	chi.16064.s36:24:+:1531240:1531352	r	NA
hum.12641.s9:11:-:129785555:129785755	mac.33579.s8:14:-:127992085:127992285	mou.45756.s25:9:+:31357142:31357342	rat.37527.s18:8:+:32523801:32524001	rab.1083.s18:1:+:86700295:86700495	opo.32006.s8:4:-:280093015:280093215	chi.16064.s31:24:+:1527479:1527679	r	NA
hum.50299.s47:4:+:187120111:187120237	mac.59452.s12:5:+:178320631:178320757	mou.43484.s6:8:-:45317667:45317793	rat.15596.s6:16:+:49847415:49847541	rab.18998.s9:2:+:63627687:63627813	opo.36794.s28:5:-:78664615:78664741	chi.22570.s62:4:+:60972286:60972412	h	CD164527,CM144289,CM130750,CD130753,CM074772,CM113998,CM126164,CM087586,CD1413425
hum.23571.s60:16:-:21147645:21147834	mac.48826.s35:20:-:19998320:19998509	mou.42045.s56:7:-:120085099:120085288	rat.3293.s8:1:-:196782618:196782807	rab.26219.s56:6:-:12030809:12030998	opo.40516.s58:6:-:60415627:60415816	chi.8531.s64:14:-:15037941:15038130	oc	NA
hum.43374.s20:3:-:25781068:25781290	mac.47675.s9:2:-:168215461:168215680	mou.13506.s9:14:+:16277799:16278021	rat.13537.s9:15:-:14473449:14473671	rab.9742.s9:14:-:12275091:12275313	opo.51892.s52:8:-:286035185:286035404	chi.11853.s15:2:-:38507229:38507451	h	CS152834,CM154993
hum.43374.s19:3:-:25778825:25778946	mac.47675.s8:2:-:168213190:168213311	mou.13506.s10:14:+:16280693:16280814	rat.13537.s8:15:-:14471000:14471121	rab.9742.s8:14:-:12272880:12273001	opo.51892.s51:8:-:286027394:286027515	chi.11853.s14:2:-:38506378:38506499	h	CM171891,CM154997,CM154996,CS155347
hum.43374.s7:3:-:25770624:25770809	mac.47675.s3:2:-:168204734:168204919	mou.13506.s15:14:+:16294488:16294673	rat.13537.s4:15:-:14461916:14462101	rab.9742.s3:14:-:12251541:12251726	opo.51892.s47:8:-:286022195:286022380	chi.11853.s7:2:-:38500891:38501079	r	CM171893,CD150443
hum.43374.s3:3:-:25761505:25761682	mac.47675.s2:2:-:168195637:168195814	mou.13506.s16:14:+:16310314:16310491	rat.13537.s3:15:-:14451560:14451737	rab.9742.s2:14:-:12240499:12240676	opo.51892.s46:8:-:286016668:286016845	chi.11853.s5:2:-:38498632:38498809	h	CM146810
hum.54415.s6:6:+:18439915:18439975	mac.54301.s6:4:+:18485024:18485084	mou.11839.s9:13:+:47228940:47229000	rat.16682.s8:17:+:20102968:20103028	rab.34436.s5:GL018711:-:1674170:1674230	opo.24474.s9:3:-:321551677:321551737	chi.12437.s5:2:-:60335954:60336014	h	NA
hum.43374.s15:3:-:25777495:25777640	mac.47675.s7:2:-:168211840:168211985	mou.13506.s11:14:+:16281740:16281885	rat.13537.s7:15:-:14468812:14468957	rab.9742.s7:14:-:12271416:12271561	opo.51892.s50:8:-:286026155:286026300	chi.11853.s13:2:-:38505834:38505979	hq	NA
hum.43374.s11:3:-:25773810:25773955	mac.47675.s4:2:-:168208231:168208395	mou.13506.s13:14:+:16290771:16290918	rat.13537.s5:15:-:14464908:14465072	rab.9742.s4:14:-:12263269:12263433	opo.51892.s48:8:-:286024270:286024434	chi.11853.s10:2:-:38502376:38502523	hq	CM162125,CI146809
hum.23697.s3:16:-:23625325:23625412	mac.48890.s2:20:-:22110456:22110543	mou.42083.s5:7:-:122111945:122112032	rat.3333.s3:1:-:199130981:199131068	rab.26295.s4:6:-:14345984:14346071	opo.41490.s4:6:-:120142112:120142199	chi.8176.s3:14:-:6869290:6869377	hq	CS122634,CM165588,CM1610913,CM1512728,CM1512727,CM118270,CM113829,CD070513
hum.65730.s23:9:-:94843152:94843245	mac.35742.s5:15:-:103892703:103892796	mou.11996.s21:13:-:53367866:53367959	rat.16508.s5:17:+:13965192:13965285	rab.980.s5:1:+:76160307:76160400	opo.21176.s5:3:+:403293:403386	chi.39833.s17:Z:-:44531333:44531426	b	NA
hum.66601.s57:9:+:130149472:130149610	mac.35715.s8:15:-:99193983:99194121	mou.24835.s4:2:-:32992123:32992261	rat.24947.s5:3:-:17380131:17380269	rab.33049.s4:GL018699:-:222856:222994	opo.6459.s32:1:+:423362155:423362290	chi.9904.s94:17:+:10440498:10440633	hq	NA
hum.66601.s54:9:+:130147306:130147424	mac.35715.s13:15:-:99196155:99196273	mou.24835.s5:2:-:32995047:32995165	rat.24947.s6:3:-:17382830:17382948	rab.33049.s5:GL018699:-:224821:224939	opo.6459.s31:1:+:423359053:423359171	chi.9904.s92:17:+:10439954:10440072	h	NA
hum.2685.s2:1:-:91383609:91383711	mac.2574.s4:1:-:93623444:93623546	mou.35160.s5:5:-:106619540:106619642	rat.11899.s14:14:+:4193346:4193448	rab.8320.s12:13:+:73465166:73465268	opo.12079.s11:2:+:13495573:13495675	chi.27963.s27:8:+:13601360:13601462	r	NA
hum.6931.s9:10:-:27409364:27409476	mac.69285.s16:9:-:27186730:27186842	mou.24457.s13:2:+:23191013:23191125	rat.17631.s34:17:-:91474143:91474255	rab.12780.s15:16:+:2887674:2887786	opo.51355.s7:8:-:245785280:245785392	chi.11301.s7:2:-:15813195:15813307	r	NA
hum.23563.s7:16:-:21210891:21210987	mac.48831.s4:20:-:20062110:20062206	mou.42000.s4:7:-:120133730:120133826	rat.3296.s3:1:-:196830511:196830598	rab.26223.s3:6:-:12086165:12086261	opo.40522.s3:6:-:60489045:60489141	chi.8541.s3:14:-:15059649:15059745	h	NA
hum.53280.s49:5:+:154190807:154190916	mac.61911.s43:6:+:151180402:151180511	mou.6739.s35:11:+:58057054:58057163	rat.5954.s46:10:+:43292079:43292188	rab.22232.s61:3:+:36190951:36191060	opo.5339.s28:1:+:348912624:348912733	chi.7513.s19:13:-:11381036:11381145	h	NA
hum.53280.s50:5:+:154191073:154191200	mac.61911.s45:6:+:151180665:151180792	mou.6739.s37:11:+:58057261:58057388	rat.5954.s47:10:+:43292283:43292410	rab.22232.s63:3:+:36191222:36191349	opo.5339.s29:1:+:348912919:348913046	chi.7513.s18:13:-:11380424:11380551	b	NA
hum.49105.s27:4:+:114199616:114199714	mac.58634.s24:5:+:106130376:106130474	mou.29921.s50:3:-:127012673:127012771	rat.22976.s10:2:-:250664450:250664548	rab.11915.s35:15:-:36122921:36123019	opo.36827.s29:5:+:66820933:66821031	chi.22480.s46:4:-:56421036:56421134	hqmrbc	NA
hum.20237.s25:14:+:102931478:102931626	mac.66073.s7:7:+:165754745:165754893	mou.10820.s22:12:+:110954674:110954822	rat.34390.s4:6:-:145023513:145023661	rab.37214.s7:GL018751:-:1086321:1086469	opo.4788.s6:1:-:314453198:314453346	chi.24937.s20:5:+:49524576:49524724	b	NA
hum.20237.s22:14:+:102916897:102916986	mac.66073.s5:7:+:165739162:165739251	mou.10820.s20:12:+:110946322:110946411	rat.34390.s6:6:-:145032247:145032336	rab.37214.s11:GL018751:-:1100758:1100847	opo.4788.s10:1:-:314486704:314486793	chi.24937.s18:5:+:49520058:49520147	b	NA
hum.1190.s12:1:+:36360723:36360870	mac.1463.s11:1:+:38736476:38736623	mou.32261.s23:4:-:126459109:126459256	rat.31619.s29:5:-:148237422:148237569	rab.33759.s19:GL018704:-:2448533:2448680	opo.35245.s8:4:+:418819497:418819644	chi.15900.s18:23:-:4149319:4149466	r	NA
hum.1190.s13:1:+:36367075:36367194	mac.1463.s14:1:+:38742889:38743008	mou.32261.s22:4:-:126454305:126454424	rat.31619.s28:5:-:148233094:148233213	rab.33759.s18:GL018704:-:2443219:2443339	opo.35245.s9:4:+:418822830:418822949	chi.15900.s17:23:-:4148885:4149004	r	CM124443
hum.68914.s25:X:+:110961074:110961155	mac.72641.s18:X:+:110378630:110378711	mou.49736.s14:X:+:144342396:144342477	rat.42453.s14:X:+:114043142:114043223	rab.48017.s21:X:+:60165989:60166070	opo.57391.s22:X:-:69223346:69223427	chi.21311.s24:4:-:13130858:13130939	b	NA
hum.37385.s31:2:+:191819481:191819544	mac.26900.s21:12:+:54687720:54687783	mou.678.s3:1:-:52168336:52168399	rat.40194.s28:9:+:53990633:53990696	rab.27958.s37:7:+:131398466:131398529	opo.31053.s33:4:+:208185473:208185536	chi.26705.s34:7:+:7406394:7406457	h	CM138056
hum.1190.s5:1:+:36354028:36354211	mac.1463.s4:1:+:38729656:38729839	mou.32261.s32:4:-:126463672:126463855	rat.31619.s40:5:-:148241407:148241590	rab.33759.s27:GL018704:-:2456473:2456656	opo.35245.s2:4:+:418815032:418815215	chi.15900.s27:23:-:4152832:4153015	r	NA
hum.1190.s7:1:+:36358698:36358879	mac.1463.s6:1:+:38734143:38734324	mou.32261.s30:4:-:126460906:126461087	rat.31619.s37:5:-:148239291:148239472	rab.33759.s24:GL018704:-:2450443:2450624	opo.35245.s4:4:+:418816973:418817154	chi.15900.s23:23:-:4151483:4151664	r	NA
hum.1190.s10:1:+:36359638:36359772	mac.1463.s9:1:+:38735087:38735221	mou.32261.s26:4:-:126460001:126460135	rat.31619.s32:5:-:148238409:148238543	rab.33759.s21:GL018704:-:2449550:2449684	opo.35245.s6:4:+:418818429:418818563	chi.15900.s20:23:-:4150813:4150947	r	NA
hum.1190.s11:1:+:36359916:36360003	mac.1463.s10:1:+:38735365:38735452	mou.32261.s25:4:-:126459780:126459867	rat.31619.s31:5:-:148238187:148238274	rab.33759.s20:GL018704:-:2449312:2449399	opo.35245.s7:4:+:418818754:418818841	chi.15900.s19:23:-:4150421:4150508	r	NA
hum.15196.s14:12:-:104192365:104192455	mac.25310.s18:11:-:104913785:104913875	mou.4819.s6:10:+:86815854:86815944	rat.35256.s5:7:+:27463138:27463228	rab.24984.s16:4:-:82965181:82965271	opo.49091.s11:8:-:83507740:83507830	chi.1410.s8:1:+:54915250:54915340	b	NA
hum.53411.s19:5:+:162909648:162909789	mac.62050.s15:6:+:159824001:159824147	mou.6380.s6:11:-:40708015:40708161	rat.5617.s6:10:-:25717869:25718015	rab.22325.s17:3:+:44719116:44719262	opo.5429.s16:1:+:360208428:360208586	chi.7274.s9:13:-:6063969:6064127	o	NA
hum.3803.s4:1:-:157103904:157104019	mac.3744.s3:1:-:135741040:135741155	mou.28890.s8:3:+:87529224:87529339	rat.22126.s8:2:+:206281025:206281140	rab.7363.s6:13:+:35843241:35843356	opo.14984.s2:2:-:192381090:192381205	chi.16325.s5:25:+:363329:363444	h	NA
hum.45009.s28:3:+:113333910:113333924	mac.45301.s26:2:+:33632693:33632707	mou.18320.s9:16:-:44255967:44255981	rat.8466.s23:11:+:65511143:65511157	rab.10985.s13:14:-:105615353:105615367	opo.29626.s25:4:+:75297235:75297249	chi.2235.s9:1:-:78711069:78711083	mrboc	NA
hum.27116.s32:17:+:40666307:40666478	mac.37828.s43:16:+:52643086:52643257	mou.8064.s33:11:+:101055434:101055605	rat.7168.s39:10:+:88758648:88758819	rab.17946.s37:19:+:43279051:43279222	opo.14943.s7:2:-:193819052:193819223	chi.17382.s32:27:+:4951817:4951988	h	NA
hum.15474.s8:12:+:111884557:111884658	mac.25551.s5:11:+:112387692:112387793	mou.35694.s11:5:-:121819107:121819208	rat.9964.s7:12:+:42132953:42133054	rab.21326.s6:21:+:7497169:7497270	opo.27247.s9:3:-:482860566:482860667	chi.8789.s5:15:+:6111688:6111789	h	CM084630,CM1614293
hum.19723.s30:14:-:77769178:77769286	mac.65645.s31:7:-:140446426:140446534	mou.10347.s22:12:-:87133360:87133468	rat.34008.s22:6:-:120447617:120447725	rab.21034.s8:20:+:28101089:28101197	opo.3632.s5:1:+:245119714:245119822	chi.24684.s23:5:-:38452453:38452561	h	CM094858,CM083040,CM074452,CM074451,CD121535
hum.52279.s20:5:+:96362321:96362461	mac.60950.s16:6:+:93238042:93238182	mou.19315.s7:17:-:17531138:17531278	rat.870.s4:1:-:60225215:60225355	rab.3660.s16:11:+:16752236:16752376	opo.21886.s16:3:+:52150462:52150602	chi.39947.s3:Z:-:51428754:51428894	h	NA
hum.11912.s4:11:-:103818390:103818452	mac.32988.s4:14:-:102556262:102556324	mou.45368.s6:9:+:6333324:6333386	rat.37164.s5:8:+:4645323:4645385	rab.1467.s6:1:+:112593901:112593963	opo.31703.s6:4:-:260852457:260852519	chi.4537.s8:1:+:181258826:181258885	o	NA
hum.44963.s37:3:-:52692215:52692331	mac.46101.s14:2:+:83706213:83706329	mou.14043.s15:14:+:31035943:31036059	rat.15056.s14:16:+:7049373:7049489	rab.30515.s34:9:-:19708034:19708150	opo.43933.s13:6:+:276341065:276341181	chi.6426.s33:12:-:721777:721893	h	NA
hum.21309.s32:15:-:43023409:43023529	mac.63037.s33:7:-:21200476:21200596	mou.26222.s31:2:-:120726177:120726297	rat.26118.s28:3:-:119214901:119215021	rab.14594.s19:17:+:29485168:29485288	opo.3156.s28:1:-:200285754:200285874	chi.24265.s35:5:-:25146008:25146122	mr	CS052948,CS1313675,CM023030,CD060112
hum.28960.s16:18:-:12698978:12699164	mac.40420.s8:18:+:2036913:2037099	mou.22338.s10:18:-:67637139:67637325	rat.18493.s41:18:-:62575521:62575745	rab.30819.s10:9:+:49441325:49441511	opo.24135.s16:3:-:280817827:280818013	chi.13177.s9:2:+:96942578:96942764	r	CM170747
hum.66812.s6:9:+:131112591:131112660	mac.34263.s11:15:-:10523036:10523105	mou.24654.s5:2:+:29809662:29809731	rat.24830.s11:3:+:13713581:13713650	rab.41027.s11:GL018847:-:286447:286516	opo.6999.s6:1:+:454100180:454100249	chi.9463.s9:17:-:4977891:4977960	h	CS094911,CM094908
hum.66812.s7:9:+:131112763:131112854	mac.34263.s9:15:-:10522842:10522933	mou.24654.s6:2:+:29809836:29809927	rat.24830.s12:3:+:13713754:13713845	rab.41027.s10:GL018847:-:286267:286358	opo.6999.s7:1:+:454100347:454100438	chi.9463.s8:17:-:4977687:4977778	h	CS094911,CM094908
hum.21309.s29:15:-:43022796:43022962	mac.63037.s28:7:-:21199866:21200032	mou.26222.s29:2:-:120725595:120725761	rat.26118.s26:3:-:119214290:119214456	rab.14594.s22:17:+:29485728:29485894	opo.3156.s24:1:-:200285038:200285204	chi.24265.s32:5:-:25144233:25144399	mr	CM060008,CM023034,CD1613280,CM023033,CM1511703,CM086796,CM052832,CM023032,CM023031
hum.16775.s30:12:-:132862836:132863016	mac.26112.s18:11:-:133611064:133611244	mou.35267.s2:5:+:110577440:110577620	rat.10458.s10:12:-:53887531:53887711	rab.40039.s3:GL018821:+:37244:37424	opo.26913.s2:3:+:465938562:465938742	chi.8632.s9:15:+:2367562:2367742	c	NA
hum.63082.s15:8:+:91963341:91963432	mac.67826.s21:8:+:93594396:93594487	mou.30493.s2:4:-:14957826:14957917	rat.30203.s2:5:-:33188334:33188425	rab.22978.s12:3:+:106537962:106538053	opo.24805.s12:3:+:353294071:353294162	chi.13861.s18:2:+:124484308:124484399	h	NA
hum.63082.s11:8:+:91946532:91946585	mac.67826.s16:8:+:93577784:93577837	mou.30493.s5:4:-:14975133:14975186	rat.30203.s5:5:-:33215534:33215587	rab.22978.s9:3:+:106517637:106517690	opo.24805.s9:3:+:353275186:353275239	chi.13861.s13:2:+:124480413:124480466	c	NA
hum.15991.s22:12:+:124235657:124235776	mac.25931.s15:11:+:125050283:125050402	mou.35845.s20:5:+:124717886:124718005	rat.10060.s6:12:-:39242285:39242404	rab.42469.s18:GL018923:+:385083:385202	opo.27437.s18:3:+:487480125:487480244	chi.8704.s6:15:-:4912338:4912457	h	CM093106,CM137857,CI1211285
hum.19366.s14:14:-:73459851:73460065	mac.65462.s16:7:-:136087663:136087877	mou.10228.s14:12:-:83568849:83569063	rat.33963.s8:6:+:118490398:118490612	rab.21139.s7:20:+:32044409:32044623	opo.3763.s5:1:+:251269144:251269358	chi.24338.s6:5:+:25730691:25730905	b	NA
hum.21018.s20:15:+:40494790:40494895	mac.62860.s15:7:+:18533949:18534054	mou.26091.s20:2:+:118626853:118626961	rat.26041.s16:3:+:116947280:116947388	rab.14701.s26:17:-:31877339:31877444	opo.3029.s29:1:+:196724877:196724982	chi.23405.s17:5:+:614482:614584	m	CM161677,CM042943
hum.41460.s2:22:-:18220783:18220995	mac.7259.s5:10:-:62437027:62437239	mou.38575.s2:6:-:120895619:120895831	rat.29339.s2:4:-:220534465:220534677	rab.39625.s2:GL018809:-:161056:161268	opo.49799.s3:8:-:120598318:120598536	chi.1611.s6:1:-:61985918:61986121	b	NA
hum.21581.s79:15:+:42114163:42114308	mac.63002.s22:7:+:20240759:20240904	mou.26173.s37:2:+:120022090:120022235	rat.26103.s33:3:+:118361236:118361381	rab.14642.s7:17:-:30319229:30319374	opo.3129.s61:1:+:199076949:199077112	chi.24207.s31:5:+:24409706:24409851	q	NA
hum.25471.s11:17:-:1446314:1446321	mac.36051.s11:16:-:1338591:1338598	mou.7350.s6:11:+:75608107:75608114	rat.6491.s17:10:-:64252514:64252521	rab.17157.s7:19:+:16585542:16585549	opo.20425.s9:2:-:517036769:517036776	chi.10644.s8:19:-:5284426:5284433	h	NA
hum.10605.s8:11:-:47494640:47494783	mac.31676.s30:14:+:24642132:24642275	mou.25776.s26:2:+:91012699:91012842	rat.25724.s43:3:+:86546536:86546679	rab.2540.s7:1:-:186776462:186776605	opo.39099.s6:5:-:284383210:284383312	chi.24219.s22:5:+:22145856:22145999	h	NA
hum.38643.s18:20:-:480477:480578	mac.6667.s17:10:-:33753501:33753602	mou.26851.s10:2:+:152257378:152257479	rat.26705.s12:3:+:154091632:154091733	rab.23792.s45:4:-:8093443:8093544	opo.6195.s11:1:-:402989034:402989135	chi.14770.s6:20:+:10294237:10294338	r	NA
hum.38643.s11:20:-:476363:476446	mac.6667.s11:10:-:33749158:33749241	mou.26851.s13:2:+:152260759:152260842	rat.26705.s15:3:+:154095232:154095315	rab.23792.s40:4:-:8089781:8089864	opo.6195.s7:1:-:402983918:402984001	chi.14770.s9:20:+:10295957:10296040	r	NA
hum.38643.s10:20:-:472898:473008	mac.6667.s10:10:-:33745352:33745462	mou.26851.s14:2:+:152263183:152263293	rat.26705.s16:3:+:154097747:154097857	rab.23792.s39:4:-:8084510:8084620	opo.6195.s6:1:-:402982335:402982445	chi.14770.s11:20:+:10296435:10296545	r	CM167589,CM167590
hum.38643.s13:20:-:478365:478424	mac.6667.s12:10:-:33751083:33751142	mou.26851.s12:2:+:152258676:152258735	rat.26705.s14:3:+:154093020:154093079	rab.23792.s42:4:-:8091283:8091342	opo.6195.s8:1:-:402987024:402987083	chi.14770.s8:20:+:10295407:10295466	r	NA
hum.11661.s4:11:-:85687666:85687725	mac.32826.s7:14:-:84307674:84307733	mou.41418.s24:7:+:90195655:90195714	rat.2800.s24:1:+:160750615:160750674	rab.1665.s20:1:+:130783588:130783647	opo.32612.s30:4:+:325122493:325122552	chi.4739.s4:1:-:189563083:189563142	h	NA
hum.11661.s3:11:-:85685751:85685855	mac.32826.s6:14:-:84305775:84305879	mou.41418.s25:7:+:90196916:90197020	rat.2800.s25:1:+:160751831:160751935	rab.1665.s21:1:+:130786247:130786351	opo.32612.s31:4:+:325123555:325123659	chi.4739.s3:1:-:189560969:189561073	h	NA
hum.24403.s6:16:+:66885366:66885461	mac.49583.s4:20:+:65142083:65142178	mou.44581.s9:8:+:104548186:104548281	rat.18810.s5:19:-:632390:632485	rab.25640.s8:5:+:22261512:22261607	opo.10108.s9:1:+:683458367:683458462	chi.6194.s5:11:-:10776989:10777084	r	NA
hum.1501.s39:1:-:45297378:45297469	mac.1809.s44:1:-:47760389:47760480	mou.31963.s6:4:+:117105234:117105325	rat.31414.s4:5:+:139765823:139765914	rab.8967.s7:13:+:121801691:121801782	opo.11943.s43:2:+:9594768:9594859	chi.28190.s25:8:-:19705224:19705315	q	NA
hum.42691.s9:22:+:46125305:46125470	mac.8348.s7:10:+:89728077:89728242	mou.16869.s9:15:+:85386991:85387156	rat.36701.s8:7:+:125990210:125990375	rab.43703.s8:GL019018:-:117336:117501	opo.47720.s13:8:+:10808914:10809079	chi.1824.s7:1:+:70790286:70790451	o	NA
hum.68297.s5:X:+:69249354:69249388	mac.72068.s5:X:+:68996756:68996790	mou.49172.s5:X:+:100391341:100391375	rat.42002.s5:X:+:71087672:71087706	rab.47858.s5:X:+:48581545:48581579	opo.57503.s8:X:-:70788908:70788942	chi.20821.s39:4:+:1164674:1164708	c	HS070007,CS1614170,CS982168,CS113718,CD032458,CD013333,CM011317,CD1413528,CI115163,CM143565,HS070014,HS070008
hum.7721.s27:10:+:71677045:71677089	mac.70081.s24:9:-:67090904:67090948	mou.4043.s27:10:-:61876268:61876312	rat.24273.s28:20:-:33291379:33291423	rab.15870.s11:18:-:16998207:16998251	opo.99.s3:1:+:5280692:5280736	chi.25686.s22:6:+:10611149:10611193	oc	NA
hum.7721.s28:10:+:71678041:71678073	mac.70081.s23:9:-:67089959:67089991	mou.4043.s26:10:-:61874738:61874770	rat.24273.s27:20:-:33289696:33289728	rab.15870.s10:18:-:16997703:16997735	opo.99.s4:1:+:5281495:5281527	chi.25686.s23:6:+:10612777:10612809	o	NA
hum.61270.s17:7:-:158454886:158455059	mac.53886.s14:3:-:195728331:195728504	mou.11003.s20:12:+:116434584:116434757	rat.34489.s22:6:+:153246967:153247140	rab.6883.s13:13:+:8632149:8632322	opo.51133.s13:8:-:226163241:226163414	chi.11138.s19:2:-:9434737:9434910	h	NA
hum.46205.s5:3:-:156867076:156867174	mac.47078.s23:2:+:130510141:130510239	mou.28632.s2:3:-:65947691:65947789	rat.21888.s3:2:-:177112311:177112409	rab.10292.s15:14:-:51547048:51547146	opo.47066.s27:7:+:244711588:244711686	chi.29281.s21:9:+:22247027:22247125	h	NA
hum.18838.s4:14:+:45473264:45473569	mac.64962.s5:7:+:108172824:108173126	mou.9870.s5:12:+:64980583:64980879	rat.33545.s4:6:+:96224599:96224895	rab.15251.s6:17:+:64399601:64399894	opo.3856.s54:1:-:255738233:255738529	chi.25455.s33:5:-:58729107:58729385	q	NA
hum.19284.s16:14:+:69805368:69805494	mac.65390.s12:7:+:132469220:132469346	mou.10165.s13:12:+:80588459:80588585	rat.33796.s13:6:+:112408793:112408919	rab.37113.s12:GL018749:-:1944233:1944359	opo.4104.s12:1:+:274910664:274910790	chi.24298.s7:5:-:27328814:27328940	o	NA
hum.5636.s30:1:+:224872498:224872545	mac.4008.s4:1:-:145772414:145772461	mou.2873.s3:1:+:181409629:181409676	rat.11571.s3:13:+:104709468:104709515	rab.13490.s4:16:-:48674667:48674714	opo.13941.s6:2:+:136182131:136182178	chi.18380.s5:3:-:16817058:16817105	h	NA
hum.26757.s19:17:-:37438982:37439108	mac.37693.s12:16:-:49358828:49358954	mou.8065.s15:11:-:98099983:98100109	rat.7044.s12:10:-:85850424:85850550	rab.17830.s11:19:-:40586197:40586323	opo.15178.s13:2:+:198480012:198480138	chi.17266.s14:27:-:4129776:4129902	m	NA
hum.26757.s18:17:-:37437642:37437716	mac.37693.s11:16:-:49357516:49357590	mou.8065.s14:11:-:98098420:98098494	rat.7044.s11:10:-:85848947:85849021	rab.17830.s10:19:-:40583714:40583788	opo.15178.s14:2:+:198481445:198481519	chi.17266.s13:27:-:4128610:4128684	m	NA
hum.26757.s22:17:-:37453380:37453448	mac.37693.s13:16:-:49373154:49373222	mou.8065.s17:11:-:98109494:98109562	rat.7044.s14:10:-:85856129:85856197	rab.17830.s13:19:-:40605221:40605289	opo.15178.s10:2:+:198475332:198475400	chi.17266.s16:27:-:4131128:4131196	q	NA
hum.10553.s24:11:-:47196566:47196649	mac.31684.s28:14:+:24947900:24947983	mou.25801.s7:2:+:91267336:91267416	rat.25726.s5:3:+:86792215:86792295	rab.2488.s21:1:-:186547273:186547353	opo.39074.s12:5:-:284134428:284134508	chi.24249.s7:5:+:22502205:22502285	h	NA
hum.10553.s20:11:-:47195310:47195391	mac.31684.s30:14:+:24948844:24948925	mou.25801.s8:2:+:91268157:91268238	rat.25726.s6:3:+:86793041:86793122	rab.2488.s20:1:-:186546461:186546542	opo.39074.s11:5:-:284133377:284133461	chi.24249.s8:5:+:22502868:22502970	h	NA
hum.10553.s18:11:-:47194977:47195033	mac.31684.s32:14:+:24949203:24949259	mou.25801.s10:2:+:91268452:91268508	rat.25726.s7:3:+:86793341:86793397	rab.2488.s18:1:-:186546136:186546192	opo.39074.s10:5:-:284132990:284133046	chi.24249.s9:5:+:22503652:22503708	h	NA
hum.10553.s27:11:-:47197402:47197474	mac.31684.s25:14:+:24947075:24947147	mou.25801.s4:2:+:91266226:91266298	rat.25726.s3:3:+:86791299:86791371	rab.2488.s24:1:-:186548084:186548156	opo.39074.s14:5:-:284135209:284135281	chi.24249.s4:5:+:22501356:22501428	h	NA
hum.25429.s77:17:-:531328:531471	mac.36000.s3:16:-:429202:429345	mou.7311.s14:11:-:76117662:76117805	rat.6468.s10:10:+:63725494:63725637	rab.17191.s29:19:-:17115496:17115639	opo.20400.s9:2:+:516249813:516249956	chi.10676.s35:19:+:6961038:6961181	h	NA
hum.25429.s65:17:-:456620:456702	mac.35992.s14:16:-:366593:366675	mou.7311.s7:11:-:76077040:76077122	rat.6468.s17:10:+:63760946:63761028	rab.17191.s19:19:-:17069953:17070035	opo.20400.s16:2:+:516281456:516281538	chi.10676.s49:19:+:6972609:6972691	h	NA
hum.19906.s63:14:+:64532150:64532368	mac.65277.s41:7:+:127085738:127085956	mou.10089.s53:12:+:75973277:75973495	rat.33710.s53:6:+:108423825:108424043	rab.20821.s52:20:+:11734758:11734976	opo.4161.s55:1:+:266612484:266612702	chi.25075.s79:5:-:53050576:53050791	c	NA
hum.43591.s24:3:-:36896664:36899540	mac.46600.s12:2:+:99695707:99698583	mou.47588.s20:9:+:111364675:111367548	rat.39027.s26:8:+:118966542:118969415	rab.9868.s12:14:-:23700942:23703812	opo.54191.s16:Un:-:44217685:44220604	chi.12078.s14:2:-:46557268:46560141	h	NA
hum.43591.s25:3:-:36900209:36900385	mac.46600.s11:2:+:99694870:99695046	mou.47588.s19:9:+:111363945:111364121	rat.39027.s25:8:+:118965798:118965974	rab.9868.s13:14:-:23704411:23704587	opo.54191.s18:Un:-:44221304:44221486	chi.12078.s16:2:-:46562198:46562374	r	NA
hum.16153.s25:12:-:123651202:123651336	mac.25914.s20:11:-:124438187:124438321	mou.35829.s13:5:-:124267039:124267173	rat.9868.s23:12:+:39626088:39626222	rab.44206.s12:GL019055:-:203750:203876	opo.27382.s11:3:-:486940955:486941089	chi.8718.s30:15:+:5072283:5072420	mr	NA
hum.12666.s9:11:+:134128902:134128978	mac.33705.s9:14:+:132263130:132263206	mou.45721.s10:9:-:26990120:26990196	rat.37468.s5:8:-:28054305:28054381	rab.36758.s2:GL018742:-:1416272:1416348	opo.32078.s8:4:+:286396143:286396219	chi.16087.s7:24:+:2561297:2561373	o	CM070644
[truncated: 15,921 more rows]
