# Supplementary material for: Alternative splicing during mammalian organ development
Source: Nat Genet. 2021 May 3;53(6):925–34. doi: 10.1038/s41588-021-00851-w (PMC8187152; doi:10.1038/s41588-021-00851-w)
Supplement: Supplementary file 4 — Supplementary Data 1. De novo transcribed-region annotations for mice in GTF format. Supplementary Data 2. De novo transcribed-region annotations for humans in GTF format. Supplementary Data 3. De novo transcribed-region annotations for macaque in GTF format. Supplementary Data 4. De novo transcribed-region annotations for rats in GTF format. Supplementary Data 5. De novo transcribed-region annotations for seven rabbits in GTF format. Supplementary Data 6. De novo transcribed-region annotations for opossums in GTF format. Supplementary Data 7. De novo transcribed-region annotations for chickens in GTF format. Supplementary Data 8. List of 1:1 orthologous segments across species and their genomic coordinates. Supplementary Data 9. Table contains all segments from all species that passed thresholds in at least one organ. The first seven columns give the segment unique ID, Ensembl ID of the genes that host the segment (if available), genome coordinates of the segment and segment type. CE. cassette exon; AA, alternative acceptor site; AD, alternative donor site; RI, retained intron. The next 21 columns provide the developmental patterns. ‘-’, segment did not pass the thresholds in a given organ; ‘n’, segment is not devAS; ‘u’, ‘d’, ‘ud’, ‘du’. denote up, down, up–down and down–up patterns, respectively. The dPSI and Benjamini–Hochberg (BH)-adjusted P values (segments that didn’t pass thresholds are marked by NA) for all seven organs. Supplementary Data 10. List of new cassette exons. For each new cassette exon three exon IDs are provided: seg.id is the id of the new exon; it is not applicable (NA) if the exon is not found in a given species; useg.id and dseg.id are the IDs for the upstream and downstream exons, respectively. Orth.id groups exons into their orthology group. Information about mutations within the new exon or within the 200-nt region around the new exon from the Human Gene Mutation Database51 (HGMD) is provided when available. Supplementary Data 11. List o [file 41588_2021_851_MOESM4_ESM.zip › Supplementary_Data/Supplementary_Data_10.csv]

species	seg_id	useg_id	dseg_id	orth.id	HGMD.id
human	hum.10603.s19:11:+:58383492:58383603	hum.10603.s17:11:+:58381702:58381816	hum.10603.s21:11:+:58384189:58384288	t1	NA
macaque	NA	mac.31575.s8:14:-:14934692:14934806	mac.31575.s7:14:-:14931902:14932001	t1	NA
mouse	NA	mou.23190.s5:19:-:12774820:12774934	mou.23190.s4:19:-:12771003:12771102	t1	NA
rat	NA	rat.4320.s5:1:-:236764811:236764925	rat.4320.s4:1:-:236760047:236760146	t1	NA
rabbit	NA	rab.2568.s17:1:+:191679566:191679680	rab.2568.s18:1:+:191681271:191681370	t1	NA
opossum	NA	opo.39213.s11:5:+:293724268:293724382	opo.39213.s12:5:+:293727487:293727586	t1	NA
chicken	NA	chi.23942.s16:5:-:16227661:16227775	chi.23942.s15:5:-:16227053:16227152	t1	NA
human	hum.16493.s17:13:+:25398398:25398512	hum.16493.s16:13:+:25378426:25378567	hum.16493.s18:13:+:25399757:25399910	t2	NA
macaque	NA	mac.39069.s19:17:+:4775310:4775451	mac.39069.s20:17:+:4791139:4791292	t2	NA
mouse	NA	mou.14420.s19:14:+:56467665:56467806	mou.14420.s20:14:+:56471291:56471444	t2	NA
rat	NA	rat.13972.s16:15:+:40544388:40544529	rat.13972.s17:15:+:40547946:40548099	t2	NA
rabbit	NA	rab.29329.s22:8:-:45181032:45181173	rab.29329.s21:8:-:45175965:45176118	t2	NA
opossum	NA	opo.32071.s17:4:+:288256213:288256354	opo.32071.s19:4:+:288274492:288274645	t2	NA
chicken	NA	chi.4463.s25:1:-:178572730:178572868	chi.4463.s24:1:-:178572123:178572276	t2	NA
human	hum.16493.s19:13:+:25400103:25400249	hum.16493.s18:13:+:25399757:25399910	hum.16493.s20:13:+:25404622:25404737	t4	NA
macaque	NA	mac.39069.s20:17:+:4791139:4791292	mac.39069.s21:17:+:4795793:4795908	t4	NA
mouse	NA	mou.14420.s20:14:+:56471291:56471444	mou.14420.s21:14:+:56475398:56475513	t4	NA
rat	NA	rat.13972.s17:15:+:40547946:40548099	rat.13972.s18:15:+:40551750:40551865	t4	NA
rabbit	NA	rab.29329.s21:8:-:45175965:45176118	rab.29329.s20:8:-:45171481:45171596	t4	NA
opossum	NA	opo.32071.s19:4:+:288274492:288274645	opo.32071.s20:4:+:288289560:288289675	t4	NA
chicken	NA	chi.4463.s24:1:-:178572123:178572276	chi.4463.s23:1:-:178571307:178571422	t4	NA
human	hum.10693.s22:11:-:59424553:59424626	hum.10693.s23:11:-:59425003:59425197	hum.10693.s20:11:-:59423972:59424073	t5	NA
macaque	mac.31567.s7:14:+:14212659:14212732	mac.31567.s6:14:+:14212088:14212282	mac.31567.s8:14:+:14213214:14213315	t5	NA
mouse	mou.23166.s9:19:+:11921921:11921994	mou.23166.s8:19:+:11921369:11921563	mou.23166.s10:19:+:11922467:11922568	t5	NA
rat	rat.4297.s9:1:+:235412446:235412519	rat.4297.s8:1:+:235411889:235412083	rat.4297.s10:1:+:235412982:235413083	t5	NA
rabbit	rab.2624.s16:1:-:192459679:192459752	rab.2624.s17:1:-:192460134:192460328	rab.2624.s15:1:-:192459101:192459202	t5	NA
opossum	opo.39250.s21:5:-:295090360:295090433	opo.39250.s22:5:-:295090774:295090968	opo.39250.s20:5:-:295089761:295089862	t5	NA
chicken	NA	chi.23416.s6:5:+:497911:498105	chi.23416.s7:5:+:498192:498293	t5	NA
human	hum.1659.s30:1:+:52247260:52247381	hum.1659.s29:1:+:52246836:52247007	hum.1659.s31:1:+:52248231:52248315	t6	NA
macaque	NA	mac.1926.s30:1:+:54601727:54601898	mac.1926.s31:1:+:54603109:54603193	t6	NA
mouse	NA	mou.31819.s19:4:-:109068363:109068460	mou.31819.s17:4:-:109066915:109066999	t6	NA
rat	NA	rat.31264.s11:5:-:132541233:132541404	rat.31264.s9:5:-:132539764:132539848	t6	NA
rabbit	NA	rab.8828.s17:13:-:114941383:114941554	rab.8828.s15:13:-:114940337:114940421	t6	NA
opossum	NA	opo.11754.s15:2:-:3484123:3484294	opo.11754.s13:2:-:3483810:3483894	t6	NA
chicken	NA	chi.28377.s23:8:+:23067708:23067882	chi.28377.s24:8:+:23069060:23069144	t6	NA
human	hum.16592.s8:13:+:31821992:31822103	hum.16592.s7:13:+:31821160:31821236	hum.16592.s9:13:+:31835083:31835219	t7	CS084679
macaque	mac.39245.s12:17:+:10669111:10669222	mac.39245.s10:17:+:10668272:10668317	mac.39245.s14:17:+:10681831:10681967	t7	NA
mouse	mou.36617.s7:5:+:149726754:149726865	mou.36617.s6:5:+:149725411:149725487	mou.36617.s8:5:+:149729924:149730060	t7	NA
rat	NA	rat.9209.s8:12:+:8536469:8536545	rat.9209.s10:12:+:8540938:8541074	t7	NA
rabbit	rab.33531.s6:GL018702:+:1707717:1707828	rab.33531.s5:GL018702:+:1705009:1705085	rab.33531.s7:GL018702:+:1721218:1721354	t7	NA
opossum	opo.32312.s6:4:+:302797876:302797987	opo.32312.s5:4:+:302797079:302797155	opo.32312.s7:4:+:302802662:302802798	t7	NA
chicken	chi.4338.s14:1:-:174228775:174228886	chi.4338.s15:1:-:174231710:174231786	chi.4338.s13:1:-:174223841:174223977	t7	NA
human	hum.16607.s11:13:+:28813716:28813833	hum.16607.s10:13:+:28794368:28794515	hum.16607.s12:13:+:28830429:28830676	t8	NA
macaque	mac.39168.s8:17:+:7881556:7881673	mac.39168.s7:17:+:7861175:7861322	mac.39168.s9:17:+:7898735:7898982	t8	NA
mouse	mou.36559.s16:5:+:147503085:147503202	mou.36559.s15:5:+:147488111:147488258	mou.36559.s18:5:+:147519505:147519752	t8	NA
rat	rat.9229.s38:12:-:11375662:11375777	rat.9229.s41:12:-:11392311:11392458	rat.9229.s34:12:-:11359717:11359964	t8	NA
rabbit	rab.36295.s10:GL018735:+:1292914:1293031	rab.36295.s9:GL018735:+:1272203:1272350	rab.36295.s11:GL018735:+:1308724:1308977	t8	NA
opossum	opo.32240.s14:4:+:298844485:298844602	opo.32240.s12:4:+:298823517:298823667	opo.32240.s16:4:+:298865241:298865488	t8	NA
chicken	NA	chi.4382.s19:1:-:175224059:175224209	chi.4382.s18:1:-:175218376:175218623	t8	NA
human	hum.10701.s20:11:+:47287751:47288029	hum.10701.s19:11:+:47283470:47283569	hum.10701.s22:11:+:47289464:47289577	t10	NA
macaque	NA	mac.31680.s7:14:-:24857559:24857658	mac.31680.s5:14:-:24851027:24851140	t10	NA
mouse	NA	mou.25789.s62:2:-:91190185:91190284	mou.25789.s61:2:-:91184942:91185055	t10	NA
rat	NA	rat.25728.s58:3:-:86718513:86718612	rat.25728.s57:3:-:86713737:86713850	t10	NA
rabbit	NA	rab.2533.s13:1:+:186611045:186611144	rab.2533.s14:1:+:186615253:186615366	t10	NA
opossum	NA	opo.39089.s4:5:+:284208263:284208362	opo.39089.s5:5:+:284210002:284210115	t10	NA
chicken	NA	chi.24239.s73:5:-:22418806:22418905	chi.24239.s71:5:-:22417489:22417602	t10	NA
human	hum.10702.s62:11:+:47348383:47348576	hum.10702.s60:11:+:47348289:47348358	hum.10702.s64:11:+:47350209:47350255	t11	NA
macaque	NA	mac.31764.s7:14:-:24794891:24794960	mac.31764.s5:14:-:24792997:24793043	t11	NA
mouse	NA	mou.25789.s10:2:-:91140557:91140626	mou.25789.s8:2:-:91138709:91138755	t11	NA
rat	NA	rat.25728.s10:3:-:86671562:86671631	rat.25728.s8:3:-:86669719:86669765	t11	NA
rabbit	NA	rab.2533.s59:1:+:186659179:186659248	rab.2533.s61:1:+:186660930:186660976	t11	NA
opossum	NA	opo.39089.s52:5:+:284248910:284248979	opo.39089.s54:5:+:284250557:284250603	t11	NA
chicken	NA	chi.24239.s6:5:-:22353607:22353676	chi.24239.s3:5:-:22348847:22348893	t11	NA
human	hum.16608.s39:13:-:28942583:28942800	hum.16608.s40:13:-:28959022:28959168	hum.16608.s34:13:-:28931691:28931822	t12	NA
macaque	NA	mac.39159.s22:17:-:8025878:8026024	mac.39159.s20:17:-:8002504:8002635	t12	NA
mouse	NA	mou.36541.s31:5:-:147634377:147634523	mou.36541.s26:5:-:147615129:147615260	t12	NA
rat	NA	rat.9223.s15:12:+:11249079:11249225	rat.9223.s17:12:+:11270169:11270300	t12	NA
rabbit	NA	rab.36285.s21:GL018735:-:1443520:1443666	rab.36285.s18:GL018735:-:1418254:1418385	t12	NA
opossum	NA	opo.32221.s17:4:-:299013618:299013764	opo.32221.s16:4:-:298996593:298996724	t12	NA
chicken	NA	chi.4380.s14:1:+:175155180:175155326	chi.4380.s15:1:+:175157141:175157272	t12	NA
human	hum.10770.s58:11:-:61091710:61091859	hum.10770.s59:11:-:61093083:61093180	hum.10770.s57:11:-:61091451:61091609	t13	NA
macaque	mac.31483.s7:14:+:12759559:12759708	mac.31483.s6:14:+:12758242:12758339	mac.31483.s8:14:+:12759809:12759967	t13	NA
mouse	NA	mou.23135.s32:19:+:10611644:10611741	mou.23135.s33:19:+:10612873:10613031	t13	NA
rat	NA	rat.4219.s7:1:+:233609775:233609872	rat.4219.s8:1:+:233610995:233611153	t13	NA
rabbit	NA	rab.34990.s7:GL018717:+:3427779:3427876	rab.34990.s8:GL018717:+:3428791:3428949	t13	NA
opossum	NA	opo.39347.s35:5:-:299410758:299410855	opo.39347.s32:5:-:299410071:299410229	t13	NA
chicken	NA	chi.23388.s6:5:+:416882:416979	chi.23388.s7:5:+:418185:418343	t13	NA
human	hum.1665.s16:1:-:52260812:52260880	hum.1665.s18:1:-:52263921:52264083	hum.1665.s12:1:-:52260495:52260526	t14	NA
macaque	NA	mac.1930.s10:1:-:54618328:54618490	mac.1930.s9:1:-:54615037:54615068	t14	NA
mouse	NA	mou.31817.s32:4:+:109054926:109055088	mou.31817.s33:4:+:109056290:109056321	t14	NA
rat	NA	rat.31262.s31:5:+:132527667:132527829	rat.31262.s32:5:+:132529065:132529096	t14	NA
rabbit	NA	rab.8826.s24:13:+:114922237:114922399	rab.8826.s25:13:+:114926123:114926154	t14	NA
opossum	NA	opo.11753.s26:2:+:3475487:3475649	opo.11753.s27:2:+:3475788:3475819	t14	NA
chicken	NA	chi.28380.s26:8:-:23077609:23077771	chi.28380.s25:8:-:23077222:23077253	t14	NA
human	hum.16677.s14:13:+:33248747:33248882	hum.16677.s12:13:+:33247353:33247493	hum.16677.s15:13:+:33249981:33250096	t15	NA
macaque	NA	mac.39297.s11:17:+:12036265:12036405	mac.39297.s13:17:+:12038925:12039040	t15	NA
mouse	NA	mou.36652.s14:5:+:150736279:150736419	mou.36652.s15:5:+:150739201:150739316	t15	NA
rat	NA	rat.9025.s15:12:+:708605:708745	rat.9025.s16:12:+:711336:711451	t15	NA
rabbit	NA	rab.33548.s9:GL018702:+:3366247:3366387	rab.33548.s10:GL018702:+:3368551:3368666	t15	NA
opossum	NA	opo.32329.s11:4:+:304469353:304469493	opo.32329.s12:4:+:304476050:304476165	t15	NA
chicken	NA	chi.4394.s31:1:-:173713302:173713442	chi.4394.s30:1:-:173705395:173705510	t15	NA
human	hum.1092.s3:1:+:34666373:34666633	hum.1092.s2:1:+:34662826:34663514	hum.1092.s4:1:+:34667685:34667860	t18	NA
macaque	mac.1366.s3:1:+:37006328:37006588	mac.1366.s2:1:+:37002791:37003478	mac.1366.s4:1:+:37007653:37007828	t18	NA
mouse	mou.32300.s8:4:-:127946648:127946908	mou.32300.s9:4:-:127950946:127951634	mou.32300.s7:4:-:127945184:127945359	t18	NA
rat	rat.31659.s5:5:-:149800111:149800371	rat.31659.s6:5:-:149804995:149805683	rat.31659.s4:5:-:149798699:149798871	t18	NA
rabbit	rab.33791.s5:GL018704:-:4137429:4137689	rab.33791.s6:GL018704:-:4141328:4142016	rab.33791.s4:GL018704:-:4136083:4136258	t18	NA
opossum	opo.35194.s6:4:+:416831414:416831680	opo.35194.s4:4:+:416825457:416825578	opo.35194.s7:4:+:416834542:416834717	t18	NA
chicken	NA	chi.15906.s5:23:-:4564765:4565234	chi.15906.s4:23:-:4564143:4564312	t18	NA
human	hum.1107.s33:1:+:35862653:35862724	hum.1107.s32:1:+:35862153:35862271	hum.1107.s34:1:+:35862978:35863146	t19	NA
macaque	NA	mac.1447.s23:1:+:38206115:38206233	mac.1447.s24:1:+:38206939:38207110	t19	NA
mouse	NA	mou.32271.s12:4:-:126895280:126895395	mou.32271.s11:4:-:126893295:126893466	t19	NA
rat	NA	rat.31627.s12:5:-:148680653:148680771	rat.31627.s11:5:-:148678061:148678232	t19	NA
rabbit	NA	rab.33792.s18:GL018704:-:2939862:2939980	rab.33792.s17:GL018704:-:2938701:2938872	t19	NA
opossum	NA	opo.35216.s24:4:+:418079688:418079803	opo.35216.s25:4:+:418080447:418080618	t19	NA
chicken	NA	chi.15871.s14:23:-:4308488:4308606	chi.15871.s13:23:-:4307974:4308145	t19	NA
human	hum.16755.s17:13:+:40292710:40292762	hum.16755.s16:13:+:40273638:40273755	hum.16755.s18:13:+:40293373:40293504	t21	NA
macaque	NA	mac.39391.s15:17:+:18771915:18772032	mac.39391.s16:17:+:18791584:18791715	t21	NA
mouse	NA	mou.28412.s10:3:-:52996008:52996125	mou.28412.s7:3:-:52993440:52993571	t21	NA
rat	NA	rat.21656.s7:2:-:161899203:161899320	rat.21656.s6:2:-:161896303:161896434	t21	NA
rabbit	NA	rab.35128.s13:GL018719:+:2705820:2705937	rab.35128.s14:GL018719:+:2714050:2714181	t21	NA
opossum	NA	opo.32416.s13:4:+:313579264:313579381	opo.32416.s14:4:+:313598872:313599003	t21	NA
chicken	NA	chi.4243.s7:1:-:170215000:170215117	chi.4243.s6:1:-:170207042:170207173	t21	NA
human	hum.1108.s21:1:-:35912743:35912834	hum.1108.s24:1:-:35913774:35913933	hum.1108.s19:1:-:35909762:35909904	t22	NA
macaque	NA	mac.1453.s11:1:-:38259595:38259754	mac.1453.s10:1:-:38255637:38255779	t22	NA
mouse	NA	mou.32270.s21:4:+:126842476:126842635	mou.32270.s22:4:+:126846358:126846500	t22	NA
rat	NA	rat.31624.s18:5:+:148630699:148630858	rat.31624.s19:5:+:148634855:148634997	t22	NA
rabbit	NA	rab.33778.s19:GL018704:+:2869139:2869298	rab.33778.s20:GL018704:+:2874024:2874166	t22	NA
opossum	NA	opo.35228.s6:4:-:418164549:418164708	opo.35228.s5:4:-:418163770:418163912	t22	NA
chicken	NA	chi.15867.s19:23:+:4283834:4283993	chi.15867.s20:23:+:4284779:4284921	t22	NA
human	hum.1110.s14:1:+:36028393:36028481	hum.1110.s12:1:+:36027993:36028234	hum.1110.s16:1:+:36028803:36029027	t23	NA
macaque	mac.1455.s12:1:+:38378823:38378911	mac.1455.s10:1:+:38378424:38378665	mac.1455.s14:1:+:38379233:38379457	t23	NA
mouse	NA	mou.32269.s6:4:-:126748478:126748719	mou.32269.s5:4:-:126747096:126747320	t23	NA
rat	NA	rat.31623.s6:5:-:148544888:148545129	rat.31623.s5:5:-:148543341:148543565	t23	NA
rabbit	NA	rab.33775.s4:GL018704:-:2760029:2760270	rab.33775.s3:GL018704:-:2759318:2759542	t23	NA
opossum	NA	opo.35229.s9:4:+:418255925:418256166	opo.35229.s11:4:+:418256504:418256728	t23	NA
chicken	NA	chi.15866.s5:23:-:4261312:4261541	chi.15866.s3:23:-:4260570:4260785	t23	NA
human	hum.16818.s9:13:+:42033184:42033375	hum.16818.s6:13:+:42032442:42032606	hum.16818.s10:13:+:42040959:42041066	t24	NA
macaque	NA	mac.39419.s6:17:+:20440010:20440174	mac.39419.s7:17:+:20448787:20448894	t24	NA
mouse	NA	mou.15005.s6:14:-:79300715:79300900	mou.15005.s5:14:-:79291671:79291778	t24	NA
rat	NA	rat.14461.s5:15:-:65226280:65226465	rat.14461.s4:15:-:65217669:65217776	t24	NA
rabbit	NA	rab.29430.s6:8:-:53611169:53611354	rab.29430.s5:8:-:53603480:53603587	t24	NA
opossum	NA	opo.45853.s2:7:+:165081384:165081572	opo.45853.s3:7:+:165095530:165095637	t24	NA
chicken	NA	chi.4103.s3:1:+:165265091:165265288	chi.4103.s5:1:+:165273228:165273335	t24	NA
human	hum.16822.s4:13:-:41801136:41801257	hum.16822.s6:13:-:41808026:41808143	hum.16822.s3:13:-:41800568:41800704	t25	NA
macaque	NA	mac.39444.s4:17:-:20250795:20250912	mac.39444.s3:17:-:20242870:20243006	t25	NA
mouse	NA	mou.15013.s10:14:+:79412987:79413104	mou.15013.s11:14:+:79415878:79416014	t25	NA
rat	NA	rat.14467.s9:15:+:65339242:65339359	rat.14467.s10:15:+:65342776:65342912	t25	NA
rabbit	NA	rab.29446.s12:8:+:53801121:53801234	rab.29446.s13:8:+:53805408:53805544	t25	NA
opossum	NA	opo.45855.s6:7:-:164914663:164914780	opo.45855.s5:7:-:164911828:164911964	t25	NA
chicken	NA	chi.4127.s5:1:-:165176347:165176464	chi.4127.s3:1:-:165174516:165174652	t25	NA
human	hum.16851.s4:13:-:43471458:43471680	hum.16851.s5:13:-:43474446:43474519	hum.16851.s3:13:-:43469145:43469244	t27	NA
macaque	NA	mac.39477.s7:17:-:21809605:21809678	mac.39477.s6:17:-:21804244:21804343	t27	NA
mouse	NA	mou.14980.s10:14:+:77986692:77986765	mou.14980.s11:14:+:77994532:77994631	t27	NA
rat	NA	rat.14455.s10:15:+:63850720:63850793	rat.14455.s11:15:+:63857588:63857687	t27	NA
rabbit	NA	rab.29427.s11:8:+:52170407:52170480	rab.29427.s12:8:+:52176733:52176832	t27	NA
opossum	NA	opo.45880.s3:7:-:166817213:166817286	opo.45880.s2:7:-:166808677:166808773	t27	NA
chicken	NA	chi.4116.s4:1:-:165974579:165974652	chi.4116.s3:1:-:165973687:165973792	t27	NA
human	hum.11231.s20:11:+:68312306:68312492	hum.11231.s18:11:+:68305127:68305359	hum.11231.s23:11:+:68315535:68315672	t30	NA
macaque	NA	mac.30983.s54:14:-:6189624:6189856	mac.30983.s50:14:-:6179977:6180114	t30	NA
mouse	mou.22825.s28:19:-:3521734:3521920	mou.22825.s29:19:-:3526702:3526929	mou.22825.s27:19:-:3518245:3518382	t30	NA
rat	rat.3915.s33:1:-:225633871:225634057	rat.3915.s34:1:-:225634808:225635040	rat.3915.s32:1:-:225630744:225630881	t30	NA
rabbit	rab.42372.s56:GL018919:-:72035:72221	rab.42372.s57:GL018919:-:76825:77011	rab.42372.s51:GL018919:-:68540:68677	t30	NA
opossum	opo.52636.s29:Un:-:7243341:7243481	opo.52636.s32:Un:-:7245801:7246033	opo.52636.s28:Un:-:7239856:7239993	t30	NA
chicken	chi.23924.s12:5:+:15857148:15857334	chi.23924.s11:5:+:15855510:15855742	chi.23924.s13:5:+:15858024:15858161	t30	NA
human	hum.16860.s13:13:+:37577632:37577654	hum.16860.s11:13:+:37577071:37577144	hum.16860.s17:13:+:37578653:37578698	t32	NA
macaque	NA	mac.39409.s8:17:+:16206523:16206596	mac.39409.s9:17:+:16208121:16208166	t32	NA
mouse	NA	mou.28531.s14:3:-:54733658:54733731	mou.28531.s12:3:-:54732700:54732745	t32	NA
rat	NA	rat.21705.s8:2:+:160332577:160332650	rat.21705.s10:2:+:160333595:160333640	t32	NA
rabbit	NA	rab.33643.s9:GL018702:+:7910825:7910898	rab.33643.s10:GL018702:+:7912005:7912050	t32	NA
opossum	NA	opo.32431.s10:4:+:310331752:310331825	opo.32431.s11:4:+:310332606:310332651	t32	NA
chicken	NA	chi.4331.s10:1:-:171618491:171618564	chi.4331.s9:1:-:171617844:171617889	t32	NA
human	hum.16861.s37:13:-:37621483:37621545	hum.16861.s38:13:-:37621672:37621738	hum.16861.s35:13:-:37619384:37619510	t33	NA
macaque	NA	mac.39412.s36:17:-:16252106:16252172	mac.39412.s34:17:-:16249857:16249983	t33	NA
mouse	NA	mou.28530.s11:3:+:54698593:54698659	mou.28530.s13:3:+:54701490:54701616	t33	NA
rat	NA	rat.21706.s47:2:-:160366135:160366201	rat.21706.s44:2:-:160363605:160363731	t33	NA
rabbit	NA	rab.33646.s36:GL018702:-:7955863:7955929	rab.33646.s34:GL018702:-:7952549:7952675	t33	NA
opossum	NA	opo.32430.s55:4:-:310383759:310383825	opo.32430.s53:4:-:310381938:310382064	t33	NA
chicken	NA	chi.4330.s8:1:+:171581919:171581985	chi.4330.s10:1:+:171588605:171588731	t33	NA
human	hum.16861.s26:13:-:37600927:37600953	hum.16861.s27:13:-:37602285:37602442	hum.16861.s24:13:-:37600341:37600373	t36	NA
macaque	mac.39412.s21:17:-:16230619:16230645	mac.39412.s22:17:-:16231976:16232133	mac.39412.s19:17:-:16230038:16230070	t36	NA
mouse	mou.28530.s25:3:+:54713176:54713202	mou.28530.s24:3:+:54712092:54712249	mou.28530.s26:3:+:54713733:54713765	t36	NA
rat	rat.21706.s33:2:-:160353014:160353040	rat.21706.s35:2:-:160353939:160354096	rat.21706.s31:2:-:160352449:160352481	t36	NA
rabbit	rab.33646.s24:GL018702:-:7936127:7936153	rab.33646.s26:GL018702:-:7937589:7937746	rab.33646.s22:GL018702:-:7935546:7935578	t36	NA
opossum	NA	opo.32430.s44:4:-:310373295:310373452	opo.32430.s43:4:-:310369074:310369106	t36	NA
chicken	NA	chi.4330.s20:1:+:171594110:171594267	chi.4330.s22:1:+:171595875:171595907	t36	NA
human	hum.16950.s46:12:-:133235278:133235329	hum.16950.s49:12:-:133235881:133236095	hum.16950.s43:12:-:133234454:133234556	t38	NA
macaque	NA	mac.14077.s3:1099214725223:+:7647:7861	mac.14077.s5:1099214725223:+:8995:9097	t38	NA
mouse	NA	mou.35277.s30:5:+:110308936:110309150	mou.35277.s31:5:+:110312007:110312109	t38	NA
rat	NA	rat.10462.s37:12:-:54164693:54164907	rat.10462.s35:12:-:54160350:54160452	t38	NA
rabbit	NA	rab.39498.s39:GL018804:+:979684:979898	rab.39498.s40:GL018804:+:981345:981447	t38	NA
opossum	NA	opo.26900.s25:3:-:463940056:463940270	opo.26900.s24:3:-:463939690:463939792	t38	NA
chicken	NA	chi.9061.s25:15:-:10016201:10016415	chi.9061.s24:15:-:10015867:10015969	t38	NA
human	hum.11448.s4:11:+:73669940:73670070	hum.11448.s2:11:+:73669362:73669465	hum.11448.s6:11:+:73670539:73670700	t39	NA
macaque	NA	mac.14699.s8:1099214727800:+:8058:8161	mac.14699.s11:1099214727800:+:9235:9396	t39	NA
mouse	NA	mou.41583.s8:7:-:100511750:100511853	mou.41583.s6:7:-:100510695:100510856	t39	NA
rat	NA	rat.2922.s8:1:-:171727198:171727301	rat.2922.s6:1:-:171725693:171725851	t39	NA
rabbit	NA	rab.1837.s7:1:-:142581561:142581664	rab.1837.s6:1:-:142580597:142580758	t39	NA
opossum	NA	opo.32928.s9:4:-:345258585:345258688	opo.32928.s8:4:-:345258039:345258200	t39	NA
chicken	NA	chi.4943.s16:1:+:194817335:194817438	chi.4943.s18:1:+:194818595:194818756	t39	NA
human	hum.11458.s7:11:+:73920177:73920294	hum.11458.s6:11:+:73915399:73915490	hum.11458.s8:11:+:73933357:73933414	t40	NA
macaque	NA	mac.32576.s5:14:+:72383892:72383983	mac.32576.s6:14:+:72412369:72412426	t40	NA
mouse	NA	mou.41596.s16:7:-:100354709:100354799	mou.41596.s15:7:-:100348122:100348179	t40	NA
rat	NA	rat.2916.s14:1:-:171567099:171567190	rat.2916.s13:1:-:171559033:171559090	t40	NA
rabbit	NA	rab.1849.s12:1:-:142379450:142379541	rab.1849.s11:1:-:142371990:142372047	t40	NA
opossum	NA	opo.32918.s15:4:-:344985336:344985426	opo.32918.s14:4:-:344983767:344983824	t40	NA
chicken	NA	chi.4952.s5:1:+:194897982:194898073	chi.4952.s7:1:+:194900918:194900975	t40	NA
human	hum.11466.s56:11:+:73076139:73076336	hum.11466.s53:11:+:73075497:73075645	hum.11466.s58:11:+:73076435:73076609	t41	NA
macaque	NA	mac.32562.s32:14:+:71481771:71481919	mac.32562.s34:14:+:71482711:71482885	t41	NA
mouse	NA	mou.41605.s5:7:-:100877708:100877856	mou.41605.s4:7:-:100876766:100876940	t41	NA
rat	NA	rat.2934.s4:1:-:172114010:172114158	rat.2934.s3:1:-:172113065:172113239	t41	NA
rabbit	NA	rab.1861.s5:1:-:143124543:143124691	rab.1861.s3:1:-:143123637:143123811	t41	NA
opossum	NA	opo.32937.s9:4:-:345982004:345982152	opo.32937.s8:4:-:345980829:345981003	t41	NA
chicken	NA	chi.4932.s20:1:+:194534776:194534924	chi.4932.s23:1:+:194535101:194535191	t41	NA
human	hum.11502.s7:11:+:75603173:75603437	hum.11502.s6:11:+:75599873:75599947	hum.11502.s8:11:+:75622998:75623083	t42	NA
macaque	NA	mac.32627.s5:14:+:74062822:74062896	mac.32627.s6:14:+:74087189:74087274	t42	NA
mouse	NA	mou.41522.s15:7:-:99088101:99088175	mou.41522.s14:7:-:99065800:99065882	t42	NA
rat	NA	rat.2875.s17:1:-:170248984:170249058	rat.2875.s15:1:-:170228400:170228482	t42	NA
rabbit	NA	rab.1780.s12:1:-:140899023:140899097	rab.1780.s11:1:-:140873417:140873499	t42	NA
opossum	NA	opo.32845.s43:4:-:342297786:342297860	opo.32845.s42:4:-:342261415:342261500	t42	NA
chicken	NA	chi.4752.s15:1:-:193308428:193308502	chi.4752.s14:1:-:193304632:193304717	t42	NA
human	hum.16950.s6:12:-:133201838:133202005	hum.16950.s8:12:-:133202231:133202356	hum.16950.s4:12:-:133201491:133201580	t43	NA
macaque	mac.26136.s3:11:-:133937153:133937316	mac.26136.s5:11:-:133937541:133937666	mac.26136.s2:11:-:133936805:133936894	t43	NA
mouse	NA	mou.35277.s60:5:+:110336374:110336499	mou.35277.s61:5:+:110336958:110337047	t43	NA
rat	NA	rat.10462.s4:12:-:54139953:54140078	rat.10462.s2:12:-:54139307:54139396	t43	NA
rabbit	NA	rab.39498.s66:GL018804:+:1008839:1008964	rab.39498.s67:GL018804:+:1009548:1009637	t43	NA
opossum	NA	opo.26900.s3:3:-:463916668:463916793	opo.26900.s2:3:-:463915630:463915719	t43	NA
chicken	NA	chi.9061.s3:15:-:10007938:10008063	chi.9061.s2:15:-:10007673:10007762	t43	NA
human	hum.11502.s10:11:+:75690822:75691082	hum.11502.s9:11:+:75672488:75672593	hum.11502.s13:11:+:75694432:75694557	t44	NA
macaque	NA	mac.32627.s7:14:+:74137801:74137906	mac.32627.s8:14:+:74155742:74155868	t44	NA
mouse	NA	mou.41522.s12:7:-:99016569:99016674	mou.41522.s11:7:-:99004580:99004706	t44	NA
rat	NA	rat.2875.s14:1:-:170179663:170179768	rat.2875.s13:1:-:170167923:170168049	t44	NA
rabbit	NA	rab.1780.s10:1:-:140821844:140821949	rab.1780.s9:1:-:140806142:140806268	t44	NA
opossum	NA	opo.32845.s41:4:-:342209033:342209138	opo.32845.s40:4:-:342167829:342167955	t44	NA
chicken	NA	chi.4752.s12:1:-:193294547:193294652	chi.4752.s11:1:-:193291495:193291621	t44	NA
human	hum.16953.s125:12:-:133438919:133439011	hum.16953.s126:12:-:133446205:133446261	hum.16953.s124:12:-:133438053:133438220	t45	NA
macaque	NA	mac.26245.s36:11:-:134161745:134161856	mac.26245.s32:11:-:134159178:134159345	t45	NA
mouse	NA	mou.35270.s10:5:+:110144772:110144987	mou.35270.s11:5:+:110146470:110146634	t45	NA
rat	NA	rat.10467.s28:12:-:54323244:54323459	rat.10467.s27:12:-:54321645:54321809	t45	NA
rabbit	NA	rab.39494.s26:GL018804:+:778985:779158	rab.39494.s27:GL018804:+:784244:784411	t45	NA
opossum	NA	opo.26906.s20:3:-:464670395:464670607	opo.26906.s18:3:-:464667776:464667940	t45	NA
chicken	NA	chi.8614.s19:15:-:1511698:1511916	chi.8614.s18:15:-:1510634:1510849	t45	NA
human	hum.65270.s34:9:+:72961521:72961565	hum.65270.s28:9:+:72959060:72959185	hum.65270.s36:9:+:72961982:72962077	t49	NA
macaque	mac.35337.s13:15:+:79117219:79117263	mac.35337.s9:15:+:79114755:79114880	mac.35337.s15:15:+:79117685:79117780	t49	NA
mouse	mou.23328.s9:19:-:23215155:23215199	mou.23328.s12:19:-:23218405:23218530	mou.23328.s7:19:-:23214645:23214740	t49	NA
rat	rat.4413.s8:1:-:248275751:248275795	rat.4413.s12:1:-:248278755:248278880	rat.4413.s7:1:-:248275251:248275346	t49	NA
rabbit	rab.730.s31:1:+:56611307:56611351	rab.730.s25:1:+:56608686:56608811	rab.730.s33:1:+:56611766:56611861	t49	NA
opossum	NA	opo.41168.s23:6:-:96365693:96365818	opo.41168.s22:6:-:96361074:96361169	t49	NA
chicken	NA	chi.39600.s18:Z:+:34857916:34858041	chi.39600.s19:Z:+:34862043:34862138	t49	NA
human	hum.16976.s9:13:-:46722917:46722943	hum.16976.s10:13:-:46725071:46725213	hum.16976.s8:13:-:46722487:46722582	t50	NA
macaque	mac.39550.s9:17:-:25028440:25028466	mac.39550.s10:17:-:25030592:25030734	mac.39550.s8:17:-:25028006:25028101	t50	NA
mouse	NA	mou.14921.s13:14:+:75208420:75208562	mou.14921.s14:14:+:75210439:75210534	t50	NA
rat	NA	rat.14386.s20:15:+:60963529:60963671	rat.14386.s21:15:+:60966313:60966408	t50	NA
rabbit	rab.29347.s19:8:+:49010959:49010985	rab.29347.s18:8:+:49008295:49008437	rab.29347.s20:8:+:49011315:49011410	t50	NA
opossum	opo.32567.s13:4:+:322938664:322938690	opo.32567.s12:4:+:322935186:322935328	opo.32567.s14:4:+:322939012:322939107	t50	NA
chicken	chi.4147.s9:1:-:167336337:167336360	chi.4147.s11:1:-:167337859:167338001	chi.4147.s8:1:-:167335902:167335997	t50	NA
human	hum.65310.s4:9:-:77352271:77352366	hum.65310.s5:9:-:77353323:77353528	hum.65310.s3:9:-:77347601:77347652	t51	NA
macaque	NA	mac.35386.s4:15:-:83517983:83518188	mac.35386.s3:15:-:83512012:83512063	t51	NA
mouse	NA	mou.23250.s37:19:+:18877567:18877772	mou.23250.s38:19:+:18883900:18883951	t51	NA
rat	NA	rat.4337.s4:1:-:241593702:241593907	rat.4337.s3:1:-:241587586:241587637	t51	NA
rabbit	NA	rab.764.s7:1:-:61182219:61182424	rab.764.s6:1:-:61175125:61175176	t51	NA
opossum	NA	opo.41101.s39:6:+:89352943:89353148	opo.41101.s40:6:+:89362186:89362237	t51	NA
chicken	NA	chi.39636.s5:Z:-:36574830:36575035	chi.39636.s4:Z:-:36572852:36572903	t51	NA
human	hum.16993.s10:13:-:47359784:47359854	hum.16993.s11:13:-:47361156:47361244	hum.16993.s9:13:-:47358387:47358485	t52	NA
macaque	NA	mac.39566.s7:17:-:25610004:25610092	mac.39566.s6:17:-:25606915:25607013	t52	NA
mouse	NA	mou.14882.s5:14:+:74738429:74738517	mou.14882.s6:14:+:74741157:74741255	t52	NA
rat	NA	rat.14378.s7:15:+:60486840:60486928	rat.14378.s9:15:+:60489581:60489679	t52	NA
rabbit	NA	rab.33874.s11:GL018705:-:132140:132228	rab.33874.s10:GL018705:-:129910:130008	t52	NA
opossum	NA	opo.32554.s4:4:+:322242982:322243070	opo.32554.s5:4:+:322246898:322246996	t52	NA
chicken	NA	chi.4184.s7:1:-:167630826:167630914	chi.4184.s6:1:-:167630550:167630648	t52	NA
human	hum.65314.s14:9:-:77631469:77631721	hum.65314.s15:9:-:77632169:77632364	hum.65314.s13:9:-:77631184:77631347	t53	NA
macaque	NA	mac.35395.s9:15:-:83801046:83801241	mac.35395.s7:15:-:83800053:83800216	t53	NA
mouse	NA	mou.23249.s5:19:+:18677688:18677883	mou.23249.s6:19:+:18679104:18679267	t53	NA
rat	NA	rat.4341.s8:1:-:241798745:241798940	rat.4341.s6:1:-:241797859:241798022	t53	NA
rabbit	NA	rab.766.s12:1:-:61434147:61434342	rab.766.s11:1:-:61432914:61433077	t53	NA
opossum	NA	opo.41047.s2:6:+:89001244:89001439	opo.41047.s3:6:+:89002351:89002514	t53	NA
chicken	NA	chi.39651.s14:Z:-:36688542:36688737	chi.39651.s13:Z:-:36687358:36687521	t53	NA
human	hum.65419.s8:9:+:82264735:82264773	hum.65419.s7:9:+:82242289:82242363	hum.65419.s10:9:+:82267508:82267709	t54	NA
macaque	NA	mac.35455.s7:15:+:88340290:88340364	mac.35455.s9:15:+:88363479:88363680	t54	NA
mouse	NA	mou.23200.s18:19:-:14544788:14544862	mou.23200.s16:19:-:14517772:14517973	t54	NA
rat	NA	rat.4326.s18:1:-:238617817:238617891	rat.4326.s16:1:-:238593464:238593665	t54	NA
rabbit	NA	rab.799.s5:1:+:66174780:66174854	rab.799.s7:1:+:66206907:66207108	t54	NA
opossum	NA	opo.41700.s21:6:-:133284653:133284727	opo.41700.s19:6:-:133260664:133260865	t54	NA
chicken	NA	chi.39683.s6:Z:+:38370540:38370614	chi.39683.s8:Z:+:38383974:38384175	t54	NA
human	hum.17019.s8:13:-:49078362:49078526	hum.17019.s10:13:-:49084765:49084907	hum.17019.s6:13:-:49076860:49077050	t55	NA
macaque	NA	mac.39597.s11:17:-:27302104:27302246	mac.39597.s5:17:-:27294253:27294443	t55	NA
mouse	NA	mou.14844.s17:14:+:73167990:73168132	mou.14844.s18:14:+:73173723:73173913	t55	NA
rat	NA	rat.14353.s28:15:+:58783174:58783316	rat.14353.s30:15:+:58787670:58787860	t55	NA
rabbit	NA	rab.33902.s7:GL018705:-:1882214:1882356	rab.33902.s6:GL018705:-:1876303:1876493	t55	NA
opossum	NA	opo.32524.s5:4:+:320015844:320015986	opo.32524.s6:4:+:320018487:320018677	t55	NA
chicken	NA	chi.4213.s7:1:-:168142404:168142546	chi.4213.s5:1:-:168140476:168140602	t55	NA
human	hum.65419.s16:9:+:82322038:82322133	hum.65419.s15:9:+:82321662:82321814	hum.65419.s18:9:+:82323033:82323165	t56	NA
macaque	mac.35455.s14:15:+:88415366:88415461	mac.35455.s13:15:+:88414988:88415140	mac.35455.s15:15:+:88416369:88416501	t56	NA
mouse	NA	mou.23200.s12:19:-:14466549:14466701	mou.23200.s11:19:-:14465301:14465418	t56	NA
rat	NA	rat.4326.s12:1:-:238549293:238549445	rat.4326.s11:1:-:238548056:238548173	t56	NA
rabbit	NA	rab.799.s11:1:+:66262383:66262535	rab.799.s12:1:+:66264060:66264192	t56	NA
opossum	NA	opo.41700.s13:6:-:133198493:133198645	opo.41700.s12:6:-:133197127:133197244	t56	NA
chicken	NA	chi.39683.s15:Z:+:38416175:38416327	chi.39683.s17:Z:+:38417521:38417653	t56	NA
human	hum.65419.s25:9:+:82334460:82334649	hum.65419.s23:9:+:82333637:82333886	hum.65419.s27:9:+:82334961:82335208	t57	NA
macaque	NA	mac.35455.s19:15:+:88427010:88427259	mac.35455.s21:15:+:88428335:88428582	t57	NA
mouse	NA	mou.23200.s7:19:-:14454741:14454990	mou.23200.s6:19:-:14453579:14453826	t57	NA
rat	NA	rat.4326.s7:1:-:238536885:238537134	rat.4326.s6:1:-:238535750:238535997	t57	NA
rabbit	NA	rab.799.s15:1:+:66277286:66277535	rab.799.s16:1:+:66278317:66278564	t57	NA
opossum	NA	opo.41700.s8:6:-:133188041:133188291	opo.41700.s7:6:-:133186375:133186622	t57	NA
chicken	NA	chi.39683.s21:Z:+:38421655:38421904	chi.39683.s22:Z:+:38422965:38423212	t57	NA
human	hum.6542.s12:10:+:6260437:6260479	hum.6542.s10:10:+:6259098:6259154	hum.6542.s14:10:+:6261532:6261656	t58	NA
macaque	NA	mac.68933.s8:9:+:6500882:6500938	mac.68933.s10:9:+:6503326:6503450	t58	NA
mouse	NA	mou.24286.s24:2:-:11488726:11488782	mou.24286.s23:2:-:11486219:11486343	t58	NA
rat	NA	rat.17397.s10:17:+:72399436:72399492	rat.17397.s11:17:+:72401486:72401610	t58	NA
rabbit	NA	rab.37117.s8:GL018750:+:117331:117387	rab.37117.s9:GL018750:+:120458:120582	t58	NA
opossum	NA	opo.49907.s9:8:+:127413589:127413645	opo.49907.s10:8:+:127416971:127417095	t58	NA
chicken	NA	chi.118.s15:1:+:3463832:3463888	chi.118.s16:1:+:3465065:3465189	t58	NA
human	hum.17019.s4:13:-:49073757:49073896	hum.17019.s5:13:-:49075878:49076004	hum.17019.s3:13:-:49070327:49070457	t59	NA
macaque	NA	mac.39597.s4:17:-:27293275:27293401	mac.39597.s2:17:-:27287859:27287989	t59	NA
mouse	mou.14844.s20:14:+:73176995:73177134	mou.14844.s19:14:+:73174390:73174516	mou.14844.s21:14:+:73178433:73178563	t59	NA
rat	rat.14353.s32:15:+:58790694:58790833	rat.14353.s31:15:+:58788322:58788448	rat.14353.s36:15:+:58792185:58792315	t59	NA
rabbit	rab.33902.s4:GL018705:-:1872404:1872543	rab.33902.s5:GL018705:-:1875051:1875177	rab.33902.s2:GL018705:-:1870351:1870481	t59	NA
opossum	opo.32524.s8:4:+:320022543:320022682	opo.32524.s7:4:+:320021402:320021528	opo.32524.s9:4:+:320024087:320024217	t59	NA
chicken	chi.4213.s3:1:-:168136495:168136631	chi.4213.s4:1:-:168138116:168138242	chi.4213.s2:1:-:168135765:168135895	t59	NA
human	hum.17040.s6:13:-:48655254:48655472	hum.17040.s7:13:-:48655781:48655867	hum.17040.s5:13:-:48653980:48654111	t61	NA
macaque	NA	mac.39585.s3:17:-:26861858:26861944	mac.39585.s2:17:-:26860076:26860207	t61	NA
mouse	NA	mou.14868.s8:14:+:73516636:73516722	mou.14868.s9:14:+:73517207:73517338	t61	NA
rat	NA	rat.14361.s5:15:+:59136070:59136156	rat.14361.s6:15:+:59137667:59137798	t61	NA
rabbit	NA	rab.33884.s5:GL018705:-:1488864:1488950	rab.33884.s4:GL018705:-:1487228:1487359	t61	NA
opossum	NA	opo.32549.s16:4:+:320488956:320489042	opo.32549.s17:4:+:320490698:320490829	t61	NA
chicken	NA	chi.4173.s6:1:-:167982388:167982474	chi.4173.s5:1:-:167980911:167981042	t61	NA
human	hum.65461.s21:9:-:85964594:85964672	hum.65461.s22:9:-:85987828:85987870	hum.65461.s20:9:-:85958105:85958202	t62	NA
macaque	mac.35473.s18:15:-:92045796:92045874	mac.35473.s19:15:-:92067971:92068013	mac.35473.s17:15:-:92039375:92039472	t62	NA
mouse	mou.31376.s4:4:+:74119799:74119877	mou.31376.s3:4:+:74098102:74098144	mou.31376.s5:4:+:74128199:74128296	t62	NA
rat	NA	rat.30876.s12:5:-:94261184:94261226	rat.30876.s11:5:-:94202251:94202348	t62	NA
rabbit	rab.35778.s21:GL018728:-:433659:433737	rab.35778.s23:GL018728:-:456057:456099	rab.35778.s20:GL018728:-:427070:427167	t62	NA
opossum	opo.41674.s5:6:+:128466616:128466694	opo.41674.s3:6:+:128442360:128442402	opo.41674.s6:6:+:128479125:128479222	t62	NA
chicken	chi.39698.s15:Z:-:39726760:39726838	chi.39698.s16:Z:-:39733956:39733998	chi.39698.s14:Z:-:39714205:39714302	t62	NA
human	hum.49594.s26:4:+:151174626:151174708	hum.49594.s22:4:+:151170720:151170836	hum.49594.s28:4:+:151175578:151175590	t65	NA
macaque	NA	mac.58935.s22:5:+:142480766:142480808	mac.58935.s30:5:+:142486214:142486226	t65	NA
mouse	mou.28902.s5:3:-:86789409:86789490	mou.28902.s8:3:-:86792069:86792111	mou.28902.s3:3:-:86788622:86788634	t65	NA
rat	rat.22131.s8:2:-:205518657:205518738	rat.22131.s10:2:-:205521283:205521399	rat.22131.s5:2:-:205517877:205517889	t65	NA
rabbit	rab.11668.s7:15:-:14186455:14186535	rab.11668.s10:15:-:14189727:14189769	rab.11668.s5:15:-:14186001:14186013	t65	NA
opossum	opo.37302.s5:5:-:127808704:127808786	opo.37302.s6:5:-:127811815:127811931	opo.37302.s3:5:-:127807788:127807800	t65	NA
chicken	chi.21767.s19:4:+:32280294:32280376	chi.21767.s17:4:+:32279140:32279256	chi.21767.s21:4:+:32281208:32281220	t65	NA
human	hum.17080.s14:13:-:50123879:50124036	hum.17080.s17:13:-:50125462:50125604	hum.17080.s12:13:-:50123594:50123784	t66	CM169144,CM169143
macaque	NA	mac.39637.s8:17:-:28372078:28372220	mac.39637.s7:17:-:28370267:28370457	t66	NA
mouse	NA	mou.14543.s21:14:+:59224633:59224775	mou.14543.s22:14:+:59226308:59226498	t66	NA
rat	NA	rat.14069.s17:15:+:43469776:43469918	rat.14069.s18:15:+:43471176:43471366	t66	NA
rabbit	NA	rab.33935.s9:GL018705:-:3228994:3229136	rab.33935.s8:GL018705:-:3227559:3227749	t66	NA
opossum	NA	opo.32502.s12:4:+:318826521:318826663	opo.32502.s14:4:+:318828484:318828674	t66	NA
chicken	NA	chi.4213.s38:1:-:168553400:168553542	chi.4213.s37:1:-:168550406:168550469	t66	NA
human	hum.65501.s19:9:-:86513607:86513863	hum.65501.s20:9:-:86514576:86514719	hum.65501.s18:9:-:86506210:86506416	t69	NA
macaque	NA	mac.35495.s16:15:-:92625977:92626120	mac.35495.s15:15:-:92616897:92617103	t69	NA
mouse	NA	mou.12194.s17:13:-:58337543:58337686	mou.12194.s16:13:-:58330919:58331125	t69	NA
rat	NA	rat.16331.s6:17:+:8921714:8921857	rat.16331.s7:17:+:8931820:8932026	t69	NA
rabbit	NA	rab.35813.s19:GL018728:-:998943:999086	rab.35813.s17:GL018728:-:988353:988474	t69	NA
opossum	NA	opo.41662.s6:6:+:127812227:127812370	opo.41662.s7:6:+:127817811:127818017	t69	NA
chicken	NA	chi.39712.s20:Z:-:39915404:39915544	chi.39712.s19:Z:-:39912820:39913026	t69	NA
human	hum.49635.s19:4:+:156639865:156640035	hum.49635.s17:4:+:156638311:156638454	hum.49635.s20:4:+:156643190:156643344	t70	NA
macaque	NA	mac.59039.s15:5:+:147910699:147910842	mac.59039.s16:5:+:147915615:147915769	t70	NA
mouse	NA	mou.28781.s3:3:-:82101984:82102127	mou.28781.s2:3:-:82097606:82097760	t70	NA
rat	NA	rat.22048.s3:2:-:200463496:200463639	rat.22048.s2:2:-:200458752:200458906	t70	NA
rabbit	NA	rab.11537.s4:15:-:8323504:8323647	rab.11537.s3:15:-:8317965:8318099	t70	NA
opossum	NA	opo.37187.s4:5:-:120868480:120868623	opo.37187.s3:5:-:120864158:120864312	t70	NA
chicken	NA	chi.21499.s11:4:+:20253408:20253551	chi.21499.s13:4:+:20255446:20255600	t70	NA
human	hum.65503.s18:9:-:86588817:86588888	hum.65503.s19:9:-:86589432:86589504	hum.65503.s17:9:-:86588201:86588314	t71	NA
macaque	mac.35523.s17:15:-:92705873:92705944	mac.35523.s18:15:-:92706474:92706546	mac.35523.s16:15:-:92705257:92705370	t71	NA
mouse	mou.12195.s15:13:-:58396188:58396259	mou.12195.s16:13:-:58396827:58396899	mou.12195.s14:13:-:58395574:58395687	t71	NA
rat	rat.16327.s20:17:+:8876115:8876186	rat.16327.s19:17:+:8875457:8875529	rat.16327.s21:17:+:8876684:8876797	t71	NA
rabbit	rab.35821.s15:GL018728:-:1068018:1068089	rab.35821.s16:GL018728:-:1068602:1068674	rab.35821.s14:GL018728:-:1067399:1067512	t71	NA
opossum	opo.41658.s18:6:+:127708699:127708770	opo.41658.s17:6:+:127708091:127708163	opo.41658.s19:6:+:127709278:127709391	t71	NA
chicken	NA	chi.39714.s13:Z:-:39947310:39947382	chi.39714.s12:Z:-:39946645:39946758	t71	NA
human	hum.49661.s8:4:-:157757067:157757159	hum.49661.s9:4:-:157771373:157771568	hum.49661.s6:4:-:157731989:157732169	t72	NA
macaque	NA	mac.59037.s6:5:-:149070482:149070677	mac.59037.s5:5:-:149023724:149023904	t72	NA
mouse	NA	mou.28767.s5:3:+:81141405:81141600	mou.28767.s6:3:+:81174816:81174996	t72	NA
rat	NA	rat.22043.s3:2:+:199456391:199456586	rat.22043.s4:2:+:199494947:199495127	t72	NA
rabbit	NA	rab.11530.s3:15:+:7127822:7128017	rab.11530.s4:15:+:7165140:7165320	t72	NA
opossum	NA	opo.37175.s10:5:+:119096202:119096397	opo.37175.s11:5:+:119136565:119136745	t72	NA
chicken	NA	chi.21531.s4:4:+:20720197:20720392	chi.21531.s5:4:+:20735884:20736064	t72	NA
human	hum.49691.s17:4:+:159622027:159622071	hum.49691.s15:4:+:159620139:159620282	hum.49691.s19:4:+:159624575:159624743	t75	NA
macaque	NA	mac.59073.s13:5:+:150871323:150871466	mac.59073.s14:5:+:150876009:150876177	t75	NA
mouse	NA	mou.28754.s5:3:-:79611912:79612055	mou.28754.s4:3:-:79609799:79609967	t75	NA
rat	NA	rat.22039.s9:2:-:197709061:197709204	rat.22039.s8:2:-:197707338:197707506	t75	NA
rabbit	NA	rab.33417.s10:GL018701:+:1285714:1285857	rab.33417.s11:GL018701:+:1286476:1286644	t75	NA
opossum	NA	opo.37144.s9:5:-:116432810:116432953	opo.37144.s7:5:-:116430213:116430381	t75	NA
chicken	NA	chi.21560.s39:4:+:21389216:21389359	chi.21560.s40:4:+:21391342:21391510	t75	NA
human	hum.1712.s13:1:-:53723681:53723746	hum.1712.s15:1:-:53723991:53724143	hum.1712.s11:1:-:53722912:53723136	t76	NA
macaque	NA	mac.2000.s10:1:-:56137894:56138046	mac.2000.s9:1:-:56136899:56137047	t76	NA
mouse	NA	mou.31790.s28:4:+:107859932:107860084	mou.31790.s29:4:+:107861133:107861357	t76	NA
rat	NA	rat.31249.s29:5:+:131308630:131308782	rat.31249.s31:5:+:131309798:131310022	t76	NA
rabbit	NA	rab.8799.s28:13:+:113529965:113530111	rab.8799.s30:13:+:113530953:113531177	t76	NA
opossum	NA	opo.11669.s12:2:+:1956470:1956622	opo.11669.s13:2:+:1957169:1957384	t76	NA
chicken	NA	chi.28409.s5:8:-:23568456:23568608	chi.28409.s4:8:-:23567621:23567842	t76	NA
human	hum.17138.s29:13:-:53003371:53003567	hum.17138.s31:13:-:53007797:53007883	hum.17138.s27:13:-:53001322:53001354	t77	NA
macaque	NA	mac.39799.s13:17:-:31273155:31273241	mac.39799.s10:17:-:31266064:31266096	t77	NA
mouse	NA	mou.43080.s6:8:+:22207857:22207943	mou.43080.s7:8:+:22210269:22210301	t77	NA
rat	NA	rat.15914.s10:16:-:74364794:74364880	rat.15914.s9:16:-:74362550:74362582	t77	NA
rabbit	NA	rab.33981.s7:GL018705:+:5986913:5986999	rab.33981.s8:GL018705:+:5992454:5992486	t77	NA
opossum	NA	opo.32428.s11:4:-:315281614:315281700	opo.32428.s10:4:-:315272830:315272862	t77	NA
chicken	NA	chi.4262.s7:1:+:169719920:169720006	chi.4262.s8:1:+:169723601:169723633	t77	NA
human	hum.17138.s15:13:-:52991572:52991772	hum.17138.s18:13:-:52992127:52992191	hum.17138.s13:13:-:52991192:52991276	t78	NA
macaque	NA	mac.39799.s5:17:-:31256499:31256563	mac.39799.s4:17:-:31255564:31255648	t78	NA
mouse	NA	mou.43080.s11:8:+:22216512:22216576	mou.43080.s12:8:+:22217125:22217209	t78	NA
rat	NA	rat.15914.s5:16:-:74356734:74356798	rat.15914.s3:16:-:74356140:74356224	t78	NA
rabbit	NA	rab.33981.s13:GL018705:+:5996222:5996286	rab.33981.s15:GL018705:+:5996691:5996775	t78	NA
opossum	NA	opo.32428.s6:4:-:315268182:315268246	opo.32428.s5:4:-:315263662:315263746	t78	NA
chicken	NA	chi.4262.s14:1:+:169726131:169726195	chi.4262.s16:1:+:169726639:169726723	t78	NA
human	hum.65511.s17:9:-:88220957:88221030	hum.65511.s19:9:-:88233898:88234046	hum.65511.s16:9:-:88211277:88211364	t79	NA
macaque	NA	mac.35518.s14:15:-:94341942:94342090	mac.35518.s11:15:-:94318370:94318457	t79	NA
mouse	NA	mou.12224.s17:13:-:59495333:59495481	mou.12224.s15:13:-:59482517:59482604	t79	NA
rat	NA	rat.16307.s30:17:+:7794744:7794892	rat.16307.s31:17:+:7806202:7806289	t79	NA
rabbit	NA	rab.35826.s18:GL018728:-:2546576:2546724	rab.35826.s17:GL018728:-:2519210:2519297	t79	NA
opossum	NA	opo.41651.s33:6:+:125763722:125763870	opo.41651.s34:6:+:125765593:125765680	t79	NA
chicken	NA	chi.39715.s13:Z:-:40551202:40551350	chi.39715.s12:Z:-:40549639:40549726	t79	NA
human	hum.17193.s10:13:+:53235613:53235705	hum.17193.s8:13:+:53233314:53233384	hum.17193.s12:13:+:53236790:53236837	t80	NA
macaque	NA	mac.39805.s45:17:+:31546195:31546265	mac.39805.s46:17:+:31549355:31549408	t80	NA
mouse	NA	mou.15029.s5:14:+:79597396:79597466	mou.15029.s6:14:+:79602847:79602900	t80	NA
rat	NA	rat.14488.s5:15:+:65544883:65544953	rat.14488.s6:15:+:65550238:65550291	t80	NA
rabbit	NA	rab.29458.s8:8:+:54053913:54053983	rab.29458.s9:8:+:54056649:54056702	t80	NA
opossum	NA	opo.45836.s10:7:-:164647197:164647262	opo.45836.s9:7:-:164644728:164644781	t80	NA
chicken	NA	chi.4120.s11:1:-:165052878:165052948	chi.4120.s10:1:-:165049591:165049644	t80	NA
human	hum.49695.s16:4:+:154243800:154243930	hum.49695.s15:4:+:154236984:154237151	hum.49695.s20:4:+:154245230:154245300	t83	NA
macaque	NA	mac.58979.s17:5:+:145513589:145513756	mac.58979.s23:5:+:145522322:145522392	t83	NA
mouse	mou.28816.s10:3:-:84172765:84172933	mou.28816.s11:3:-:84177632:84177799	mou.28816.s8:3:-:84171460:84171530	t83	NA
rat	rat.22077.s25:2:-:202570894:202571062	rat.22077.s26:2:-:202576351:202576518	rat.22077.s23:2:-:202569657:202569727	t83	NA
rabbit	rab.11580.s21:15:+:9518900:9519030	rab.11580.s20:15:+:9513222:9513389	rab.11580.s25:15:+:9520367:9520437	t83	NA
opossum	opo.37232.s5:5:-:123883806:123883974	opo.37232.s6:5:-:123894023:123894190	opo.37232.s3:5:-:123882477:123882547	t83	NA
chicken	chi.21503.s26:4:+:19343951:19344119	chi.21503.s25:4:+:19338000:19338167	chi.21503.s29:4:+:19345298:19345368	t83	NA
human	hum.49720.s11:4:+:159754953:159755042	hum.49720.s9:4:+:159754680:159754780	hum.49720.s12:4:+:159756557:159756628	t84	NA
macaque	mac.59077.s9:5:+:151003756:151003845	mac.59077.s8:5:+:151003478:151003578	mac.59077.s10:5:+:151005405:151005476	t84	NA
mouse	mou.28750.s15:3:-:79507839:79507928	mou.28750.s17:3:-:79508087:79508187	mou.28750.s14:3:-:79506207:79506278	t84	NA
rat	rat.22033.s17:2:-:197609603:197609692	rat.22033.s19:2:-:197609848:197609948	rat.22033.s16:2:-:197608058:197608129	t84	NA
rabbit	NA	rab.33422.s11:GL018701:+:1429893:1429992	rab.33422.s15:GL018701:+:1431915:1431986	t84	NA
opossum	opo.37138.s12:5:-:116304272:116304361	opo.37138.s13:5:-:116304562:116304662	opo.37138.s11:5:-:116302794:116302865	t84	NA
chicken	chi.21563.s13:4:+:21437864:21437953	chi.21563.s11:4:+:21437623:21437723	chi.21563.s15:4:+:21439116:21439187	t84	NA
human	hum.49732.s14:4:-:164063083:164063118	hum.49732.s15:4:-:164066934:164067016	hum.49732.s13:4:-:164061375:164061535	t85	NA
macaque	NA	mac.59081.s5:5:-:155384185:155384267	mac.59081.s4:5:-:155378208:155378368	t85	NA
mouse	NA	mou.43729.s6:8:+:66879599:66879681	mou.43729.s7:8:+:66883443:66883603	t85	NA
rat	NA	rat.15344.s7:16:-:24476561:24476643	rat.15344.s4:16:-:24472249:24472409	t85	NA
rabbit	NA	rab.33455.s10:GL018701:-:5922416:5922498	rab.33455.s9:GL018701:-:5918764:5918924	t85	NA
opossum	NA	opo.37132.s13:5:+:110506221:110506303	opo.37132.s14:5:+:110506461:110506618	t85	NA
chicken	NA	chi.21557.s12:4:-:22784135:22784217	chi.21557.s11:4:-:22782999:22783159	t85	NA
human	hum.17304.s20:13:-:60487025:60487046	hum.17304.s23:13:-:60490289:60490383	hum.17304.s19:13:-:60485869:60485970	t86	NA
macaque	NA	mac.39736.s22:17:-:39005934:39006028	mac.39736.s21:17:-:39001373:39001474	t86	NA
mouse	NA	mou.15066.s18:14:-:86910029:86910123	mou.15066.s17:14:-:86905937:86906038	t86	NA
rat	NA	rat.14498.s13:15:-:73790710:73790804	rat.14498.s12:15:-:73786138:73786239	t86	NA
rabbit	NA	rab.29495.s16:8:-:61391423:61391517	rab.29495.s15:8:-:61387249:61387350	t86	NA
opossum	NA	opo.45792.s20:7:+:154864843:154864937	opo.45792.s21:7:+:154871583:154871684	t86	NA
chicken	NA	chi.4065.s21:1:+:161802124:161802218	chi.4065.s22:1:+:161807691:161807792	t86	NA
human	hum.65591.s32:9:-:88941286:88941406	hum.65591.s33:9:-:88943255:88943407	hum.65591.s31:9:-:88940249:88940429	t87	NA
macaque	mac.35564.s24:15:-:94893131:94893251	mac.35564.s25:15:-:94895111:94895263	mac.35564.s23:15:-:94892090:94892270	t87	NA
mouse	mou.12238.s34:13:-:59802992:59803111	mou.12238.s36:13:-:59805223:59805375	mou.12238.s32:13:-:59802016:59802196	t87	NA
rat	rat.16273.s15:17:+:7474550:7474666	rat.16273.s14:17:+:7472334:7472486	rat.16273.s16:17:+:7475479:7475659	t87	NA
rabbit	rab.919.s47:1:-:72319283:72319403	rab.919.s49:1:-:72321501:72321653	rab.919.s46:1:-:72318265:72318445	t87	NA
opossum	NA	opo.40006.s22:6:-:14848258:14848392	opo.40006.s21:6:-:14843598:14843778	t87	NA
chicken	NA	chi.39729.s30:Z:-:40706271:40706402	chi.39729.s29:Z:-:40705324:40705504	t87	NA
human	hum.4980.s11:1:-:200623569:200623608	hum.4980.s13:1:-:200628155:200628244	hum.4980.s8:1:-:200619619:200619713	t90	NA
macaque	NA	mac.4577.s2:1:+:169831969:169832058	mac.4577.s3:1:+:169840030:169840281	t90	NA
mouse	NA	mou.2062.s4:1:+:136424795:136424884	mou.2062.s6:1:+:136432312:136432563	t90	NA
rat	NA	rat.10864.s5:13:+:58359392:58359481	rat.10864.s6:13:+:58367417:58367668	t90	NA
rabbit	NA	rab.13977.s8:16:+:70727014:70727103	rab.13977.s9:16:+:70733647:70733898	t90	NA
opossum	NA	opo.13301.s6:2:-:101935424:101935513	opo.13301.s5:2:-:101931579:101931830	t90	NA
chicken	NA	chi.27540.s11:8:+:1444451:1444540	chi.27540.s13:8:+:1444940:1445191	t90	NA
human	hum.65629.s42:9:+:90301759:90301883	hum.65629.s40:9:+:90301466:90301654	hum.65629.s43:9:+:90311922:90312119	t91	NA
macaque	NA	mac.35569.s30:15:+:96223279:96223467	mac.35569.s31:15:+:96234506:96234703	t91	NA
mouse	NA	mou.12242.s31:13:+:60749193:60749381	mou.12242.s32:13:+:60751131:60751328	t91	NA
rat	NA	rat.16233.s9:17:-:6540982:6541170	rat.16233.s8:17:-:6539037:6539234	t91	NA
rabbit	NA	rab.927.s24:1:+:73478152:73478340	rab.927.s25:1:+:73482129:73482326	t91	NA
opossum	NA	opo.40032.s28:6:+:16541875:16542063	opo.40032.s29:6:+:16545027:16545224	t91	NA
chicken	NA	chi.39734.s24:Z:+:41227051:41227239	chi.39734.s25:Z:+:41229031:41229228	t91	NA
human	hum.49806.s4:4:+:170559748:170559893	hum.49806.s3:4:+:170557064:170557239	hum.49806.s8:4:+:170601201:170601358	t92	NA
macaque	NA	mac.59205.s5:5:+:161731945:161732120	mac.59205.s8:5:+:161774886:161775043	t92	NA
mouse	NA	mou.43679.s27:8:-:60975732:60975907	mou.43679.s23:8:-:60941257:60941414	t92	NA
rat	NA	rat.15443.s2:16:+:32292424:32292599	rat.15443.s7:16:+:32325075:32325232	t92	NA
rabbit	NA	rab.18852.s3:2:+:47703225:47703400	rab.18852.s5:2:+:47743876:47744033	t92	NA
opossum	NA	opo.37057.s15:5:-:101789245:101789420	opo.37057.s13:5:-:101747600:101747757	t92	NA
chicken	NA	chi.21690.s16:4:-:24851090:24851265	chi.21690.s14:4:-:24826966:24827123	t92	NA
human	hum.49822.s16:4:-:169927036:169927065	hum.49822.s17:4:-:169927906:169928042	hum.49822.s15:4:-:169923222:169923356	t93	NA
macaque	NA	mac.59176.s15:5:-:161141606:161141742	mac.59176.s14:5:-:161137078:161137212	t93	NA
mouse	NA	mou.43694.s3:8:+:61491545:61491678	mou.43694.s4:8:+:61495068:61495202	t93	NA
rat	NA	rat.15425.s3:16:-:31806265:31806398	rat.15425.s2:16:-:31802247:31802381	t93	NA
rabbit	NA	rab.18832.s5:2:-:47048029:47048165	rab.18832.s4:2:-:47044157:47044291	t93	NA
opossum	NA	opo.37071.s5:5:+:102400500:102400636	opo.37071.s7:5:+:102417158:102417292	t93	NA
chicken	NA	chi.21641.s10:4:+:25017452:25017588	chi.21641.s12:4:+:25018085:25018219	t93	NA
human	hum.4986.s90:1:+:186106934:186107104	hum.4986.s89:1:+:186106630:186106800	hum.4986.s91:1:+:186113305:186113475	t94	NA
macaque	mac.4726.s19:1:-:184575515:184575685	mac.4726.s20:1:-:184575819:184575969	mac.4726.s18:1:-:184563122:184563292	t94	NA
mouse	mou.2277.s21:1:-:150603791:150603961	mou.2277.s22:1:-:150604096:150604266	mou.2277.s20:1:-:150599481:150599651	t94	NA
rat	rat.10986.s19:13:-:72911008:72911178	rat.10986.s20:13:-:72911311:72911481	rat.10986.s18:13:-:72906928:72907098	t94	NA
rabbit	rab.14121.s19:16:-:84244846:84245016	rab.14121.s20:16:-:84245148:84245318	rab.14121.s18:16:-:84239562:84239732	t94	NA
opossum	opo.13220.s95:2:+:81630180:81630350	opo.13220.s94:2:+:81629282:81629452	opo.13220.s96:2:+:81633277:81633447	t94	NA
chicken	NA	chi.36589.s104:JH375182.1:+:354798:354968	chi.36589.s106:JH375182.1:+:356250:356420	t94	NA
human	hum.17335.s14:13:+:52326999:52327122	hum.17335.s12:13:+:52325446:52325551	hum.17335.s17:13:+:52329494:52329595	t95	NA
macaque	NA	mac.39661.s19:17:+:30560198:30560303	mac.39661.s20:17:+:30566054:30566155	t95	NA
mouse	NA	mou.14609.s9:14:+:62948643:62948748	mou.14609.s10:14:+:62951915:62952016	t95	NA
rat	NA	rat.14162.s14:15:+:49887836:49887941	rat.14162.s16:15:+:49890965:49891066	t95	NA
rabbit	NA	rab.33960.s9:GL018705:+:5531340:5531445	rab.33960.s10:GL018705:+:5541935:5542036	t95	NA
opossum	NA	opo.32451.s6:4:-:315973986:315974091	opo.32451.s5:4:-:315961267:315961368	t95	NA
chicken	NA	chi.4233.s9:1:+:169510277:169510382	chi.4233.s10:1:+:169514158:169514259	t95	NA
human	hum.17342.s54:13:-:52521987:52522006	hum.17342.s57:13:-:52523852:52523932	hum.17342.s52:13:-:52520420:52520614	t96	NA
macaque	mac.39671.s22:17:-:30769879:30769898	mac.39671.s23:17:-:30771732:30771866	mac.39671.s20:17:-:30768306:30768500	t96	NA
mouse	NA	mou.43077.s15:8:-:22011015:22011149	mou.43077.s14:8:-:22006260:22006454	t96	NA
rat	NA	rat.15939.s14:16:+:74553709:74553843	rat.15939.s15:16:+:74559482:74559676	t96	NA
rabbit	NA	rab.33976.s16:GL018705:-:5723328:5723462	rab.33976.s14:GL018705:-:5719744:5719938	t96	NA
opossum	NA	opo.32445.s17:4:+:315644373:315644507	opo.32445.s18:4:+:315647075:315647269	t96	NA
chicken	NA	chi.4255.s33:1:-:169629362:169629496	chi.4255.s30:1:-:169627246:169627343	t96	NA
human	hum.17398.s10:13:-:72147550:72147705	hum.17398.s11:13:-:72204688:72204849	hum.17398.s9:13:-:72146972:72147144	t97	NA
macaque	mac.39815.s9:17:-:52023040:52023195	mac.39815.s10:17:-:52080670:52080831	mac.39815.s8:17:-:52022463:52022635	t97	NA
mouse	mou.15132.s9:14:-:97916393:97916548	mou.15132.s10:14:-:97969807:97969968	mou.15132.s8:14:-:97915797:97915969	t97	NA
rat	rat.14546.s9:15:-:85765912:85766067	rat.14546.s10:15:-:85818831:85818983	rat.14546.s8:15:-:85765330:85765502	t97	NA
rabbit	NA	rab.29530.s9:8:-:72993511:72993672	rab.29530.s8:8:-:72930055:72930227	t97	NA
opossum	opo.45598.s10:7:-:130173418:130173573	opo.45598.s11:7:-:130242949:130243110	opo.45598.s9:7:-:130172744:130172916	t97	NA
chicken	chi.3943.s3:1:+:156101947:156102102	chi.3943.s2:1:+:156051629:156051790	chi.3943.s4:1:+:156102616:156102788	t97	NA
human	hum.65738.s27:9:-:95020086:95020268	hum.65738.s29:9:-:95021136:95021280	hum.65738.s26:9:-:95018962:95019082	t98	NA
macaque	NA	mac.35764.s27:15:-:104161786:104161930	mac.35764.s26:15:-:104159643:104159763	t98	NA
mouse	NA	mou.11937.s24:13:+:49715685:49715829	mou.11937.s25:13:+:49717906:49718026	t98	NA
rat	NA	rat.16609.s17:17:-:17433728:17433872	rat.16609.s15:17:-:17432033:17432153	t98	NA
rabbit	NA	rab.844.s17:1:-:70109357:70109501	rab.844.s16:1:-:70102533:70102653	t98	NA
opossum	NA	opo.52939.s20:Un:-:13943749:13943893	opo.52939.s19:Un:-:13937902:13938022	t98	NA
chicken	NA	chi.6639.s24:12:+:3557977:3558124	chi.6639.s25:12:+:3560409:3560529	t98	NA
human	hum.49864.s21:4:-:171005876:171005961	hum.49864.s23:4:-:171008267:171008399	hum.49864.s20:4:-:170999660:170999734	t99	NA
macaque	NA	mac.59181.s9:5:-:162176006:162176138	mac.59181.s8:5:-:162166916:162166990	t99	NA
mouse	NA	mou.43667.s3:8:+:60515980:60516112	mou.43667.s4:8:+:60518532:60518606	t99	NA
rat	NA	rat.15438.s11:16:-:32698009:32698141	rat.15438.s10:16:-:32694983:32695057	t99	NA
rabbit	NA	rab.18838.s16:2:-:48146458:48146590	rab.18838.s15:2:-:48141688:48141762	t99	NA
opossum	NA	opo.53026.s5:Un:-:16532332:16532464	opo.53026.s3:Un:-:16526871:16526945	t99	NA
chicken	NA	chi.21611.s11:4:+:24693795:24693927	chi.21611.s13:4:+:24694488:24694562	t99	NA
human	hum.49867.s25:4:-:170476871:170477002	hum.49867.s27:4:-:170477083:170477246	hum.49867.s24:4:-:170458960:170459062	t101	NA
macaque	mac.59204.s21:5:-:161652801:161652932	mac.59204.s22:5:-:161653013:161653176	mac.59204.s20:5:-:161637121:161637223	t101	NA
mouse	mou.43683.s20:8:+:61050028:61050159	mou.43683.s19:8:+:61049784:61049947	mou.43683.s21:8:+:61054520:61054622	t101	NA
rat	NA	rat.15441.s19:16:-:32229602:32229765	rat.15441.s18:16:-:32221290:32221392	t101	NA
rabbit	rab.18849.s32:2:-:47616924:47617055	rab.18849.s33:2:-:47617137:47617300	rab.18849.s31:2:-:47596975:47597077	t101	NA
opossum	opo.37060.s25:5:+:101916021:101916152	opo.37060.s24:5:+:101915872:101915939	opo.37060.s26:5:+:101922256:101922358	t101	NA
chicken	chi.21692.s35:4:+:24883376:24883507	chi.21692.s33:4:+:24883121:24883293	chi.21692.s38:4:+:24887288:24887390	t101	NA
human	hum.65738.s11:9:-:95004896:95004969	hum.65738.s12:9:-:95005498:95005593	hum.65738.s10:9:-:95004436:95004612	t103	NA
macaque	NA	mac.35764.s10:15:-:104146135:104146230	mac.35764.s8:15:-:104145060:104145231	t103	NA
mouse	NA	mou.11937.s33:13:+:49726159:49726254	mou.11937.s34:13:+:49727127:49727303	t103	NA
rat	NA	rat.16609.s7:17:-:17423152:17423247	rat.16609.s6:17:-:17422132:17422308	t103	NA
rabbit	NA	rab.844.s7:1:-:70087449:70087544	rab.844.s6:1:-:70086568:70086744	t103	NA
opossum	NA	opo.52939.s10:Un:-:13929816:13929911	opo.52939.s8:Un:-:13929459:13929594	t103	NA
chicken	NA	chi.6639.s34:12:+:3576087:3576182	chi.6639.s35:12:+:3578009:3578185	t103	NA
human	hum.49953.s4:4:-:175177178:175177296	hum.49953.s5:4:-:175180850:175180976	hum.49953.s3:4:-:175162251:175162369	t106	NA
macaque	mac.59248.s4:5:-:166304485:166304603	mac.59248.s5:5:-:166308134:166308260	mac.59248.s3:5:-:166288335:166288453	t106	NA
mouse	mou.43619.s5:8:+:56572936:56573051	mou.43619.s4:8:+:56569284:56569410	mou.43619.s8:8:+:56588007:56588125	t106	NA
rat	rat.15485.s4:16:-:36956406:36956521	rat.15485.s5:16:-:36959913:36960039	rat.15485.s3:16:-:36940336:36940454	t106	NA
rabbit	rab.18898.s5:2:-:52186516:52186634	rab.18898.s7:2:-:52189567:52189693	rab.18898.s4:2:-:52168977:52169095	t106	NA
opossum	opo.36995.s8:5:+:95001863:95001988	opo.36995.s7:5:+:94998335:94998461	opo.36995.s9:5:+:95020924:95021042	t106	NA
chicken	NA	chi.22068.s7:4:-:43141338:43141464	chi.22068.s4:4:-:43134752:43134870	t106	NA
human	hum.65761.s29:9:-:95085518:95085633	hum.65761.s30:9:-:95085723:95085785	hum.65761.s28:9:-:95083950:95084028	t107	NA
macaque	NA	mac.35765.s23:15:-:104228255:104228317	mac.35765.s22:15:-:104226507:104226585	t107	NA
mouse	NA	mou.11936.s6:13:+:49655173:49655235	mou.11936.s7:13:+:49656675:49656753	t107	NA
rat	NA	rat.16610.s17:17:-:17485772:17485834	rat.16610.s16:17:-:17484337:17484415	t107	NA
rabbit	NA	rab.845.s25:1:-:70190386:70190448	rab.845.s24:1:-:70188010:70188088	t107	NA
opossum	NA	opo.52941.s21:Un:-:13980939:13981001	opo.52941.s19:Un:-:13980507:13980585	t107	NA
chicken	NA	chi.6636.s6:12:+:3453924:3453986	chi.6636.s7:12:+:3454729:3454807	t107	NA
human	hum.65761.s25:9:-:95082225:95082661	hum.65761.s28:9:-:95083950:95084028	hum.65761.s24:9:-:95081503:95081638	t108	NA
macaque	NA	mac.35765.s22:15:-:104226507:104226585	mac.35765.s21:15:-:104224113:104224248	t108	NA
mouse	NA	mou.11936.s7:13:+:49656675:49656753	mou.11936.s8:13:+:49658696:49658831	t108	NA
rat	NA	rat.16610.s16:17:-:17484337:17484415	rat.16610.s15:17:-:17483026:17483161	t108	NA
rabbit	NA	rab.845.s24:1:-:70188010:70188088	rab.845.s23:1:-:70185848:70185980	t108	NA
opossum	NA	opo.52941.s19:Un:-:13980507:13980585	opo.52941.s16:Un:-:13979108:13979258	t108	NA
chicken	NA	chi.6636.s7:12:+:3454729:3454807	chi.6636.s8:12:+:3455099:3455223	t108	NA
human	hum.50024.s18:4:+:184191148:184191200	hum.50024.s16:4:+:184190124:184190316	hum.50024.s20:4:+:184192233:184192394	t109	NA
macaque	NA	mac.59316.s16:5:+:175375116:175375308	mac.59316.s17:5:+:175377288:175377449	t109	NA
mouse	NA	mou.43564.s9:8:-:47858730:47858922	mou.43564.s8:8:-:47856184:47856348	t109	NA
rat	NA	rat.15523.s15:16:+:47224097:47224289	rat.15523.s16:16:+:47226463:47226627	t109	NA
rabbit	NA	rab.18946.s19:2:+:60610927:60611087	rab.18946.s20:2:+:60613398:60613562	t109	NA
opossum	NA	opo.36860.s10:5:-:82424894:82425086	opo.36860.s9:5:-:82422869:82423027	t109	NA
chicken	NA	chi.22013.s10:4:-:39348260:39348452	chi.22013.s9:4:-:39346514:39346678	t109	NA
human	hum.50024.s29:4:+:184208991:184209201	hum.50024.s27:4:+:184207120:184207212	hum.50024.s31:4:+:184210546:184210788	t110	NA
macaque	NA	mac.59316.s25:5:+:175389625:175389717	mac.59316.s27:5:+:175393049:175393291	t110	NA
mouse	NA	mou.43564.s4:8:-:47846147:47846239	mou.43564.s3:8:-:47842865:47843107	t110	NA
rat	NA	rat.15523.s20:16:+:47236098:47236190	rat.15523.s21:16:+:47238734:47238976	t110	NA
rabbit	NA	rab.18946.s24:2:+:60626339:60626431	rab.18946.s25:2:+:60629342:60629597	t110	NA
opossum	NA	opo.36860.s5:5:-:82414712:82414804	opo.36860.s4:5:-:82410762:82411004	t110	NA
chicken	NA	chi.22013.s5:4:-:39340094:39340186	chi.22013.s4:4:-:39338774:39339016	t110	NA
human	hum.65761.s12:9:-:95071187:95071313	hum.65761.s14:9:-:95072453:95072543	hum.65761.s10:9:-:95069168:95069306	t112	NA
macaque	NA	mac.35765.s12:15:-:104215033:104215123	mac.35765.s11:15:-:104211432:104211570	t112	NA
mouse	NA	mou.11936.s15:13:+:49665379:49665469	mou.11936.s16:13:+:49667355:49667490	t112	NA
rat	NA	rat.16610.s8:17:-:17476577:17476667	rat.16610.s7:17:-:17474501:17474636	t112	NA
rabbit	NA	rab.845.s11:1:-:70177406:70177496	rab.845.s9:1:-:70174149:70174285	t112	NA
opossum	NA	opo.52941.s8:Un:-:13972165:13972261	opo.52941.s7:Un:-:13969545:13969686	t112	NA
chicken	NA	chi.6636.s18:12:+:3459621:3459705	chi.6636.s19:12:+:3460669:3460813	t112	NA
human	hum.65835.s9:9:+:96285562:96285645	hum.65835.s8:9:+:96278265:96278551	hum.65835.s11:9:+:96289437:96289524	t113	NA
macaque	NA	mac.35794.s10:15:+:105277068:105277354	mac.35794.s12:15:+:105288800:105288887	t113	NA
mouse	NA	mou.11847.s16:13:-:48921682:48921965	mou.11847.s15:13:-:48914862:48914949	t113	NA
rat	NA	rat.16622.s7:17:+:18215071:18215354	rat.16622.s8:17:+:18221986:18222073	t113	NA
rabbit	NA	rab.867.s7:1:+:71077480:71077742	rab.867.s8:1:+:71085965:71086052	t113	NA
opossum	NA	opo.43646.s18:6:-:257525905:257526188	opo.43646.s17:6:-:257519014:257519101	t113	NA
chicken	NA	chi.6657.s16:12:-:6406501:6406784	chi.6657.s15:12:-:6405078:6405165	t113	NA
human	hum.65835.s13:9:+:96292993:96293013	hum.65835.s12:9:+:96291635:96291862	hum.65835.s14:9:+:96294437:96294611	t114	NA
macaque	NA	mac.35794.s13:15:+:105290979:105291206	mac.35794.s14:15:+:105293790:105293964	t114	NA
mouse	NA	mou.11847.s14:13:-:48912857:48913084	mou.11847.s13:13:-:48910256:48910430	t114	NA
rat	NA	rat.16622.s9:17:+:18223911:18224138	rat.16622.s10:17:+:18226685:18226859	t114	NA
rabbit	NA	rab.867.s9:1:+:71087563:71087790	rab.867.s10:1:+:71090698:71090872	t114	NA
opossum	NA	opo.43646.s16:6:-:257515838:257516062	opo.43646.s15:6:-:257512623:257512797	t114	NA
chicken	NA	chi.6657.s14:12:-:6402065:6402289	chi.6657.s13:12:-:6398970:6399144	t114	NA
human	hum.65870.s3:9:+:98644556:98644622	hum.65870.s2:9:+:98643151:98643575	hum.65870.s5:9:+:98660131:98660253	t118	NA
macaque	mac.35845.s3:15:+:107711135:107711201	mac.35845.s2:15:+:107709729:107710153	mac.35845.s5:15:+:107726586:107726708	t118	NA
mouse	NA	mou.12283.s3:13:+:63819631:63820055	mou.12283.s4:13:+:63824809:63824928	t118	NA
rat	NA	rat.16168.s2:17:+:1322785:1323209	rat.16168.s3:17:+:1328268:1328387	t118	NA
rabbit	NA	rab.945.s4:1:+:74838852:74839279	rab.945.s5:1:+:74858804:74858926	t118	NA
opossum	NA	opo.40056.s3:6:+:18652674:18653098	opo.40056.s4:6:+:18665631:18665753	t118	NA
chicken	NA	chi.39752.s2:Z:+:41829333:41829757	chi.39752.s3:Z:+:41832650:41832769	t118	NA
human	hum.5020.s34:1:-:200972207:200972370	hum.5020.s35:1:-:200972714:200972909	hum.5020.s33:1:-:200971289:200971478	t119	NA
macaque	NA	mac.4543.s8:1:+:169489679:169489874	mac.4543.s9:1:+:169491108:169491297	t119	NA
mouse	NA	mou.2101.s12:1:+:136149261:136149456	mou.2101.s13:1:+:136151131:136151320	t119	NA
rat	NA	rat.10860.s8:13:+:58049457:58049652	rat.10860.s9:13:+:58051358:58051547	t119	NA
rabbit	NA	rab.13971.s9:16:+:70413902:70414097	rab.13971.s10:16:+:70415379:70415568	t119	NA
opossum	NA	opo.13411.s37:2:-:104407883:104407996	opo.13411.s36:2:-:104406200:104406389	t119	NA
chicken	NA	chi.16626.s9:26:+:287024:287219	chi.16626.s10:26:+:287779:287968	t119	NA
human	hum.50289.s12:4:+:190882584:190882705	hum.50289.s10:4:+:190881903:190881994	hum.50289.s13:4:+:190882977:190883087	t120	NA
macaque	NA	mac.59534.s8:5:+:182006268:182006359	mac.59534.s9:5:+:182007537:182007647	t120	NA
mouse	NA	mou.43476.s20:8:-:41399565:41399656	mou.43476.s19:8:-:41398956:41399066	t120	NA
rat	NA	rat.15641.s7:16:+:53690196:53690287	rat.15641.s8:16:+:53691150:53691260	t120	NA
rabbit	NA	rab.19016.s8:2:+:67516864:67516955	rab.19016.s9:2:+:67517830:67517940	t120	NA
opossum	NA	opo.36069.s12:5:+:15141895:15141986	opo.36069.s13:5:+:15142892:15143002	t120	NA
chicken	NA	chi.22556.s12:4:+:62376900:62376991	chi.22556.s13:4:+:62377990:62378100	t120	NA
human	hum.65870.s17:9:+:98717010:98717204	hum.65870.s15:9:+:98703736:98703831	hum.65870.s18:9:+:98718196:98718295	t121	NA
macaque	NA	mac.35846.s5:15:+:107771063:107771158	mac.35846.s6:15:+:107784156:107784255	t121	NA
mouse	NA	mou.12283.s16:13:+:63858231:63858326	mou.12283.s17:13:+:63865958:63866057	t121	NA
rat	NA	rat.16168.s16:17:+:1364858:1364953	rat.16168.s17:17:+:1377379:1377478	t121	NA
rabbit	NA	rab.945.s14:1:+:74900382:74900477	rab.945.s15:1:+:74906835:74906934	t121	NA
opossum	NA	opo.40056.s14:6:+:18742500:18742595	opo.40056.s15:6:+:18745825:18745924	t121	NA
chicken	NA	chi.39752.s15:Z:+:41853527:41853622	chi.39752.s16:Z:+:41855034:41855133	t121	NA
human	hum.65900.s19:9:-:97948783:97948927	hum.65900.s20:9:-:98002931:98003025	hum.65900.s18:9:-:97934319:97934429	t124	NA
macaque	NA	mac.35901.s39:15:-:107066942:107067036	mac.35901.s37:15:-:106992913:106993023	t124	NA
mouse	NA	mou.12298.s16:13:-:63398083:63398177	mou.12298.s15:13:-:63361579:63361692	t124	NA
rat	NA	rat.16149.s18:17:-:908430:908524	rat.16149.s16:17:-:875721:875834	t124	NA
rabbit	NA	rab.937.s16:1:-:74269493:74269587	rab.937.s15:1:-:74182645:74182758	t124	NA
opossum	NA	opo.40014.s13:6:-:17877280:17877374	opo.40014.s11:6:-:17820765:17820878	t124	NA
chicken	NA	chi.39749.s17:Z:-:41581302:41581396	chi.39749.s14:Z:-:41551238:41551357	t124	NA
human	hum.50299.s54:4:+:187125587:187125969	hum.50299.s48:4:+:187122311:187122496	hum.50299.s56:4:+:187126354:187126456	t125	NA
macaque	NA	mac.59452.s13:5:+:178322787:178322972	mac.59452.s14:5:+:178325781:178325883	t125	NA
mouse	NA	mou.43484.s5:8:-:45315535:45315720	mou.43484.s4:8:-:45310183:45310285	t125	NA
rat	NA	rat.15596.s7:16:+:49849495:49849680	rat.15596.s8:16:+:49855426:49855528	t125	NA
rabbit	NA	rab.18998.s10:2:+:63630118:63630303	rab.18998.s11:2:+:63635087:63635189	t125	NA
opossum	NA	opo.36794.s27:5:-:78662036:78662215	opo.36794.s26:5:-:78659763:78659865	t125	NA
chicken	NA	chi.22570.s63:4:+:60973925:60974119	chi.22570.s65:4:+:60975564:60975661	t125	NA
human	hum.65907.s19:9:-:99299228:99299404	hum.65907.s20:9:-:99301360:99301422	hum.65907.s18:9:-:99296737:99296824	t126	NA
macaque	mac.35883.s13:15:-:108318900:108319076	mac.35883.s14:15:-:108321200:108321262	mac.35883.s12:15:-:108316440:108316527	t126	NA
mouse	NA	mou.12326.s25:13:-:64219886:64219948	mou.12326.s24:13:-:64216212:64216299	t126	NA
rat	NA	rat.16178.s18:17:-:1722878:1722940	rat.16178.s17:17:-:1719666:1719753	t126	NA
rabbit	NA	rab.958.s14:1:-:75364123:75364185	rab.958.s13:1:-:75360444:75360531	t126	NA
opossum	NA	opo.40087.s11:6:-:19442924:19442986	opo.40087.s10:6:-:19436574:19436661	t126	NA
chicken	NA	chi.39770.s11:Z:-:42092094:42092156	chi.39770.s9:Z:-:42091092:42091179	t126	NA
human	hum.65907.s11:9:-:99276498:99276651	hum.65907.s13:9:-:99277931:99278074	hum.65907.s10:9:-:99271955:99272071	t127	NA
macaque	NA	mac.35883.s7:15:-:108297756:108297899	mac.35883.s5:15:-:108291474:108291590	t127	NA
mouse	NA	mou.12326.s16:13:-:64205271:64205417	mou.12326.s13:13:-:64201332:64201448	t127	NA
rat	NA	rat.16178.s10:17:-:1709131:1709277	rat.16178.s8:17:-:1705140:1705256	t127	NA
rabbit	NA	rab.958.s8:1:-:75343685:75343829	rab.958.s7:1:-:75339686:75339802	t127	NA
opossum	NA	opo.40087.s4:6:-:19423200:19423345	opo.40087.s3:6:-:19415216:19415332	t127	NA
chicken	NA	chi.39770.s4:Z:-:42085403:42085548	chi.39770.s3:Z:-:42079240:42079356	t127	NA
human	hum.5034.s4:1:+:201927967:201928036	hum.5034.s3:1:+:201926639:201926702	hum.5034.s5:1:+:201932744:201932872	t130	NA
macaque	NA	mac.4554.s4:1:-:168527760:168527823	mac.4554.s3:1:-:168521869:168521997	t130	NA
mouse	NA	mou.2078.s6:1:-:135309135:135309198	mou.2078.s5:1:-:135306089:135306217	t130	NA
rat	NA	rat.10821.s23:13:-:57181612:57181675	rat.10821.s22:13:-:57177406:57177534	t130	NA
rabbit	NA	rab.13925.s4:16:-:69640859:69640922	rab.13925.s3:16:-:69637758:69637886	t130	NA
opossum	NA	opo.13437.s6:2:+:105832233:105832296	opo.13437.s7:2:+:105836028:105836156	t130	NA
chicken	NA	chi.16694.s9:26:-:1099310:1099373	chi.16694.s8:26:-:1099033:1099161	t130	NA
human	hum.5050.s10:1:+:202267745:202267812	hum.5050.s9:1:+:202266636:202266704	hum.5050.s11:1:+:202269977:202270048	t131	NA
macaque	mac.4509.s13:1:-:168202600:168202667	mac.4509.s14:1:-:168203696:168203764	mac.4509.s12:1:-:168199861:168199931	t131	NA
mouse	NA	mou.2041.s12:1:-:135005691:135005759	mou.2041.s11:1:-:135003458:135003529	t131	NA
rat	NA	rat.10822.s12:13:-:56886032:56886100	rat.10822.s11:13:-:56883297:56883368	t131	NA
rabbit	NA	rab.13906.s16:16:-:69382373:69382441	rab.13906.s15:16:-:69378318:69378389	t131	NA
opossum	NA	opo.13450.s11:2:+:106263635:106263703	opo.13450.s12:2:+:106265339:106265410	t131	NA
chicken	NA	chi.16651.s14:26:+:456969:457037	chi.16651.s15:26:+:457443:457514	t131	NA
human	hum.65948.s9:9:-:100368625:100368758	hum.65948.s11:9:-:100372628:100372733	hum.65948.s7:9:-:100368425:100368543	t132	NA
macaque	NA	mac.34712.s6:15:+:38613876:38613981	mac.34712.s8:15:+:38618098:38618216	t132	NA
mouse	NA	mou.31002.s9:4:-:46124043:46124148	mou.31002.s8:4:-:46120448:46120566	t132	NA
rat	NA	rat.30571.s10:5:-:66236490:66236595	rat.30571.s9:5:-:66233171:66233289	t132	NA
rabbit	NA	rab.260.s8:1:+:15449678:15449783	rab.260.s10:1:+:15453986:15454104	t132	NA
opossum	NA	opo.40236.s14:6:-:31795733:31795838	opo.40236.s13:6:-:31793737:31793855	t132	NA
chicken	NA	chi.40359.s5:Z:+:70604256:70604361	chi.40359.s6:Z:+:70606541:70606659	t132	NA
human	hum.50546.s15:5:+:5453229:5453325	hum.50546.s14:5:+:5447954:5448010	hum.50546.s16:5:+:5454665:5454751	t133	NA
macaque	mac.59737.s14:6:+:5378699:5378795	mac.59737.s13:6:+:5373489:5373545	mac.59737.s16:6:+:5380162:5380248	t133	NA
mouse	NA	mou.12469.s14:13:-:70614933:70614989	mou.12469.s13:13:-:70610534:70610620	t133	NA
rat	NA	rat.468.s19:1:+:36694694:36694750	rat.468.s21:1:+:36698653:36698739	t133	NA
rabbit	NA	rab.41423.s11:GL018868:-:46741:46797	rab.41423.s10:GL018868:-:40004:40090	t133	NA
opossum	NA	opo.22328.s12:3:+:99243186:99243245	opo.22328.s13:3:+:99247287:99247376	t133	NA
chicken	NA	chi.12324.s17:2:-:55442050:55442106	chi.12324.s16:2:-:55440962:55441051	t133	NA
human	hum.65953.s13:9:-:100449378:100449543	hum.65953.s14:9:-:100451816:100451921	hum.65953.s12:9:-:100447205:100447322	t134	CS062109,CS920782,CM1311529,CD1610576,CD951896,CD1610575,CD983016,CM171740,CD151972,CS900262,CS961718,CS951547,CS982399
macaque	mac.34719.s21:15:+:38537659:38537824	mac.34719.s19:15:+:38535280:38535385	mac.34719.s23:15:+:38539892:38540009	t134	NA
mouse	mou.31006.s7:4:-:46184288:46184453	mou.31006.s8:4:-:46185591:46185696	mou.31006.s5:4:-:46183118:46183235	t134	NA
rat	rat.30574.s6:5:-:66292231:66292396	rat.30574.s7:5:-:66293475:66293580	rat.30574.s4:5:-:66290853:66290970	t134	NA
rabbit	NA	rab.258.s7:1:+:15375649:15375754	rab.258.s9:1:+:15380939:15381056	t134	NA
opossum	opo.40237.s3:6:-:31878834:31878999	opo.40237.s4:6:-:31880173:31880278	opo.40237.s2:6:-:31876039:31876156	t134	NA
chicken	chi.40354.s19:Z:+:70559276:70559441	chi.40354.s14:Z:+:70557798:70557903	chi.40354.s22:Z:+:70560016:70560133	t134	NA
human	hum.50546.s28:5:+:5474783:5475000	hum.50546.s26:5:+:5473725:5473861	hum.50546.s31:5:+:5476086:5476192	t135	NA
macaque	NA	mac.59737.s23:6:+:5400037:5400227	mac.59737.s25:6:+:5402436:5402542	t135	NA
mouse	NA	mou.12469.s5:13:-:70596155:70596345	mou.12469.s4:13:-:70594825:70594931	t135	NA
rat	NA	rat.468.s29:1:+:36712240:36712430	rat.468.s30:1:+:36713380:36713486	t135	NA
rabbit	NA	rab.41423.s4:GL018868:-:21326:21516	rab.41423.s3:GL018868:-:19460:19566	t135	NA
opossum	NA	opo.22328.s19:3:+:99276906:99277096	opo.22328.s20:3:+:99278245:99278351	t135	NA
chicken	NA	chi.12324.s7:2:-:55423598:55423788	chi.12324.s4:2:-:55421132:55421238	t135	NA
human	hum.65960.s19:9:+:101598823:101598923	hum.65960.s16:9:+:101597531:101597561	hum.65960.s21:9:+:101599254:101599430	t137	NA
macaque	mac.34695.s10:15:-:37393973:37394073	mac.34695.s13:15:-:37395209:37395326	mac.34695.s8:15:-:37393466:37393642	t137	NA
mouse	NA	mou.31032.s6:4:+:47112322:47112439	mou.31032.s7:4:+:47113728:47113904	t137	NA
rat	NA	rat.30598.s10:5:+:67260963:67261080	rat.30598.s11:5:+:67262337:67262513	t137	NA
rabbit	NA	rab.216.s8:1:-:14379656:14379773	rab.216.s5:1:-:14377848:14378024	t137	NA
opossum	NA	opo.41762.s8:6:-:138645118:138645235	opo.41762.s7:6:-:138629886:138630062	t137	NA
chicken	NA	chi.12954.s5:2:+:87893680:87893797	chi.12954.s6:2:+:87899185:87899361	t137	NA
human	hum.50553.s25:5:-:6621716:6621857	hum.50553.s27:5:-:6622129:6622213	hum.50553.s23:5:-:6620219:6620411	t138	NA
macaque	NA	mac.59756.s6:6:-:6520917:6521001	mac.59756.s4:6:-:6519318:6519510	t138	NA
mouse	NA	mou.12452.s6:13:+:69618106:69618190	mou.12452.s7:13:+:69619446:69619638	t138	NA
rat	NA	rat.472.s22:1:-:37709889:37709973	rat.472.s21:1:-:37708619:37708811	t138	NA
rabbit	NA	rab.37457.s17:GL018756:-:376853:376937	rab.37457.s16:GL018756:-:375386:375578	t138	NA
opossum	NA	opo.22340.s19:3:-:101297539:101297623	opo.22340.s18:3:-:101295564:101295756	t138	NA
chicken	NA	chi.12841.s7:2:+:79749806:79749890	chi.12841.s8:2:+:79750664:79750856	t138	NA
human	hum.50553.s22:5:-:6619429:6619580	hum.50553.s23:5:-:6620219:6620411	hum.50553.s21:5:-:6618063:6618137	t139	NA
macaque	NA	mac.59756.s4:6:-:6519318:6519510	mac.59756.s3:6:-:6517015:6517089	t139	NA
mouse	NA	mou.12452.s7:13:+:69619446:69619638	mou.12452.s8:13:+:69621605:69621679	t139	NA
rat	NA	rat.472.s21:1:-:37708619:37708811	rat.472.s20:1:-:37706708:37706782	t139	NA
rabbit	NA	rab.37457.s16:GL018756:-:375386:375578	rab.37457.s14:GL018756:-:373305:373379	t139	NA
opossum	NA	opo.22340.s18:3:-:101295564:101295756	opo.22340.s17:3:-:101293919:101293993	t139	NA
chicken	NA	chi.12841.s8:2:+:79750664:79750856	chi.12841.s9:2:+:79751207:79751281	t139	NA
human	hum.50583.s22:5:+:7890374:7890525	hum.50583.s20:5:+:7889208:7889388	hum.50583.s23:5:+:7891485:7891527	t141	NA
macaque	mac.59772.s7:6:+:7736278:7736394	mac.59772.s6:6:+:7735196:7735376	mac.59772.s8:6:+:7737441:7737483	t141	NA
mouse	NA	mou.12578.s13:13:-:68568772:68568952	mou.12578.s12:13:-:68566942:68566984	t141	NA
rat	NA	rat.508.s14:1:+:39137128:39137308	rat.508.s15:1:+:39138963:39139005	t141	NA
rabbit	NA	rab.37478.s14:GL018756:+:1441561:1441741	rab.37478.s15:GL018756:+:1444559:1444601	t141	NA
opossum	NA	opo.22359.s12:3:+:103264680:103264860	opo.22359.s13:3:+:103267189:103267231	t141	NA
chicken	NA	chi.12833.s7:2:-:79176686:79176866	chi.12833.s6:2:-:79174809:79174851	t141	NA
human	hum.65997.s15:9:-:101534438:101534620	hum.65997.s17:9:-:101536159:101536362	hum.65997.s14:9:-:101533178:101533328	t143	NA
macaque	NA	mac.34696.s10:15:+:37457074:37457277	mac.34696.s12:15:+:37460091:37460244	t143	NA
mouse	NA	mou.31033.s14:4:-:47035716:47035919	mou.31033.s13:4:-:47033116:47033269	t143	NA
rat	NA	rat.30600.s20:5:-:67183558:67183761	rat.30600.s19:5:-:67180668:67180821	t143	NA
rabbit	NA	rab.220.s12:1:+:14445012:14445135	rab.220.s13:1:+:14447361:14447514	t143	NA
opossum	NA	opo.41771.s6:6:+:138750720:138750923	opo.41771.s7:6:+:138757045:138757198	t143	NA
chicken	NA	chi.12955.s16:2:-:87842663:87842866	chi.12955.s15:2:-:87840700:87840865	t143	NA
human	hum.50625.s29:5:+:10413387:10413562	hum.50625.s28:5:+:10411445:10411649	hum.50625.s30:5:+:10414545:10414614	t145	NA
macaque	NA	mac.59816.s25:6:+:10343018:10343222	mac.59816.s26:6:+:10346171:10346240	t145	NA
mouse	NA	mou.15757.s8:15:-:31478295:31478496	mou.15757.s7:15:-:31475746:31475815	t145	NA
rat	NA	rat.21130.s9:2:-:104231310:104231511	rat.21130.s8:2:-:104224766:104224835	t145	NA
rabbit	NA	rab.3808.s25:11:+:35402963:35403167	rab.3808.s26:11:+:35406289:35406358	t145	NA
opossum	NA	opo.22377.s10:3:+:106345884:106346088	opo.22377.s11:3:+:106347840:106347909	t145	NA
chicken	NA	chi.12814.s12:2:-:78274460:78274660	chi.12814.s11:2:-:78273189:78273258	t145	NA
human	hum.66037.s4:9:-:102768788:102768929	hum.66037.s5:9:-:102769860:102769971	hum.66037.s3:9:-:102747249:102747351	t146	NA
macaque	NA	mac.34677.s5:15:+:36212724:36212835	mac.34677.s7:15:+:36235341:36235443	t146	NA
mouse	mou.31049.s5:4:-:48204144:48204261	mou.31049.s7:4:-:48205118:48205229	mou.31049.s4:4:-:48196803:48196905	t146	NA
rat	rat.30618.s4:5:-:68466714:68466855	rat.30618.s5:5:-:68467735:68467846	rat.30618.s2:5:-:68457475:68457577	t146	NA
rabbit	rab.207.s10:1:+:13176547:13176688	rab.207.s9:1:+:13175179:13175290	rab.207.s11:1:+:13195700:13195802	t146	NA
opossum	opo.41749.s10:6:+:136497172:136497313	opo.41749.s9:6:+:136494897:136495008	opo.41749.s11:6:+:136523896:136523998	t146	NA
chicken	chi.13047.s10:2:+:89302913:89303054	chi.13047.s9:2:+:89302369:89302480	chi.13047.s11:2:+:89306237:89306339	t146	NA
human	hum.5065.s33:1:-:202735525:202735632	hum.5065.s34:1:-:202736054:202736188	hum.5065.s32:1:-:202733177:202733273	t147	NA
macaque	NA	mac.4507.s8:1:+:167736968:167737102	mac.4507.s9:1:+:167738793:167738889	t147	NA
mouse	NA	mou.2025.s8:1:+:134593329:134593463	mou.2025.s9:1:+:134595800:134595896	t147	NA
rat	NA	rat.10799.s5:13:+:56473888:56474022	rat.10799.s6:13:+:56476006:56476102	t147	NA
rabbit	NA	rab.13902.s7:16:+:68977792:68977926	rab.13902.s8:16:+:68979861:68979957	t147	NA
opossum	NA	opo.13473.s27:2:-:106930392:106930526	opo.13473.s26:2:-:106927769:106927865	t147	NA
chicken	NA	chi.16656.s6:26:+:542659:542793	chi.16656.s7:26:+:543325:543418	t147	NA
human	hum.66043.s17:9:+:103014250:103014375	hum.66043.s16:9:+:103008898:103009069	hum.66043.s18:9:+:103014565:103014720	t149	NA
macaque	NA	mac.34674.s16:15:-:35978449:35978620	mac.34674.s15:15:-:35972306:35972461	t149	NA
mouse	NA	mou.31051.s13:4:+:48396235:48396406	mou.31051.s14:4:+:48397505:48397660	t149	NA
rat	NA	rat.30622.s11:5:+:68656854:68657025	rat.30622.s12:5:+:68658154:68658309	t149	NA
rabbit	NA	rab.204.s13:1:-:12968343:12968514	rab.204.s12:1:-:12964996:12965151	t149	NA
opossum	NA	opo.41747.s12:6:-:136228860:136229031	opo.41747.s11:6:-:136227168:136227323	t149	NA
chicken	NA	chi.13046.s10:2:-:89207531:89207702	chi.13046.s9:2:-:89203333:89203488	t149	NA
human	hum.50677.s4:5:+:15834886:15834962	hum.50677.s3:5:+:15616092:15616181	hum.50677.s6:5:+:15927999:15928610	t150	NA
macaque	NA	mac.59863.s2:6:+:15818716:15818805	mac.59863.s3:6:+:16129178:16129789	t150	NA
mouse	NA	mou.15709.s3:15:-:26789513:26789602	mou.15709.s2:15:-:26552441:26553052	t150	NA
rat	NA	rat.21084.s4:2:-:98993306:98993395	rat.21084.s2:2:-:98751553:98752164	t150	NA
rabbit	NA	rab.3854.s2:11:+:40425543:40425632	rab.3854.s4:11:+:40730874:40731485	t150	NA
opossum	NA	opo.22444.s3:3:+:114175903:114175992	opo.22444.s5:3:+:114496906:114497517	t150	NA
chicken	NA	chi.12757.s5:2:-:75948259:75948348	chi.12757.s2:2:-:75824915:75825526	t150	NA
human	hum.66043.s21:9:+:103032272:103032328	hum.66043.s20:9:+:103027104:103027210	hum.66043.s22:9:+:103035146:103035358	t151	NA
macaque	mac.34674.s12:15:-:35953948:35954005	mac.34674.s13:15:-:35959455:35959561	mac.34674.s10:15:-:35950832:35951044	t151	NA
mouse	NA	mou.31051.s16:4:+:48402833:48402939	mou.31051.s17:4:+:48407598:48407810	t151	NA
rat	NA	rat.30622.s14:5:+:68663306:68663412	rat.30622.s15:5:+:68667632:68667844	t151	NA
rabbit	NA	rab.204.s10:1:-:12954342:12954448	rab.204.s9:1:-:12946914:12947126	t151	NA
opossum	NA	opo.41747.s9:6:-:136217209:136217315	opo.41747.s8:6:-:136209262:136209474	t151	NA
chicken	NA	chi.13046.s7:2:-:89199984:89200090	chi.13046.s6:2:-:89196503:89196715	t151	NA
human	hum.50912.s79:5:+:14498009:14498106	hum.50912.s77:5:+:14497956:14497983	hum.50912.s81:5:+:14498198:14498360	t153	CM161926
macaque	NA	mac.59853.s23:6:+:14680260:14680287	mac.59853.s25:6:+:14680502:14680664	t153	NA
mouse	NA	mou.15747.s9:15:-:27741252:27741279	mou.15747.s7:15:-:27740916:27741078	t153	NA
rat	NA	rat.21121.s9:2:-:100147239:100147266	rat.21121.s8:2:-:100146888:100147050	t153	NA
rabbit	NA	rab.3846.s60:11:+:39348792:39348819	rab.3846.s61:11:+:39349005:39349167	t153	NA
opossum	NA	opo.22456.s9:3:+:112480990:112481017	opo.22456.s10:3:+:112481230:112481392	t153	NA
chicken	NA	chi.12793.s10:2:-:76317907:76317934	chi.12793.s8:2:-:76316872:76317034	t153	NA
human	hum.50924.s19:5:-:32406879:32407126	hum.50924.s20:5:-:32415074:32415292	hum.50924.s18:5:-:32404011:32404202	t154	CM141034
macaque	NA	mac.59993.s18:6:-:32509749:32509967	mac.59993.s15:6:-:32499172:32499363	t154	NA
mouse	mou.15587.s8:15:+:12146149:12146396	mou.15587.s7:15:+:12140434:12140652	mou.15587.s9:15:+:12149528:12149719	t154	NA
rat	rat.20993.s16:2:-:82510485:82510717	rat.20993.s18:2:-:82515240:82515458	rat.20993.s15:2:-:82507331:82507522	t154	NA
rabbit	rab.3937.s31:11:-:54206864:54207111	rab.3937.s33:11:-:54217714:54217932	rab.3937.s30:11:-:54203918:54204109	t154	NA
opossum	opo.23740.s6:3:+:244394006:244394253	opo.23740.s5:3:+:244386572:244386790	opo.23740.s7:3:+:244397737:244397928	t154	NA
chicken	chi.39068.s18:Z:-:9633080:9633327	chi.39068.s19:Z:-:9634595:9634813	chi.39068.s17:Z:-:9631906:9632097	t154	NA
human	hum.66072.s6:9:-:104365234:104365316	hum.66072.s7:9:-:104375658:104375809	hum.66072.s3:9:-:104341478:104341642	t155	NA
macaque	NA	mac.34615.s6:15:+:34594769:34594920	mac.34615.s8:15:+:34629221:34629385	t155	NA
mouse	NA	mou.31099.s5:4:-:49702719:49702870	mou.31099.s4:4:-:49672473:49672637	t155	NA
rat	NA	rat.30637.s5:5:-:69462290:69462441	rat.30637.s4:5:-:69427879:69428043	t155	NA
rabbit	NA	rab.162.s7:1:+:11347483:11347634	rab.162.s9:1:+:11392004:11392168	t155	NA
opossum	NA	opo.42614.s9:6:+:192869797:192869948	opo.42614.s10:6:+:192904373:192904537	t155	NA
chicken	NA	chi.40219.s7:Z:+:64886266:64886417	chi.40219.s8:Z:+:64893912:64894076	t155	NA
human	hum.6609.s10:10:+:12824013:12824261	hum.6609.s8:10:+:12811672:12811798	hum.6609.s11:10:+:12833157:12833232	t156	NA
macaque	NA	mac.69022.s9:9:+:13041382:13041508	mac.69022.s10:9:+:13062237:13062312	t156	NA
mouse	NA	mou.24212.s9:2:-:5354669:5354795	mou.24212.s8:2:-:5339182:5339257	t156	NA
rat	NA	rat.17452.s7:17:+:78538189:78538315	rat.17452.s10:17:+:78554840:78554915	t156	NA
rabbit	NA	rab.12961.s7:16:+:17397407:17397533	rab.12961.s8:16:+:17419001:17419076	t156	NA
opossum	NA	opo.50009.s6:8:+:136753536:136753662	opo.50009.s8:8:+:136797183:136797258	t156	NA
chicken	NA	chi.157.s6:1:+:6436799:6436925	chi.157.s7:1:+:6446462:6446537	t156	NA
human	hum.66101.s6:9:+:108483016:108483086	hum.66101.s4:9:+:108467878:108468034	hum.66101.s7:9:+:108483818:108483926	t158	NA
macaque	NA	mac.34574.s9:15:-:30535079:30535235	mac.34574.s7:15:-:30521659:30521843	t158	NA
mouse	NA	mou.31135.s3:4:+:53840627:53840783	mou.31135.s4:4:+:53848866:53849050	t158	NA
rat	NA	rat.30673.s2:5:+:74834177:74834333	rat.30673.s3:5:+:74841599:74841783	t158	NA
rabbit	NA	rab.124.s8:1:-:7357857:7358013	rab.124.s6:1:-:7339709:7339817	t158	NA
opossum	NA	opo.42552.s3:6:+:184253215:184253371	opo.42552.s4:6:+:184279433:184279617	t158	NA
chicken	NA	chi.40028.s7:Z:+:54928163:54928319	chi.40028.s8:Z:+:54932285:54932469	t158	NA
human	hum.50931.s17:5:-:31428544:31428672	hum.50931.s18:5:-:31429582:31429652	hum.50931.s16:5:-:31424534:31424578	t161	NA
macaque	NA	mac.59982.s14:6:-:31497001:31497071	mac.59982.s13:6:-:31487016:31487060	t161	NA
mouse	NA	mou.15602.s30:15:+:12907324:12907394	mou.15602.s31:15:+:12912511:12912555	t161	NA
rat	NA	rat.20979.s12:2:-:81719062:81719132	rat.20979.s10:2:-:81713913:81713957	t161	NA
rabbit	NA	rab.3923.s10:11:-:53337607:53337677	rab.3923.s9:11:-:53331983:53332027	t161	NA
opossum	NA	opo.22615.s16:3:-:138554788:138554858	opo.22615.s15:3:-:138544466:138544510	t161	NA
chicken	NA	chi.12695.s30:2:+:69301010:69301080	chi.12695.s32:2:+:69302120:69302164	t161	NA
human	hum.50950.s36:5:+:32100968:32101069	hum.50950.s34:5:+:32098470:32098740	hum.50950.s39:5:+:32101211:32101345	t164	NA
macaque	NA	mac.59985.s29:6:+:32190733:32190954	mac.59985.s32:6:+:32193244:32193378	t164	NA
mouse	NA	mou.15618.s5:15:-:12367810:12368080	mou.15618.s4:15:-:12365628:12365762	t164	NA
rat	NA	rat.20984.s24:2:+:82282675:82282945	rat.20984.s25:2:+:82284673:82284807	t164	NA
rabbit	NA	rab.3931.s28:11:+:53927132:53927375	rab.3931.s29:11:+:53928310:53928444	t164	NA
opossum	NA	opo.23753.s24:3:+:245329886:245330156	opo.23753.s26:3:+:245332723:245332857	t164	NA
chicken	NA	chi.39062.s3:Z:-:9318600:9318870	chi.39062.s2:Z:-:9316993:9317127	t164	NA
human	hum.50959.s23:5:+:33466092:33466312	hum.50959.s21:5:+:33463858:33463930	hum.50959.s25:5:+:33466976:33467090	t165	NA
macaque	NA	mac.60026.s7:6:+:33555451:33555523	mac.60026.s8:6:+:33560559:33560673	t165	NA
mouse	NA	mou.15572.s3:15:-:11387052:11387124	mou.15572.s2:15:-:11385084:11385198	t165	NA
rat	NA	rat.20998.s19:2:+:83294020:83294092	rat.20998.s20:2:+:83295975:83296089	t165	NA
rabbit	NA	rab.3952.s20:11:+:55216585:55216657	rab.3952.s21:11:+:55218699:55218813	t165	NA
opossum	NA	opo.23705.s3:3:-:243269054:243269126	opo.23705.s2:3:-:243266976:243267090	t165	NA
chicken	NA	chi.39079.s18:Z:+:9973459:9973531	chi.39079.s19:Z:+:9974224:9974338	t165	NA
human	hum.50976.s33:5:-:34031815:34031909	hum.50976.s35:5:-:34033409:34033563	hum.50976.s31:5:-:34028859:34028988	t167	NA
macaque	NA	mac.60034.s7:6:-:34142275:34142328	mac.60034.s5:6:-:34137530:34137659	t167	NA
mouse	NA	mou.15564.s4:15:+:10960628:10960782	mou.15564.s6:15:+:10971981:10972110	t167	NA
rat	NA	rat.21006.s4:2:-:83754894:83755048	rat.21006.s3:2:-:83750856:83750985	t167	NA
rabbit	NA	rab.3960.s4:11:-:55748026:55748180	rab.3960.s3:11:-:55743482:55743611	t167	NA
opossum	NA	opo.23695.s6:3:+:242414124:242414224	opo.23695.s7:3:+:242419535:242419664	t167	NA
chicken	NA	chi.39088.s4:Z:-:10238699:10238853	chi.39088.s3:Z:-:10234767:10234896	t167	NA
human	hum.5098.s16:1:+:202412215:202412255	hum.5098.s15:1:+:202411575:202411700	hum.5098.s17:1:+:202414174:202414356	t168	NA
macaque	mac.4526.s35:1:-:168056865:168056905	mac.4526.s36:1:-:168057427:168057552	mac.4526.s34:1:-:168054769:168054951	t168	NA
mouse	mou.2036.s28:1:-:134872268:134872310	mou.2036.s29:1:-:134872807:134872932	mou.2036.s27:1:-:134870068:134870250	t168	NA
rat	rat.10819.s20:13:-:56758983:56759025	rat.10819.s21:13:-:56759519:56759644	rat.10819.s18:13:-:56756787:56756969	t168	NA
rabbit	rab.13917.s35:16:-:69251348:69251388	rab.13917.s36:16:-:69251892:69252017	rab.13917.s34:16:-:69249301:69249483	t168	NA
opossum	NA	opo.13465.s14:2:+:106503223:106503348	opo.13465.s15:2:+:106506355:106506537	t168	NA
chicken	NA	chi.16664.s27:26:-:722028:722153	chi.16664.s26:26:-:716827:717012	t168	NA
human	hum.66194.s8:9:-:111714060:111714146	hum.66194.s9:9:-:111714489:111714643	hum.66194.s6:9:-:111710466:111710514	t169	NA
macaque	NA	mac.34584.s21:15:+:27261925:27262079	mac.34584.s22:15:+:27266148:27266196	t169	NA
mouse	NA	mou.31187.s6:4:-:56816989:56817143	mou.31187.s5:4:-:56816181:56816229	t169	NA
rat	NA	rat.30717.s6:5:-:77725531:77725685	rat.30717.s5:5:-:77724155:77724203	t169	NA
rabbit	NA	rab.97.s21:1:+:4211965:4212119	rab.97.s22:1:+:4216961:4217009	t169	NA
opossum	NA	opo.41716.s26:6:+:135845924:135846078	opo.41716.s27:6:+:135854216:135854264	t169	NA
chicken	NA	chi.12991.s23:2:+:88551586:88551740	chi.12991.s25:2:+:88553110:88553158	t169	NA
human	hum.51039.s9:5:-:36208727:36208792	hum.51039.s11:5:-:36211946:36212024	hum.51039.s7:5:-:36207272:36207367	t171	NA
macaque	mac.60072.s9:6:-:35994528:35994593	mac.60072.s11:6:-:35997780:35997858	mac.60072.s7:6:-:35993059:35993154	t171	NA
mouse	mou.15532.s24:15:+:9098809:9098874	mou.15532.s23:15:+:9096014:9096092	mou.15532.s25:15:+:9100106:9100202	t171	NA
rat	rat.20955.s23:2:+:77579509:77579574	rat.20955.s22:2:+:77576548:77576626	rat.20955.s24:2:+:77580731:77580826	t171	NA
rabbit	rab.3992.s9:11:-:57400346:57400411	rab.3992.s12:11:-:57402788:57402866	rab.3992.s6:11:-:57398911:57399006	t171	NA
opossum	opo.23664.s11:3:+:240184141:240184206	opo.23664.s9:3:+:240182535:240182613	opo.23664.s14:3:+:240185720:240185815	t171	NA
chicken	NA	chi.39109.s12:Z:-:10860504:10860582	chi.39109.s8:Z:-:10858294:10858389	t171	NA
human	hum.51046.s5:5:+:35643607:35643801	hum.51046.s3:5:+:35641533:35641785	hum.51046.s7:5:+:35644457:35644627	t172	NA
macaque	NA	mac.60061.s3:6:+:35395449:35395701	mac.60061.s4:6:+:35398353:35398523	t172	NA
mouse	NA	mou.15538.s37:15:-:9729617:9729869	mou.15538.s36:15:-:9727411:9727581	t172	NA
rat	NA	rat.20947.s35:2:-:78155074:78155326	rat.20947.s34:2:-:78153023:78153193	t172	NA
rabbit	NA	rab.3984.s4:11:+:56913875:56914127	rab.3984.s5:11:+:56916812:56916982	t172	NA
opossum	NA	opo.23673.s50:3:-:240754991:240755243	opo.23673.s49:3:-:240752054:240752224	t172	NA
chicken	NA	chi.39101.s4:Z:+:10655822:10656074	chi.39101.s6:Z:+:10657399:10657454	t172	NA
human	hum.66291.s6:9:-:117166567:117166624	hum.66291.s7:9:-:117168635:117169172	hum.66291.s4:9:-:117166176:117166354	t173	NA
macaque	NA	mac.34401.s18:15:+:21721157:21721648	mac.34401.s21:15:+:21723933:21724111	t173	NA
mouse	NA	mou.31353.s40:4:-:63418088:63418622	mou.31353.s37:4:-:63416412:63416590	t173	NA
rat	NA	rat.30828.s8:5:-:83352430:83352976	rat.30828.s6:5:-:83350791:83350969	t173	NA
rabbit	NA	rab.33248.s9:GL018699:+:13234698:13235235	rab.33248.s11:GL018699:+:13238257:13238435	t173	NA
opossum	NA	opo.6293.s6:1:-:404687053:404687530	opo.6293.s3:1:-:404681260:404681438	t173	NA
chicken	NA	chi.9331.s25:17:-:2461657:2462239	chi.9331.s23:17:-:2460143:2460321	t173	NA
human	hum.51047.s10:5:+:37473466:37473587	hum.51047.s9:5:+:37443341:37443474	hum.51047.s11:5:+:37479936:37480089	t174	NA
macaque	NA	mac.60091.s9:6:+:37279453:37279586	mac.60091.s10:6:+:37316892:37317045	t174	NA
mouse	NA	mou.15505.s12:15:-:8042711:8042844	mou.15505.s11:15:-:8035731:8035884	t174	NA
rat	NA	rat.20939.s12:2:-:77141126:77141259	rat.20939.s11:2:-:77132126:77132279	t174	NA
rabbit	NA	rab.4019.s8:11:+:58534296:58534429	rab.4019.s9:11:+:58564515:58564668	t174	NA
opossum	NA	opo.23642.s17:3:-:238531422:238531555	opo.23642.s14:3:-:238521139:238521292	t174	NA
chicken	NA	chi.39147.s7:Z:+:11463584:11463717	chi.39147.s8:Z:+:11467486:11467639	t174	NA
human	hum.17467.s11:13:+:78320649:78320990	hum.17467.s8:13:+:78318418:78318567	hum.17467.s12:13:+:78327338:78327493	t176	NA
macaque	mac.39868.s8:17:+:58233016:58233357	mac.39868.s7:17:+:58230948:58231097	mac.39868.s9:17:+:58240306:58240461	t176	NA
mouse	mou.15185.s5:14:+:103688062:103688403	mou.15185.s4:14:+:103685669:103685818	mou.15185.s7:14:+:103695168:103695323	t176	NA
rat	NA	rat.14595.s5:15:+:91382275:91382424	rat.14595.s7:15:+:91391370:91391525	t176	NA
rabbit	rab.29578.s13:8:+:79524987:79525328	rab.29578.s12:8:+:79522447:79522596	rab.29578.s15:8:+:79533284:79533439	t176	NA
opossum	opo.45665.s5:7:+:138348205:138348546	opo.45665.s4:7:+:138345454:138345603	opo.45665.s6:7:+:138359363:138359518	t176	NA
chicken	chi.4020.s5:1:-:153214535:153214873	chi.4020.s6:1:-:153217853:153218002	chi.4020.s3:1:-:153203966:153204130	t176	NA
human	hum.1762.s6:1:+:54673033:54673177	hum.1762.s5:1:+:54670968:54671083	hum.1762.s7:1:+:54675619:54675804	t178	NA
macaque	NA	mac.2022.s3:1:+:57083524:57083639	mac.2022.s4:1:+:57088394:57088579	t178	NA
mouse	NA	mou.31760.s9:4:-:107064385:107064500	mou.31760.s6:4:-:107061883:107062051	t178	NA
rat	NA	rat.31205.s6:5:-:130515230:130515345	rat.31205.s4:5:-:130512688:130512873	t178	NA
rabbit	NA	rab.8755.s6:13:-:112588754:112588869	rab.8755.s5:13:-:112585238:112585423	t178	NA
opossum	NA	opo.53127.s4:Un:+:18545565:18545680	opo.53127.s6:Un:+:18548129:18548297	t178	NA
chicken	NA	chi.28308.s2:8:+:24066028:24066143	chi.28308.s3:8:+:24066651:24066836	t178	NA
human	hum.17632.s11:13:-:95233815:95233887	hum.17632.s12:13:-:95235348:95235490	hum.17632.s10:13:-:95233345:95233443	t179	NA
macaque	NA	mac.40027.s13:17:-:74989642:74989784	mac.40027.s10:17:-:74987641:74987739	t179	NA
mouse	NA	mou.15320.s18:14:-:118121719:118121861	mou.15320.s16:14:-:118119647:118119738	t179	NA
rat	NA	rat.14707.s13:15:-:106767841:106767983	rat.14707.s12:15:-:106765524:106765622	t179	NA
rabbit	NA	rab.29682.s12:8:-:96510953:96511095	rab.29682.s11:8:-:96509822:96509920	t179	NA
opossum	NA	opo.45460.s9:7:+:104342583:104342725	opo.45460.s10:7:+:104352154:104352252	t179	NA
chicken	NA	chi.3795.s7:1:+:145697357:145697499	chi.3795.s8:1:+:145698135:145698233	t179	NA
human	hum.17635.s10:13:+:76142694:76142710	hum.17635.s8:13:+:76141363:76141448	hum.17635.s12:13:+:76143596:76143643	t180	NA
macaque	NA	mac.39862.s8:17:+:56017190:56017275	mac.39862.s11:17:+:56019426:56019472	t180	NA
mouse	NA	mou.15191.s5:14:+:101666992:101667077	mou.15191.s6:14:+:101668529:101668576	t180	NA
rat	NA	rat.14580.s5:15:+:89932869:89932954	rat.14580.s8:15:+:89934431:89934478	t180	NA
rabbit	NA	rab.29562.s12:8:+:77157569:77157654	rab.29562.s13:8:+:77159597:77159644	t180	NA
opossum	NA	opo.45639.s5:7:+:135258853:135258938	opo.45639.s6:7:+:135263741:135263788	t180	NA
chicken	NA	chi.3902.s6:1:-:154227727:154227812	chi.3902.s5:1:-:154226806:154226853	t180	NA
human	hum.51071.s25:5:+:38461632:38461801	hum.51071.s24:5:+:38458413:38458496	hum.51071.s26:5:+:38463010:38463113	t182	NA
macaque	NA	mac.60095.s25:6:+:38292129:38292212	mac.60095.s26:6:+:38296307:38296410	t182	NA
mouse	NA	mou.15504.s3:15:-:7212131:7212214	mou.15504.s2:15:-:7208502:7208605	t182	NA
rat	NA	rat.20932.s3:2:-:76248234:76248317	rat.20932.s2:2:-:76245114:76245217	t182	NA
rabbit	NA	rab.4029.s17:11:+:59506676:59506759	rab.4029.s18:11:+:59509601:59509704	t182	NA
opossum	NA	opo.23629.s3:3:-:237218008:237218091	opo.23629.s2:3:-:237216108:237216211	t182	NA
chicken	NA	chi.39120.s24:Z:+:11850373:11850456	chi.39120.s25:Z:+:11851430:11851533	t182	NA
human	hum.17635.s16:13:+:76175548:76175706	hum.17635.s15:13:+:76169051:76169126	hum.17635.s17:13:+:76178905:76178963	t183	NA
macaque	NA	mac.39862.s13:17:+:56046639:56046714	mac.39862.s15:17:+:56056750:56056808	t183	NA
mouse	NA	mou.15191.s8:14:+:101690572:101690647	mou.15191.s9:14:+:101695159:101695217	t183	NA
rat	NA	rat.14580.s9:15:+:89958982:89959057	rat.14580.s10:15:+:89963024:89963082	t183	NA
rabbit	NA	rab.29562.s14:8:+:77190114:77190189	rab.29562.s15:8:+:77203779:77203837	t183	NA
opossum	NA	opo.45639.s7:7:+:135303316:135303391	opo.45639.s8:7:+:135310465:135310523	t183	NA
chicken	NA	chi.3902.s3:1:-:154201591:154201666	chi.3902.s2:1:-:154199042:154199100	t183	NA
human	hum.51092.s12:5:-:38496262:38496398	hum.51092.s13:5:-:38496484:38496697	hum.51092.s11:5:-:38493708:38493887	t184	CM064102,CM040447
macaque	NA	mac.60104.s16:6:-:38330546:38330759	mac.60104.s15:6:-:38327786:38327965	t184	NA
mouse	NA	mou.15502.s17:15:+:7178799:7179012	mou.15502.s18:15:+:7181853:7182032	t184	NA
rat	NA	rat.20928.s19:2:+:76215525:76215738	rat.20928.s20:2:+:76218272:76218451	t184	NA
rabbit	NA	rab.4033.s17:11:-:59549539:59549752	rab.4033.s16:11:-:59547040:59547219	t184	NA
opossum	NA	opo.23639.s17:3:+:237160300:237160522	opo.23639.s20:3:+:237165952:237166128	t184	NA
chicken	NA	chi.39121.s10:Z:-:11877481:11877694	chi.39121.s9:Z:-:11874473:11874652	t184	NA
human	hum.5115.s13:1:+:203671174:203671207	hum.5115.s8:1:+:203669926:203670051	hum.5115.s15:1:+:203672780:203672941	t186	NA
macaque	mac.4472.s33:1:-:166720659:166720694	mac.4472.s35:1:-:166721810:166721935	mac.4472.s29:1:-:166718925:166719086	t186	NA
mouse	mou.1983.s23:1:-:133736616:133736651	mou.1983.s25:1:-:133737990:133738118	mou.1983.s20:1:-:133735048:133735209	t186	NA
rat	rat.10754.s9:13:+:55174282:55174317	rat.10754.s7:13:+:55172824:55172949	rat.10754.s11:13:+:55175733:55175894	t186	NA
rabbit	rab.13865.s64:16:-:68171998:68172033	rab.13865.s65:16:-:68172854:68172979	rab.13865.s63:16:-:68170544:68170705	t186	NA
opossum	NA	opo.13518.s24:2:+:108178217:108178345	opo.13518.s28:2:+:108181337:108181456	t186	NA
chicken	chi.16982.s12:26:+:5263060:5263095	chi.16982.s11:26:+:5261474:5261599	chi.16982.s13:26:+:5264554:5264715	t186	NA
human	hum.51199.s24:5:-:43297631:43297775	hum.51199.s31:5:-:43298111:43298236	hum.51199.s22:5:-:43297104:43297268	t187	NA
macaque	NA	mac.60191.s12:6:-:43250494:43250619	mac.60191.s11:6:-:43249477:43249641	t187	NA
mouse	NA	mou.13269.s9:13:+:119700508:119700633	mou.13269.s10:13:+:119701076:119701240	t187	NA
rat	NA	rat.20852.s5:2:+:70801299:70801424	rat.20852.s6:2:+:70802131:70802295	t187	NA
rabbit	NA	rab.4119.s17:11:-:64092351:64092476	rab.4119.s16:11:-:64091667:64091831	t187	NA
opossum	NA	opo.23517.s8:3:+:231276314:231276439	opo.23517.s9:3:+:231277873:231278037	t187	NA
chicken	NA	chi.39190.s12:Z:-:13520300:13520425	chi.39190.s11:Z:-:13519613:13519777	t187	NA
human	hum.17697.s24:13:-:96254677:96254842	hum.17697.s27:13:-:96258257:96258313	hum.17697.s22:13:-:96251619:96251678	t191	NA
macaque	NA	mac.40045.s12:17:-:76018880:76018936	mac.40045.s11:17:-:76012675:76012734	t191	NA
mouse	NA	mou.15375.s13:14:-:118895851:118895907	mou.15375.s12:14:-:118891770:118891832	t191	NA
rat	NA	rat.14755.s11:15:-:107565329:107565385	rat.14755.s10:15:-:107557902:107557964	t191	NA
rabbit	NA	rab.29707.s15:8:-:97490777:97490833	rab.29707.s14:8:-:97483251:97483310	t191	NA
opossum	NA	opo.45473.s14:7:+:103112831:103112887	opo.45473.s15:7:+:103125360:103125446	t191	NA
chicken	NA	chi.3806.s20:1:+:145244149:145244205	chi.3806.s21:1:+:145250666:145250725	t191	NA
human	hum.177.s11:1:-:6698535:6698679	hum.177.s13:1:-:6699962:6700117	hum.177.s9:1:-:6698355:6698424	t192	NA
macaque	NA	mac.520.s6:1:-:9660396:9660551	mac.520.s5:1:-:9658210:9658279	t192	NA
mouse	NA	mou.33195.s11:4:+:151976950:151977105	mou.33195.s13:4:+:151977999:151978068	t192	NA
rat	NA	rat.32357.s12:5:+:172708508:172708663	rat.32357.s13:5:+:172709502:172709571	t192	NA
rabbit	NA	rab.9581.s15:13:+:143031975:143032130	rab.9581.s16:13:+:143033603:143033672	t192	NA
opossum	NA	opo.34536.s9:4:-:394910401:394910556	opo.34536.s8:4:-:394909770:394909839	t192	NA
chicken	NA	chi.15072.s14:21:+:548965:549120	chi.15072.s15:21:+:549426:549495	t192	NA
human	hum.17706.s9:13:+:99966857:99967093	hum.17706.s8:13:+:99966351:99966474	hum.17706.s10:13:+:99970276:99970323	t194	NA
macaque	NA	mac.40105.s9:17:+:79687327:79687450	mac.40105.s11:17:+:79691167:79691214	t194	NA
mouse	NA	mou.15387.s5:14:+:121973609:121973732	mou.15387.s6:14:+:121983268:121983315	t194	NA
rat	NA	rat.14777.s5:15:+:111771879:111772002	rat.14777.s6:15:+:111782368:111782415	t194	NA
rabbit	NA	rab.29731.s5:8:+:101058366:101058489	rab.29731.s6:8:+:101063485:101063532	t194	NA
opossum	NA	opo.45400.s7:7:-:98537684:98537807	opo.45400.s6:7:-:98530755:98530802	t194	NA
chicken	NA	chi.3756.s7:1:-:143827197:143827320	chi.3756.s6:1:-:143825306:143825353	t194	NA
human	hum.17714.s9:13:+:100189993:100190117	hum.17714.s8:13:+:100188862:100188991	hum.17714.s10:13:+:100191700:100191811	t196	NA
macaque	NA	mac.40117.s3:17:+:79897236:79897365	mac.40117.s4:17:+:79899790:79899901	t196	NA
mouse	mou.15394.s12:14:+:122139650:122139774	mou.15394.s11:14:+:122137372:122137501	mou.15394.s13:14:+:122141199:122141310	t196	NA
rat	rat.14782.s12:15:+:111945890:111946014	rat.14782.s11:15:+:111942665:111942794	rat.14782.s13:15:+:111947774:111947885	t196	NA
rabbit	rab.29737.s6:8:+:101261825:101261949	rab.29737.s5:8:+:101260442:101260571	rab.29737.s7:8:+:101262764:101262875	t196	NA
opossum	opo.45386.s12:7:-:98141156:98141280	opo.45386.s13:7:-:98142389:98142518	opo.45386.s11:7:-:98140204:98140315	t196	NA
chicken	chi.3742.s15:1:-:143748714:143748838	chi.3742.s16:1:-:143750339:143750468	chi.3742.s14:1:-:143747940:143748051	t196	NA
human	hum.17718.s9:13:+:98980790:98981061	hum.17718.s5:13:+:98865474:98865667	hum.17718.s13:13:+:98996016:98996120	t197	NA
macaque	NA	mac.40091.s3:17:+:78590569:78590762	mac.40091.s4:17:+:78719751:78719855	t197	NA
mouse	NA	mou.15381.s5:14:+:121101989:121102182	mou.15381.s7:14:+:121207254:121207358	t197	NA
rat	NA	rat.14768.s7:15:+:109829727:109829920	rat.14768.s9:15:+:109947515:109947619	t197	NA
rabbit	NA	rab.29722.s5:8:+:100020117:100020310	rab.29722.s6:8:+:100144029:100144133	t197	NA
opossum	NA	opo.45420.s31:7:-:99908423:99908614	opo.45420.s30:7:-:99750363:99750467	t197	NA
chicken	NA	chi.3784.s46:1:-:144312615:144312810	chi.3784.s43:1:-:144217253:144217357	t197	NA
human	hum.17718.s42:13:+:99090020:99090112	hum.17718.s40:13:+:99087830:99087960	hum.17718.s44:13:+:99091058:99091126	t198	NA
macaque	NA	mac.40091.s22:17:+:78812691:78812821	mac.40091.s24:17:+:78815891:78815959	t198	NA
mouse	NA	mou.15381.s31:14:+:121272744:121272874	mou.15381.s32:14:+:121275375:121275443	t198	NA
rat	NA	rat.14768.s32:15:+:110010185:110010315	rat.14768.s33:15:+:110011599:110011667	t198	NA
rabbit	NA	rab.29722.s31:8:+:100236314:100236444	rab.29722.s32:8:+:100238590:100238658	t198	NA
opossum	NA	opo.45420.s12:7:-:99651670:99651800	opo.45420.s11:7:-:99646420:99646488	t198	NA
chicken	NA	chi.3784.s19:1:-:144164532:144164662	chi.3784.s17:1:-:144162362:144162430	t198	NA
human	hum.17745.s13:13:-:101735160:101735234	hum.17745.s14:13:-:101735443:101735549	hum.17745.s12:13:-:101733878:101733997	t199	NA
macaque	mac.40140.s3:17:-:81415856:81415930	mac.40140.s4:17:-:81416138:81416244	mac.40140.s2:17:-:81414570:81414689	t199	NA
mouse	mou.15404.s15:14:-:123298871:123298945	mou.15404.s16:14:-:123299148:123299254	mou.15404.s14:14:-:123298026:123298145	t199	NA
rat	NA	rat.14795.s18:15:-:113137275:113137381	rat.14795.s16:15:-:113136296:113136415	t199	NA
rabbit	rab.29771.s15:8:-:102625825:102625899	rab.29771.s16:8:-:102626105:102626211	rab.29771.s14:8:-:102624365:102624484	t199	NA
opossum	opo.45382.s36:7:+:96197335:96197409	opo.45382.s35:7:+:96197024:96197130	opo.45382.s37:7:+:96198575:96198694	t199	NA
chicken	chi.3738.s38:1:+:142951982:142952056	chi.3738.s37:1:+:142951485:142951591	chi.3738.s39:1:+:142954752:142954871	t199	NA
human	hum.17762.s37:13:-:96595921:96595977	hum.17762.s38:13:-:96599291:96599426	hum.17762.s36:13:-:96592211:96592345	t200	NA
macaque	NA	mac.40088.s33:17:-:76344772:76344907	mac.40088.s32:17:-:76337616:76337750	t200	NA
mouse	NA	mou.15375.s86:14:-:119057563:119057698	mou.15375.s85:14:-:119054604:119054735	t200	NA
rat	NA	rat.14722.s24:15:-:107768754:107768889	rat.14722.s23:15:-:107763090:107763221	t200	NA
rabbit	NA	rab.29713.s35:8:-:97760694:97760829	rab.29713.s34:8:-:97746957:97747088	t200	NA
opossum	NA	opo.45451.s16:7:+:102728179:102728314	opo.45451.s17:7:+:102744583:102744714	t200	NA
chicken	NA	chi.3801.s17:1:+:145140277:145140412	chi.3801.s18:1:+:145142223:145142354	t200	NA
human	hum.17775.s7:13:+:100861586:100861717	hum.17775.s6:13:+:100809541:100809594	hum.17775.s8:13:+:100888096:100888132	t201	CM991017,CM169177,CM043323,CS169183
macaque	mac.40148.s8:17:+:80552617:80552748	mac.40148.s7:17:+:80499052:80499105	mac.40148.s9:17:+:80574507:80574543	t201	NA
mouse	mou.15420.s8:14:+:122616754:122616885	mou.15420.s7:14:+:122585057:122585110	mou.15420.s10:14:+:122638381:122638417	t201	NA
rat	NA	rat.14811.s7:15:+:112392638:112392691	rat.14811.s8:15:+:112446488:112446524	t201	NA
rabbit	rab.29757.s12:8:+:101828588:101828719	rab.29757.s11:8:+:101789426:101789479	rab.29757.s13:8:+:101843607:101843643	t201	NA
opossum	opo.45375.s20:7:-:97275141:97275272	opo.45375.s21:7:-:97362911:97362964	opo.45375.s19:7:-:97255857:97255893	t201	NA
chicken	chi.3740.s20:1:-:143425721:143425852	chi.3740.s24:1:-:143460491:143460544	chi.3740.s19:1:-:143419224:143419260	t201	NA
human	hum.17827.s6:13:+:103269306:103269401	hum.17827.s4:13:+:103268746:103268850	hum.17827.s7:13:+:103271072:103271196	t203	NA
macaque	NA	mac.40163.s4:17:+:82912052:82912156	mac.40163.s5:17:+:82914380:82914504	t203	NA
mouse	NA	mou.582.s5:1:+:43951107:43951211	mou.582.s6:1:+:43953257:43953381	t203	NA
rat	NA	rat.40132.s4:9:+:50355910:50356014	rat.40132.s5:9:+:50357983:50358107	t203	NA
rabbit	NA	rab.29791.s6:8:+:104218068:104218172	rab.29791.s7:8:+:104221185:104221309	t203	NA
opossum	NA	opo.45353.s30:7:-:94129537:94129641	opo.45353.s29:7:-:94127302:94127426	t203	NA
chicken	NA	chi.3719.s31:1:-:142140645:142140749	chi.3719.s30:1:-:142139872:142139996	t203	NA
human	hum.17827.s40:13:+:103320108:103320233	hum.17827.s37:13:+:103317145:103317275	hum.17827.s41:13:+:103326633:103326840	t204	NA
macaque	mac.40178.s25:17:+:82964467:82964592	mac.40178.s23:17:+:82961655:82961785	mac.40178.s26:17:+:82971121:82971328	t204	NA
mouse	NA	mou.582.s34:1:+:43992264:43992394	mou.582.s36:1:+:43999628:43999835	t204	NA
rat	NA	rat.40132.s34:9:+:50399211:50399341	rat.40132.s36:9:+:50404063:50404270	t204	NA
rabbit	NA	rab.29791.s30:8:+:104276720:104276850	rab.29791.s32:8:+:104281611:104281818	t204	NA
opossum	NA	opo.45353.s5:7:-:94063990:94064120	opo.45353.s3:7:-:94061630:94061840	t204	NA
chicken	NA	chi.3719.s8:1:-:142111098:142111228	chi.3719.s6:1:-:142109628:142109835	t204	NA
human	hum.1785.s12:1:-:47129505:47129595	hum.1785.s13:1:-:47130928:47131036	hum.1785.s11:1:-:47124359:47124409	t206	NA
macaque	NA	mac.1803.s10:1:-:49591120:49591228	mac.1803.s9:1:-:49585338:49585388	t206	NA
mouse	NA	mou.31916.s8:4:+:115788262:115788370	mou.31916.s10:4:+:115790581:115790631	t206	NA
rat	NA	rat.31354.s9:5:+:138429075:138429167	rat.31354.s11:5:+:138431343:138431393	t206	NA
rabbit	NA	rab.8898.s2:13:+:119929204:119929312	rab.8898.s3:13:+:119936246:119936296	t206	NA
opossum	NA	opo.11855.s4:2:+:7939918:7940010	opo.11855.s6:2:+:7940992:7941042	t206	NA
chicken	NA	chi.28246.s11:8:-:20753610:20753718	chi.28246.s10:8:-:20752502:20752552	t206	NA
human	hum.17969.s68:13:-:99548488:99548643	hum.17969.s69:13:-:99549742:99549864	hum.17969.s67:13:-:99540886:99540965	t208	NA
macaque	NA	mac.40193.s57:17:-:79273381:79273503	mac.40193.s56:17:-:79263931:79264010	t208	NA
mouse	NA	mou.15581.s74:14:-:121634504:121634626	mou.15581.s73:14:-:121629002:121629081	t208	NA
rat	NA	rat.14815.s71:15:-:111440746:111440868	rat.14815.s70:15:-:111435782:111435861	t208	NA
rabbit	NA	rab.29775.s64:8:-:100641018:100641140	rab.29775.s63:8:-:100629491:100629570	t208	NA
opossum	NA	opo.45469.s20:7:+:99050805:99050927	opo.45469.s21:7:+:99054717:99054796	t208	NA
chicken	NA	chi.3773.s16:1:+:143989786:143989908	chi.3773.s17:1:+:143990969:143991048	t208	NA
human	hum.17969.s61:13:-:99537598:99537690	hum.17969.s63:13:-:99537962:99538085	hum.17969.s60:13:-:99537225:99537346	t209	NA
macaque	mac.40193.s50:17:-:79260925:79261017	mac.40193.s52:17:-:79261289:79261412	mac.40193.s49:17:-:79260552:79260673	t209	NA
mouse	NA	mou.15581.s69:14:-:121627295:121627418	mou.15581.s68:14:-:121626817:121626938	t209	NA
rat	NA	rat.14815.s66:15:-:111431761:111431884	rat.14815.s65:15:-:111431286:111431407	t209	NA
rabbit	NA	rab.29775.s59:8:-:100625508:100625631	rab.29775.s58:8:-:100625015:100625136	t209	NA
opossum	NA	opo.45469.s25:7:+:99059114:99059237	opo.45469.s26:7:+:99060309:99060430	t209	NA
chicken	NA	chi.3773.s21:1:+:143992772:143992895	chi.3773.s22:1:+:143993287:143993408	t209	NA
human	hum.18133.s72:13:+:114291935:114292074	hum.18133.s70:13:+:114290849:114291015	hum.18133.s74:13:+:114292133:114292199	t212	NA
macaque	NA	mac.40362.s19:17:+:93725622:93725788	mac.40362.s20:17:+:93726904:93726970	t212	NA
mouse	NA	mou.42932.s20:8:+:13372936:13373102	mou.42932.s21:8:+:13373845:13373923	t212	NA
rat	NA	rat.16014.s14:16:+:80610826:80610992	rat.16014.s15:16:+:80611584:80611662	t212	NA
rabbit	NA	rab.42944.s6:GL018956:-:27219:27385	rab.42944.s4:GL018956:-:26078:26156	t212	NA
opossum	NA	opo.45164.s3:7:-:77025316:77025482	opo.45164.s2:7:-:77019527:77019608	t212	NA
chicken	NA	chi.3595.s5:1:-:136651261:136651427	chi.3595.s4:1:-:136650568:136650649	t212	NA
human	hum.1815.s13:1:-:47748949:47749213	hum.1815.s15:1:-:47753223:47753332	hum.1815.s11:1:-:47748017:47748131	t213	NA
macaque	NA	mac.1863.s8:1:-:50110408:50110517	mac.1863.s7:1:-:50106014:50106128	t213	NA
mouse	NA	mou.31898.s12:4:+:115016172:115016287	mou.31898.s13:4:+:115021475:115021589	t213	NA
rat	NA	rat.31322.s10:5:+:137619530:137619645	rat.31322.s11:5:+:137623754:137623868	t213	NA
rabbit	NA	rab.8878.s13:13:+:119343107:119343216	rab.8878.s14:13:+:119347564:119347678	t213	NA
opossum	NA	opo.11831.s10:2:+:7308508:7308617	opo.11831.s11:2:+:7309708:7309825	t213	NA
chicken	NA	chi.28262.s8:8:-:20831492:20831601	chi.28262.s7:8:-:20830567:20830681	t213	NA
human	hum.18278.s27:13:+:115010365:115010444	hum.18278.s22:13:+:115009331:115009464	hum.18278.s29:13:+:115011475:115011524	t215	NA
macaque	mac.40431.s16:17:+:94334003:94334082	mac.40431.s14:17:+:94332973:94333106	mac.40431.s18:17:+:94335098:94335147	t215	NA
mouse	mou.42955.s11:8:+:13766418:13766497	mou.42955.s10:8:+:13764569:13764702	mou.42955.s12:8:+:13767538:13767587	t215	NA
rat	rat.16030.s11:16:+:80989437:80989516	rat.16030.s10:16:+:80987981:80988114	rat.16030.s12:16:+:80990341:80990390	t215	NA
rabbit	NA	rab.43649.s8:GL019013:+:157014:157147	rab.43649.s10:GL019013:+:159630:159679	t215	NA
opossum	opo.45140.s10:7:-:75778222:75778301	opo.45140.s11:7:-:75778793:75778926	opo.45140.s9:7:-:75770247:75770296	t215	NA
chicken	chi.3585.s15:1:-:136292653:136292732	chi.3585.s16:1:-:136294662:136294795	chi.3585.s14:1:-:136291263:136291312	t215	NA
human	hum.6631.s6:10:-:13373063:13373281	hum.6631.s8:10:-:13375817:13375971	hum.6631.s5:10:-:13371698:13371788	t217	NA
macaque	NA	mac.69043.s5:9:-:13597784:13597938	mac.69043.s4:9:-:13593588:13593678	t217	NA
mouse	NA	mou.24203.s8:2:+:4893185:4893339	mou.24203.s9:2:+:4896689:4896779	t217	NA
rat	NA	rat.17458.s11:17:-:78995753:78995874	rat.17458.s9:17:-:78992229:78992319	t217	NA
rabbit	NA	rab.13031.s101:16:-:18194964:18195085	rab.13031.s100:16:-:18188435:18188525	t217	NA
opossum	NA	opo.50027.s6:8:-:137399892:137400046	opo.50027.s5:8:-:137394990:137395080	t217	NA
chicken	NA	chi.165.s28:1:-:6637068:6637222	chi.165.s27:1:-:6636171:6636261	t217	NA
human	hum.18512.s14:14:+:31067306:31067606	hum.18512.s12:14:+:31066626:31066732	hum.18512.s16:14:+:31067689:31067805	t219	NA
macaque	NA	mac.64768.s12:7:+:93535663:93535769	mac.64768.s13:7:+:93536729:93536845	t219	NA
mouse	NA	mou.9672.s8:12:+:51359742:51359848	mou.9672.s9:12:+:51360931:51361047	t219	NA
rat	NA	rat.33399.s18:6:+:81671244:81671350	rat.33399.s19:6:+:81672080:81672196	t219	NA
rabbit	NA	rab.15075.s10:17:+:50522204:50522310	rab.15075.s11:17:+:50522981:50523097	t219	NA
opossum	NA	opo.3290.s11:1:-:208931893:208931999	opo.3290.s10:1:-:208926501:208926617	t219	NA
chicken	NA	chi.24483.s20:5:+:33424829:33424935	chi.24483.s21:5:+:33426195:33426311	t219	NA
human	hum.66380.s9:9:-:123535032:123535118	hum.66380.s11:9:-:123538371:123538504	hum.66380.s7:9:-:123533626:123533795	t221	NA
macaque	NA	mac.34333.s11:15:+:15236627:15236760	mac.34333.s14:15:+:15241896:15242065	t221	NA
mouse	mou.24858.s3:2:-:34808514:34808600	mou.24858.s6:2:-:34811079:34811116	mou.24858.s2:2:-:34807278:34807447	t221	NA
rat	rat.24993.s3:3:-:19196913:19196999	rat.24993.s6:3:-:19199091:19199128	rat.24993.s2:3:-:19195797:19195966	t221	NA
rabbit	rab.33200.s8:GL018699:+:6474420:6474506	rab.33200.s7:GL018699:+:6473221:6473354	rab.33200.s9:GL018699:+:6475843:6476012	t221	NA
opossum	opo.6325.s5:1:-:413399678:413399764	opo.6325.s6:1:-:413400753:413400886	opo.6325.s4:1:-:413398040:413398209	t221	NA
chicken	chi.9906.s5:17:-:10379489:10379575	chi.9906.s7:17:-:10380193:10380287	chi.9906.s3:17:-:10378879:10378978	t221	NA
human	hum.18555.s7:14:+:33684743:33684793	hum.18555.s6:14:+:33684388:33684632	hum.18555.s9:14:+:33836398:33836474	t223	NA
macaque	mac.64804.s7:7:+:96158587:96158637	mac.64804.s6:7:+:96158232:96158476	mac.64804.s9:7:+:96309864:96309940	t223	NA
mouse	mou.9717.s6:12:+:53501390:53501440	mou.9717.s5:12:+:53501034:53501278	mou.9717.s8:12:+:53640460:53640536	t223	NA
rat	rat.33425.s5:6:+:83878307:83878357	rat.33425.s4:6:+:83877951:83878195	rat.33425.s7:6:+:84015922:84015998	t223	NA
rabbit	NA	rab.15085.s4:17:+:52956768:52957012	rab.15085.s6:17:+:53129667:53129743	t223	NA
opossum	opo.3248.s10:1:-:205598454:205598504	opo.3248.s11:1:-:205598618:205598862	opo.3248.s9:1:-:205397810:205397892	t223	NA
chicken	chi.24501.s6:5:+:34537544:34537594	chi.24501.s5:5:+:34537187:34537431	chi.24501.s7:5:+:34652681:34652763	t223	NA
human	hum.18567.s16:14:+:33097243:33097304	hum.18567.s14:14:+:33069835:33069998	hum.18567.s17:14:+:33147517:33147665	t224	NA
macaque	NA	mac.64808.s12:7:+:95542516:95542679	mac.64808.s13:7:+:95623928:95624076	t224	NA
mouse	NA	mou.9706.s12:12:+:52938343:52938506	mou.9706.s13:12:+:53010474:53010622	t224	NA
rat	NA	rat.33423.s12:6:+:83345239:83345402	rat.33423.s13:6:+:83410969:83411117	t224	NA
rabbit	NA	rab.15083.s12:17:+:52356702:52356865	rab.15083.s13:17:+:52433508:52433656	t224	NA
opossum	NA	opo.3268.s12:1:-:206380575:206380738	opo.3268.s11:1:-:206284487:206284635	t224	NA
chicken	NA	chi.24498.s16:5:+:34173936:34174099	chi.24498.s18:5:+:34225639:34225787	t224	NA
human	hum.18585.s10:14:-:31784976:31785155	hum.18585.s11:14:-:31787430:31787498	hum.18585.s9:14:-:31782174:31782396	t226	NA
macaque	mac.64800.s10:7:-:94277308:94277487	mac.64800.s11:7:-:94279763:94279831	mac.64800.s9:7:-:94274565:94274787	t226	NA
mouse	mou.9682.s12:12:-:51894263:51894442	mou.9682.s13:12:-:51896563:51896631	mou.9682.s11:12:-:51893650:51893872	t226	NA
rat	rat.33415.s15:6:-:82234211:82234390	rat.33415.s16:6:-:82236501:82236569	rat.33415.s14:6:-:82231660:82231882	t226	NA
rabbit	NA	rab.15100.s12:17:-:51131794:51131862	rab.15100.s11:17:-:51124931:51125153	t226	NA
opossum	opo.3288.s30:1:+:208071314:208071493	opo.3288.s29:1:+:208067678:208067746	opo.3288.s31:1:+:208072164:208072398	t226	NA
chicken	chi.24528.s66:5:-:33695514:33695693	chi.24528.s67:5:-:33696118:33696186	chi.24528.s65:5:-:33694630:33694864	t226	NA
human	hum.66408.s13:9:+:116778393:116778452	hum.66408.s12:9:+:116770757:116770834	hum.66408.s14:9:+:116778975:116779064	t227	NA
macaque	mac.34417.s9:15:-:22109906:22109965	mac.34417.s10:15:-:22117217:22117294	mac.34417.s8:15:-:22109293:22109382	t227	NA
mouse	NA	mou.31293.s15:4:+:63095477:63095554	mou.31293.s16:4:+:63103514:63103603	t227	NA
rat	NA	rat.30840.s15:5:+:83046373:83046450	rat.30840.s16:5:+:83054479:83054568	t227	NA
rabbit	NA	rab.33255.s10:GL018699:-:13573221:13573298	rab.33255.s9:GL018699:-:13564975:13565064	t227	NA
opossum	NA	opo.6929.s27:1:-:451771039:451771116	opo.6929.s26:1:-:451769995:451770084	t227	NA
chicken	NA	chi.9433.s18:17:-:1089167:1089244	chi.9433.s17:17:-:1088097:1088186	t227	NA
human	hum.18626.s19:14:-:31388172:31388312	hum.18626.s21:14:-:31398407:31398517	hum.18626.s18:14:-:31382730:31382863	t228	NA
macaque	mac.64793.s16:7:-:93864163:93864303	mac.64793.s18:7:-:93874824:93874934	mac.64793.s15:7:-:93858937:93859070	t228	NA
mouse	mou.9687.s17:12:-:51633579:51633719	mou.9687.s19:12:-:51643104:51643214	mou.9687.s14:12:-:51629374:51629507	t228	NA
rat	rat.33407.s16:6:-:81967654:81967794	rat.33407.s17:6:-:81976761:81976871	rat.33407.s15:6:-:81963457:81963590	t228	NA
rabbit	NA	rab.15095.s16:17:-:50818231:50818341	rab.15095.s15:17:-:50802948:50803081	t228	NA
opossum	opo.3319.s17:1:+:208443651:208443791	opo.3319.s15:1:+:208432198:208432308	opo.3319.s18:1:+:208448124:208448257	t228	NA
chicken	chi.24523.s20:5:-:33563649:33563789	chi.24523.s21:5:-:33569543:33569653	chi.24523.s19:5:-:33559190:33559323	t228	NA
human	hum.18630.s50:14:-:31631799:31631880	hum.18630.s51:14:-:31637504:31637678	hum.18630.s49:14:-:31626371:31626509	t230	NA
macaque	NA	mac.64798.s44:7:-:94125376:94125550	mac.64798.s43:7:-:94115612:94115750	t230	NA
mouse	NA	mou.9689.s41:12:-:51797837:51798011	mou.9689.s40:12:-:51794739:51794877	t230	NA
rat	NA	rat.33411.s42:6:-:82125399:82125573	rat.33411.s41:6:-:82122327:82122465	t230	NA
rabbit	NA	rab.15098.s41:17:-:50998242:50998416	rab.15098.s40:17:-:50995958:50996096	t230	NA
opossum	NA	opo.3314.s14:1:+:208228587:208228761	opo.3314.s15:1:+:208231140:208231278	t230	NA
chicken	NA	chi.24528.s41:5:-:33648790:33648964	chi.24528.s40:5:-:33647300:33647438	t230	NA
human	hum.18630.s27:14:-:31592722:31592830	hum.18630.s29:14:-:31596991:31597212	hum.18630.s25:14:-:31592126:31592253	t232	NA
macaque	NA	mac.64798.s24:7:-:94084048:94084269	mac.64798.s23:7:-:94079436:94079563	t232	NA
mouse	NA	mou.9689.s23:12:-:51767556:51767777	mou.9689.s22:12:-:51764027:51764154	t232	NA
rat	NA	rat.33411.s23:6:-:82096777:82096998	rat.33411.s22:6:-:82093229:82093356	t232	NA
rabbit	NA	rab.15098.s22:17:-:50971928:50972149	rab.15098.s21:17:-:50967004:50967131	t232	NA
opossum	NA	opo.3314.s31:1:+:208263295:208263516	opo.3314.s32:1:+:208268099:208268232	t232	NA
chicken	NA	chi.24528.s21:5:-:33630783:33631004	chi.24528.s20:5:-:33628996:33629129	t232	NA
human	hum.18630.s22:14:-:31590589:31590711	hum.18630.s25:14:-:31592126:31592253	hum.18630.s21:14:-:31588916:31589072	t233	NA
macaque	mac.64798.s21:7:-:94077651:94077773	mac.64798.s23:7:-:94079436:94079563	mac.64798.s20:7:-:94075990:94076146	t233	NA
mouse	mou.9689.s20:12:-:51762424:51762546	mou.9689.s22:12:-:51764027:51764154	mou.9689.s19:12:-:51761014:51761170	t233	NA
rat	rat.33411.s20:6:-:82092652:82092774	rat.33411.s22:6:-:82093229:82093356	rat.33411.s18:6:-:82091036:82091192	t233	NA
rabbit	rab.15098.s19:17:-:50965243:50965365	rab.15098.s21:17:-:50967004:50967131	rab.15098.s18:17:-:50961337:50961493	t233	NA
opossum	opo.3314.s33:1:+:208268894:208269016	opo.3314.s32:1:+:208268099:208268232	opo.3314.s34:1:+:208269935:208270091	t233	NA
chicken	NA	chi.24528.s20:5:-:33628996:33629129	chi.24528.s19:5:-:33626801:33626957	t233	NA
human	hum.18671.s19:14:+:37875772:37875875	hum.18671.s16:14:+:37838722:37838829	hum.18671.s22:14:+:37892060:37892154	t235	NA
macaque	NA	mac.64885.s12:7:+:100344414:100344521	mac.64885.s13:7:+:100410682:100410776	t235	NA
mouse	NA	mou.9781.s16:12:+:57364127:57364234	mou.9781.s17:12:+:57414316:57414410	t235	NA
rat	NA	rat.33485.s20:6:+:87877282:87877389	rat.33485.s21:6:+:87935347:87935441	t235	NA
rabbit	NA	rab.15149.s13:17:+:57049871:57049978	rab.15149.s17:17:+:57129351:57129445	t235	NA
opossum	NA	opo.4223.s4:1:-:279446897:279447004	opo.4223.s3:1:-:279341248:279341342	t235	NA
chicken	NA	chi.24571.s12:5:+:36334891:36334998	chi.24571.s13:5:+:36379485:36379579	t235	NA
human	hum.66435.s38:9:+:117012214:117012318	hum.66435.s35:9:+:117008146:117008190	hum.66435.s40:9:+:117012895:117012948	t236	NA
macaque	NA	mac.34420.s55:15:-:21882388:21882432	mac.34420.s54:15:-:21877647:21877700	t236	NA
mouse	NA	mou.31350.s37:4:+:63286606:63286650	mou.31350.s38:4:+:63291523:63291576	t236	NA
rat	NA	rat.30846.s31:5:+:83239241:83239285	rat.30846.s32:5:+:83244228:83244281	t236	NA
rabbit	NA	rab.33270.s53:GL018699:-:13366365:13366409	rab.33270.s51:GL018699:-:13361544:13361597	t236	NA
opossum	NA	opo.6913.s26:1:-:451408712:451408756	opo.6913.s25:1:-:451396920:451396973	t236	NA
chicken	NA	chi.9446.s38:17:+:4731245:4731289	chi.9446.s39:17:+:4736911:4736964	t236	NA
human	hum.51265.s31:5:-:37331787:37331897	hum.51265.s32:5:-:37333565:37333735	hum.51265.s29:5:-:37330140:37330234	t239	NA
macaque	NA	mac.60089.s29:6:-:37174394:37174564	mac.60089.s24:6:-:37171204:37171298	t239	NA
mouse	mou.15507.s17:15:+:8130125:8130235	mou.15507.s16:15:+:8128408:8128578	mou.15507.s18:15:+:8131462:8131556	t239	NA
rat	rat.20940.s15:2:+:77235182:77235292	rat.20940.s14:2:+:77233488:77233658	rat.20940.s16:2:+:77236289:77236383	t239	NA
rabbit	rab.4018.s24:11:-:58435327:58435437	rab.4018.s25:11:-:58438657:58438827	rab.4018.s23:11:-:58434333:58434427	t239	NA
opossum	opo.23651.s14:3:+:238687399:238687509	opo.23651.s13:3:+:238686466:238686636	opo.23651.s15:3:+:238688780:238688874	t239	NA
chicken	chi.39146.s22:Z:-:11413782:11413892	chi.39146.s24:Z:-:11414335:11414505	chi.39146.s21:Z:-:11412749:11412843	t239	NA
human	hum.18671.s26:14:+:37906813:37906929	hum.18671.s22:14:+:37892060:37892154	hum.18671.s27:14:+:37969113:37969343	t241	NA
macaque	NA	mac.64885.s13:7:+:100410682:100410776	mac.64885.s14:7:+:100487097:100487327	t241	NA
mouse	NA	mou.9781.s17:12:+:57414316:57414410	mou.9781.s18:12:+:57456953:57457183	t241	NA
rat	NA	rat.33485.s21:6:+:87935347:87935441	rat.33485.s22:6:+:87980456:87980686	t241	NA
rabbit	NA	rab.15149.s17:17:+:57129351:57129445	rab.15149.s18:17:+:57185977:57186207	t241	NA
opossum	NA	opo.4223.s3:1:-:279341248:279341342	opo.4223.s2:1:-:279282330:279282560	t241	NA
chicken	NA	chi.24571.s13:5:+:36379485:36379579	chi.24571.s14:5:+:36406334:36406564	t241	NA
human	hum.18739.s41:14:+:39793473:39793562	hum.18739.s40:14:+:39790132:39790260	hum.18739.s44:14:+:39796068:39796226	t242	NA
macaque	NA	mac.64914.s34:7:+:102301487:102301615	mac.64914.s35:7:+:102306982:102307140	t242	NA
mouse	NA	mou.9823.s32:12:+:59176331:59176459	mou.9823.s34:12:+:59179850:59180008	t242	NA
rat	NA	rat.33521.s32:6:+:89800050:89800178	rat.33521.s33:6:+:89803750:89803908	t242	NA
rabbit	NA	rab.15188.s32:17:+:58909613:58909741	rab.15188.s33:17:+:58913695:58913853	t242	NA
opossum	NA	opo.4209.s10:1:-:278118945:278119073	opo.4209.s8:1:-:278114304:278114447	t242	NA
chicken	NA	chi.24600.s29:5:+:36923650:36923781	chi.24600.s31:5:+:36925636:36925794	t242	NA
human	hum.66452.s16:9:+:125068067:125068156	hum.66452.s14:9:+:125054028:125054119	hum.66452.s17:9:+:125075506:125075665	t244	NA
macaque	NA	mac.34289.s4:15:-:13705955:13706046	mac.34289.s2:15:-:13683957:13684116	t244	NA
mouse	NA	mou.24917.s9:2:+:36159599:36159690	mou.24917.s10:2:+:36177115:36177274	t244	NA
rat	NA	rat.25030.s6:3:+:20795134:20795225	rat.25030.s7:3:+:20814974:20815133	t244	NA
rabbit	NA	rab.33136.s3:GL018699:-:4940823:4940914	rab.33136.s2:GL018699:-:4917284:4917443	t244	NA
opossum	NA	opo.6370.s10:1:+:415816939:415817030	opo.6370.s11:1:+:415833602:415833761	t244	NA
chicken	NA	chi.9687.s6:17:+:8750531:8750622	chi.9687.s8:17:+:8755200:8755359	t244	NA
human	hum.1875.s9:1:-:58995802:58995992	hum.1875.s11:1:-:58996273:58996401	hum.1875.s8:1:-:58992933:58993007	t245	NA
macaque	NA	mac.2086.s5:1:-:61384268:61384396	mac.2086.s4:1:-:61381230:61381304	t245	NA
mouse	NA	mou.31705.s12:4:+:103328838:103328966	mou.31705.s13:4:+:103331305:103331379	t245	NA
rat	NA	rat.31158.s7:5:+:126729277:126729405	rat.31158.s8:5:+:126732436:126732510	t245	NA
rabbit	NA	rab.8696.s8:13:+:108253257:108253345	rab.8696.s9:13:+:108257868:108257942	t245	NA
opossum	NA	opo.12468.s11:2:+:33557881:33558009	opo.12468.s12:2:+:33560049:33560123	t245	NA
chicken	NA	chi.28344.s4:8:-:25214469:25214597	chi.28344.s3:8:-:25210519:25210593	t245	NA
human	hum.1875.s6:1:-:58988499:58988584	hum.1875.s8:1:-:58992933:58993007	hum.1875.s4:1:-:58971732:58971881	t246	NA
macaque	NA	mac.2086.s4:1:-:61381230:61381304	mac.2086.s2:1:-:61352822:61352971	t246	NA
mouse	NA	mou.31705.s13:4:+:103331305:103331379	mou.31705.s14:4:+:103353502:103353651	t246	NA
rat	NA	rat.31158.s8:5:+:126732436:126732510	rat.31158.s9:5:+:126752618:126752767	t246	NA
rabbit	NA	rab.8696.s9:13:+:108257868:108257942	rab.8696.s10:13:+:108280836:108280985	t246	NA
opossum	NA	opo.12468.s12:2:+:33560049:33560123	opo.12468.s13:2:+:33568030:33568179	t246	NA
chicken	NA	chi.28344.s3:8:-:25210519:25210593	chi.28344.s2:8:-:25208835:25208984	t246	NA
human	hum.1880.s8:1:-:59134102:59134238	hum.1880.s10:1:-:59134304:59134354	hum.1880.s7:1:-:59133519:59133593	t247	NA
macaque	mac.2103.s13:1:-:61519967:61520103	mac.2103.s15:1:-:61520169:61520219	mac.2103.s12:1:-:61519387:61519461	t247	NA
mouse	NA	mou.31567.s10:4:-:94953498:94953548	mou.31567.s9:4:-:94952863:94952937	t247	NA
rat	NA	rat.31070.s42:5:-:117859586:117859636	rat.31070.s41:5:-:117859180:117859254	t247	NA
rabbit	NA	rab.8692.s3:13:+:108119353:108119403	rab.8692.s5:13:+:108120429:108120503	t247	NA
opossum	NA	opo.12455.s16:2:+:33412859:33412909	opo.12455.s17:2:+:33413480:33413554	t247	NA
chicken	NA	chi.28469.s12:8:-:25236883:25236894	chi.28469.s9:8:-:25236369:25236443	t247	NA
human	hum.66491.s29:9:+:125833691:125833780	hum.66491.s27:9:+:125832629:125832703	hum.66491.s31:9:+:125835831:125835956	t248	NA
macaque	NA	mac.34272.s11:15:-:12658586:12658660	mac.34272.s10:15:-:12655513:12655638	t248	NA
mouse	NA	mou.24935.s23:2:+:37537302:37537376	mou.24935.s24:2:+:37540417:37540542	t248	NA
rat	NA	rat.25094.s23:3:+:27025073:27025147	rat.25094.s24:3:+:27028159:27028284	t248	NA
rabbit	NA	rab.33139.s22:GL018699:-:4112311:4112385	rab.33139.s21:GL018699:-:4107871:4107996	t248	NA
opossum	NA	opo.6384.s20:1:+:416993196:416993270	opo.6384.s21:1:+:417005461:417005586	t248	NA
chicken	NA	chi.9740.s26:17:+:8863536:8863610	chi.9740.s27:17:+:8865811:8865936	t248	NA
human	hum.66495.s25:9:-:125943147:125943254	hum.66495.s26:9:-:125946411:125946577	hum.66495.s24:9:-:125941286:125941506	t249	NA
macaque	NA	mac.34261.s3:15:+:12542333:12542503	mac.34261.s4:15:+:12547337:12547557	t249	NA
mouse	NA	mou.24936.s25:2:-:37647116:37647285	mou.24936.s23:2:-:37645471:37645618	t249	NA
rat	NA	rat.25096.s33:3:-:27141718:27141887	rat.25096.s31:3:-:27135894:27136041	t249	NA
rabbit	NA	rab.33121.s6:GL018699:+:3995526:3995686	rab.33121.s7:GL018699:+:4001542:4001762	t249	NA
opossum	NA	opo.6387.s24:1:-:417132228:417132398	opo.6387.s23:1:-:417129359:417129579	t249	NA
chicken	NA	chi.9745.s43:17:-:8931604:8931775	chi.9745.s42:17:-:8928537:8928754	t249	NA
human	hum.18806.s19:14:-:45706375:45706522	hum.18806.s20:14:-:45706851:45706924	hum.18806.s18:14:-:45705017:45705147	t250	NA
macaque	NA	mac.65010.s14:7:-:108417782:108417855	mac.65010.s13:7:-:108415947:108416077	t250	NA
mouse	NA	mou.9875.s14:12:-:65156992:65157065	mou.9875.s13:12:-:65154719:65154849	t250	NA
rat	NA	rat.33549.s13:6:-:96396759:96396832	rat.33549.s12:6:-:96394522:96394652	t250	NA
rabbit	NA	rab.15231.s16:17:-:64600030:64600103	rab.15231.s15:17:-:64596848:64596978	t250	NA
opossum	NA	opo.9110.s10:1:+:591228009:591228082	opo.9110.s11:1:+:591229272:591229402	t250	NA
chicken	NA	chi.25447.s5:5:+:58611226:58611302	chi.25447.s7:5:+:58612113:58612243	t250	NA
human	hum.5135.s21:1:+:201756781:201756896	hum.5135.s19:1:+:201755557:201755705	hum.5135.s23:1:+:201757596:201757766	t251	NA
macaque	NA	mac.4563.s7:1:-:168709643:168709791	mac.4563.s6:1:-:168707584:168707754	t251	NA
mouse	NA	mou.2080.s54:1:-:135467641:135467789	mou.2080.s53:1:-:135465839:135466009	t251	NA
rat	NA	rat.10837.s80:13:-:57344385:57344533	rat.10837.s79:13:-:57342646:57342816	t251	NA
rabbit	NA	rab.13949.s29:16:-:69800188:69800336	rab.13949.s28:16:-:69798336:69798506	t251	NA
opossum	NA	opo.13462.s14:2:+:105613390:105613538	opo.13462.s15:2:+:105616557:105616727	t251	NA
chicken	NA	chi.16663.s12:26:+:641669:641817	chi.16663.s13:26:+:642467:642637	t251	NA
human	hum.37193.s5:2:-:182409427:182409523	hum.37193.s6:2:-:182412345:182412453	hum.37193.s4:2:-:182403819:182403991	t252	NA
macaque	mac.26764.s7:12:-:45143774:45143870	mac.26764.s8:12:-:45146692:45146800	mac.26764.s5:12:-:45138296:45138468	t252	NA
mouse	mou.25518.s7:2:-:79338541:79338637	mou.25518.s8:2:-:79341293:79341401	mou.25518.s6:2:-:79333479:79333657	t252	NA
rat	NA	rat.25592.s4:3:-:72838725:72838833	rat.25592.s3:3:-:72831416:72831594	t252	NA
rabbit	rab.27849.s6:7:-:121553177:121553273	rab.27849.s7:7:-:121555778:121555886	rab.27849.s5:7:-:121545992:121546170	t252	NA
opossum	opo.30932.s3:4:-:195008691:195008787	opo.30932.s4:4:-:195012393:195012495	opo.30932.s2:4:-:195004480:195004652	t252	NA
chicken	chi.26831.s15:7:+:13814562:13814658	chi.26831.s14:7:+:13811651:13811759	chi.26831.s16:7:+:13815912:13816084	t252	NA
human	hum.66506.s32:9:-:126497216:126497322	hum.66506.s34:9:-:126519982:126520101	hum.66506.s30:9:-:126438999:126439068	t253	NA
macaque	NA	mac.34251.s9:15:+:12000287:12000406	mac.34251.s11:15:+:12080319:12080388	t253	NA
mouse	NA	mou.24951.s24:2:-:38126529:38126648	mou.24951.s22:2:-:38048725:38048794	t253	NA
rat	NA	rat.25082.s23:3:-:27614427:27614546	rat.25082.s22:3:-:27536567:27536636	t253	NA
rabbit	NA	rab.33119.s9:GL018699:+:3451177:3451296	rab.33119.s10:GL018699:+:3534739:3534808	t253	NA
opossum	NA	opo.6392.s22:1:-:417920778:417920897	opo.6392.s21:1:-:417815127:417815196	t253	NA
chicken	NA	chi.9748.s37:17:-:9149284:9149356	chi.9748.s34:17:-:9127087:9127156	t253	NA
human	hum.51373.s29:5:+:54701050:54701147	hum.51373.s26:5:+:54696061:54696249	hum.51373.s31:5:+:54701253:54701416	t254	NA
macaque	NA	mac.60308.s31:6:+:53050887:53051075	mac.60308.s32:6:+:53056474:53056637	t254	NA
mouse	NA	mou.13186.s15:13:-:112883100:112883288	mou.13186.s13:13:-:112880979:112881142	t254	NA
rat	NA	rat.20783.s7:2:-:63784425:63784613	rat.20783.s6:2:-:63782845:63783008	t254	NA
rabbit	NA	rab.4199.s24:11:+:71337733:71337921	rab.4199.s25:11:+:71339580:71339743	t254	NA
opossum	NA	opo.21467.s24:3:+:17833129:17833317	opo.21467.s25:3:+:17838135:17838298	t254	NA
chicken	NA	chi.39227.s21:Z:+:16656383:16656571	chi.39227.s22:Z:+:16657632:16657795	t254	NA
human	hum.66506.s16:9:-:126215105:126215181	hum.66506.s18:9:-:126217018:126217058	hum.66506.s14:9:-:126214555:126214626	t255	NA
macaque	mac.34254.s6:15:+:12283008:12283090	mac.34254.s4:15:+:12281132:12281172	mac.34254.s8:15:+:12283577:12283644	t255	NA
mouse	NA	mou.24951.s12:2:-:37856116:37856156	mou.24951.s11:2:-:37853993:37854064	t255	NA
rat	NA	rat.25082.s10:3:-:27352812:27352852	rat.25082.s9:3:-:27350688:27350759	t255	NA
rabbit	NA	rab.33119.s20:GL018699:+:3751179:3751219	rab.33119.s22:GL018699:+:3753470:3753541	t255	NA
opossum	NA	opo.6392.s11:1:-:417511451:417511491	opo.6392.s9:1:-:417507486:417507557	t255	NA
chicken	NA	chi.9748.s23:17:-:9060801:9060841	chi.9748.s22:17:-:9059199:9059270	t255	NA
human	hum.3720.s22:1:+:154214176:154214273	hum.3720.s20:1:+:154213989:154214041	hum.3720.s24:1:+:154215693:154215778	t256	NA
macaque	mac.3577.s17:1:+:132768774:132768871	mac.3577.s15:1:+:132768587:132768639	mac.3577.s19:1:+:132770281:132770366	t256	NA
mouse	NA	mou.29199.s102:3:-:90028325:90028377	mou.29199.s100:3:-:90026593:90026678	t256	NA
rat	NA	rat.22344.s36:2:-:208809436:208809488	rat.22344.s35:2:-:208807604:208807689	t256	NA
rabbit	NA	rab.7597.s13:13:-:38313273:38313325	rab.7597.s12:13:-:38311240:38311325	t256	NA
opossum	NA	opo.14768.s22:2:+:188565074:188565126	opo.14768.s24:2:+:188566922:188567007	t256	NA
chicken	NA	chi.16512.s23:25:-:1312969:1313021	chi.16512.s22:25:-:1312194:1312279	t256	NA
human	hum.66517.s13:9:+:127982606:127982676	hum.66517.s12:9:+:127975649:127975801	hum.66517.s15:9:+:127982818:127982979	t257	NA
macaque	NA	mac.35696.s7:15:-:101423171:101423323	mac.35696.s6:15:-:101418626:101418787	t257	NA
mouse	NA	mou.24856.s7:2:-:34790503:34790655	mou.24856.s5:2:-:34785567:34785725	t257	NA
rat	NA	rat.24988.s10:3:-:19175464:19175528	rat.24988.s7:3:-:19171751:19171909	t257	NA
rabbit	NA	rab.33088.s5:GL018699:-:2163365:2163517	rab.33088.s4:GL018699:-:2158515:2158676	t257	NA
opossum	NA	opo.6428.s6:1:+:419779204:419779356	opo.6428.s7:1:+:419781949:419782110	t257	NA
chicken	NA	chi.9756.s4:17:+:9589156:9589307	chi.9756.s6:17:+:9589441:9589602	t257	NA
human	hum.3720.s30:1:+:154223957:154224129	hum.3720.s29:1:+:154223517:154223794	hum.3720.s32:1:+:154226376:154226565	t258	NA
macaque	mac.3577.s25:1:+:132778660:132778832	mac.3577.s24:1:+:132778218:132778495	mac.3577.s26:1:+:132782045:132782234	t258	NA
mouse	mou.29199.s95:3:-:90020897:90021069	mou.29199.s96:3:-:90021239:90021516	mou.29199.s94:3:-:90019152:90019341	t258	NA
rat	rat.22344.s31:2:-:208798780:208798952	rat.22344.s32:2:-:208799123:208799400	rat.22344.s28:2:-:208796804:208796993	t258	NA
rabbit	NA	rab.7597.s9:13:-:38296548:38296825	rab.7597.s5:13:-:38294646:38294835	t258	NA
opossum	opo.14768.s28:2:+:188574327:188574499	opo.14768.s27:2:+:188572202:188572479	opo.14768.s29:2:+:188576756:188576945	t258	NA
chicken	chi.16512.s18:25:-:1309577:1309749	chi.16512.s19:25:-:1309898:1310175	chi.16512.s17:25:-:1308749:1308938	t258	NA
human	hum.51400.s8:5:+:56517203:56517223	hum.51400.s7:5:+:56509901:56510020	hum.51400.s9:5:+:56526673:56526796	t259	NA
macaque	NA	mac.60362.s6:6:+:54877434:54877553	mac.60362.s7:6:+:54895593:54895716	t259	NA
mouse	NA	mou.13142.s12:13:-:111466851:111466970	mou.13142.s11:13:-:111453373:111453496	t259	NA
rat	NA	rat.20767.s13:2:-:62091626:62091745	rat.20767.s12:2:-:62078008:62078131	t259	NA
rabbit	NA	rab.4252.s4:11:+:73092611:73092730	rab.4252.s5:11:+:73107305:73107428	t259	NA
opossum	NA	opo.21499.s7:3:+:20006973:20007092	opo.21499.s8:3:+:20038403:20038526	t259	NA
chicken	NA	chi.39261.s9:Z:+:17395090:17395209	chi.39261.s10:Z:+:17399968:17400091	t259	NA
human	hum.37206.s16:2:+:182775853:182775960	hum.37206.s13:2:+:182774626:182774698	hum.37206.s18:2:+:182778572:182778660	t260	NA
macaque	NA	mac.26773.s12:12:+:45518927:45518999	mac.26773.s14:12:+:45522896:45522984	t260	NA
mouse	NA	mou.25511.s12:2:+:79651388:79651460	mou.25511.s13:2:+:79655087:79655175	t260	NA
rat	NA	rat.25595.s10:3:+:73168508:73168580	rat.25595.s11:3:+:73172098:73172186	t260	NA
rabbit	NA	rab.27850.s17:7:+:121994803:121994875	rab.27850.s18:7:+:121998682:121998770	t260	NA
opossum	NA	opo.30936.s16:4:+:195486113:195486185	opo.30936.s18:4:+:195487324:195487415	t260	NA
chicken	NA	chi.26822.s11:7:-:13682799:13682871	chi.26822.s10:7:-:13676330:13676421	t260	NA
human	hum.51420.s14:5:-:56234123:56234165	hum.51420.s16:5:-:56234710:56234844	hum.51420.s13:5:-:56233405:56233525	t261	NA
macaque	NA	mac.60358.s13:6:-:54598242:54598376	mac.60358.s12:6:-:54596920:54597040	t261	NA
mouse	NA	mou.13147.s7:13:+:111703629:111703763	mou.13147.s8:13:+:111705222:111705342	t261	NA
rat	NA	rat.20770.s7:2:+:62322654:62322788	rat.20770.s8:2:+:62323896:62324016	t261	NA
rabbit	NA	rab.4245.s12:11:-:72830972:72831106	rab.4245.s11:11:-:72829744:72829864	t261	NA
opossum	NA	opo.21497.s15:3:-:19712458:19712592	opo.21497.s14:3:-:19710667:19710787	t261	NA
chicken	NA	chi.39260.s11:Z:-:17352596:17352730	chi.39260.s10:Z:-:17350605:17350725	t261	NA
human	hum.18818.s4:14:+:50070270:50070336	hum.18818.s3:14:+:50069088:50069186	hum.18818.s5:14:+:50074118:50074839	t262	NA
macaque	NA	mac.16652.s3:1099214739774:-:34777:34875	mac.16652.s2:1099214739774:-:28759:29480	t262	NA
mouse	NA	mou.9859.s2:12:+:69171862:69171960	mou.9859.s3:12:+:69174392:69175113	t262	NA
rat	NA	rat.33567.s3:6:+:100924967:100925065	rat.33567.s4:6:+:100927433:100928154	t262	NA
rabbit	NA	rab.15259.s2:17:+:68761518:68761616	rab.15259.s3:17:+:68765170:68765891	t262	NA
opossum	NA	opo.4117.s2:1:+:275638216:275638314	opo.4117.s3:1:+:275643932:275644659	t262	NA
chicken	NA	chi.25228.s2:5:+:57481630:57481728	chi.25228.s4:5:+:57484037:57484730	t262	NA
human	hum.37214.s24:2:-:183845972:183846104	hum.37214.s25:2:-:183847549:183847655	hum.37214.s23:2:-:183843562:183843643	t263	NA
macaque	mac.26796.s23:12:-:46585428:46585560	mac.26796.s24:12:-:46587012:46587118	mac.26796.s22:12:-:46583008:46583089	t263	NA
mouse	mou.25550.s19:2:-:80538104:80538236	mou.25550.s20:2:-:80540119:80540225	mou.25550.s18:2:-:80535474:80535555	t263	NA
rat	NA	rat.25622.s23:3:-:74320071:74320177	rat.25622.s20:3:-:74316224:74316305	t263	NA
rabbit	rab.27865.s19:7:-:123088865:123088997	rab.27865.s20:7:-:123090765:123090871	rab.27865.s18:7:-:123083825:123083906	t263	NA
opossum	opo.30960.s21:4:-:197001519:197001651	opo.30960.s22:4:-:197007647:197007753	opo.30960.s20:4:-:196999490:196999571	t263	NA
chicken	chi.26531.s25:7:+:2248420:2248552	chi.26531.s24:7:+:2246744:2246850	chi.26531.s26:7:+:2250404:2250485	t263	NA
human	hum.66517.s16:9:+:127990189:127990338	hum.66517.s15:9:+:127982818:127982979	hum.66517.s18:9:+:127994875:127995024	t266	NA
macaque	NA	mac.35696.s6:15:-:101418626:101418787	mac.35696.s3:15:-:101406802:101406951	t266	NA
mouse	mou.24856.s3:2:-:34784546:34784695	mou.24856.s5:2:-:34785567:34785725	mou.24856.s2:2:-:34780597:34780746	t266	NA
rat	rat.24988.s5:3:-:19170316:19170465	rat.24988.s7:3:-:19171751:19171909	rat.24988.s4:3:-:19166602:19166751	t266	NA
rabbit	rab.33088.s3:GL018699:-:2151063:2151212	rab.33088.s4:GL018699:-:2158515:2158676	rab.33088.s2:GL018699:-:2146559:2146708	t266	NA
opossum	opo.6428.s8:1:+:419785748:419785897	opo.6428.s7:1:+:419781949:419782110	opo.6428.s9:1:+:419788349:419788498	t266	NA
chicken	chi.9756.s8:17:+:9589952:9590101	chi.9756.s6:17:+:9589441:9589602	chi.9756.s9:17:+:9590220:9590369	t266	NA
human	hum.66522.s16:9:-:128414396:128414536	hum.66522.s17:9:-:128419930:128420078	hum.66522.s14:9:-:128347834:128348006	t267	NA
macaque	NA	mac.35687.s5:15:+:100958417:100958565	mac.35687.s6:15:+:101025936:101026108	t267	NA
mouse	NA	mou.24812.s5:2:+:34444258:34444406	mou.24812.s6:2:+:34497701:34497873	t267	NA
rat	NA	rat.24971.s10:3:+:18846423:18846571	rat.24971.s11:3:+:18895695:18895867	t267	NA
rabbit	NA	rab.33081.s5:GL018699:+:1772363:1772511	rab.33081.s6:GL018699:+:1832966:1833138	t267	NA
opossum	NA	opo.6420.s15:1:-:420439746:420439891	opo.6420.s14:1:-:420336142:420336314	t267	NA
chicken	NA	chi.9759.s16:17:-:9710311:9710459	chi.9759.s12:17:-:9690245:9690417	t267	NA
human	hum.18840.s9:14:+:45565627:45565695	hum.18840.s7:14:+:45565306:45565431	hum.18840.s11:14:+:45565799:45565961	t269	NA
macaque	mac.65000.s9:7:+:108267233:108267301	mac.65000.s7:7:+:108266919:108267044	mac.65000.s11:7:+:108267405:108267567	t269	NA
mouse	mou.9873.s17:12:+:65043543:65043611	mou.9873.s15:12:+:65043232:65043357	mou.9873.s20:12:+:65043768:65043877	t269	NA
rat	rat.33546.s6:6:+:96282263:96282331	rat.33546.s4:6:+:96281952:96282077	rat.33546.s8:6:+:96282435:96282597	t269	NA
rabbit	rab.15251.s39:17:+:64465393:64465461	rab.15251.s37:17:+:64465087:64465212	rab.15251.s42:17:+:64465619:64465728	t269	NA
opossum	opo.3856.s20:1:-:255651408:255651476	opo.3856.s22:1:-:255651661:255651786	opo.3856.s18:1:-:255651144:255651306	t269	NA
chicken	NA	chi.25453.s35:5:-:58701055:58701180	chi.25453.s32:5:-:58700542:58700651	t269	NA
human	hum.51441.s15:5:-:60205475:60205784	hum.51441.s16:5:-:60214092:60214215	hum.51441.s14:5:-:60200619:60200700	t272	NA
macaque	NA	mac.60400.s10:6:-:58628525:58628624	mac.60400.s8:6:-:58614626:58614707	t272	NA
mouse	NA	mou.13107.s4:13:+:108169368:108169491	mou.13107.s5:13:+:108172702:108172783	t272	NA
rat	NA	rat.20740.s4:2:+:58530926:58531049	rat.20740.s6:2:+:58534234:58534315	t272	NA
rabbit	NA	rab.4282.s19:11:-:76974155:76974278	rab.4282.s16:11:-:76962187:76962268	t272	NA
opossum	NA	opo.21550.s9:3:-:24853582:24853705	opo.21550.s8:3:-:24846857:24846938	t272	NA
chicken	NA	chi.39238.s11:Z:-:18820767:18820890	chi.39238.s10:Z:-:18819038:18819119	t272	NA
human	hum.18903.s8:14:-:51449041:51449217	hum.18903.s10:14:-:51449660:51449683	hum.18903.s6:14:-:51448572:51448821	t273	NA
macaque	mac.65073.s27:7:-:114030334:114030510	mac.65073.s29:7:-:114030954:114030977	mac.65073.s25:7:-:114029865:114030114	t273	NA
mouse	NA	mou.9918.s8:12:-:70252020:70252043	mou.9918.s6:12:-:70251011:70251260	t273	NA
rat	NA	rat.33607.s9:6:-:102114785:102114808	rat.33607.s7:6:-:102113759:102114008	t273	NA
rabbit	NA	rab.15313.s8:17:-:69984777:69984800	rab.15313.s5:17:-:69983678:69983927	t273	NA
opossum	NA	opo.4242.s11:1:+:281321256:281321279	opo.4242.s12:1:+:281322055:281322358	t273	NA
chicken	NA	chi.25411.s6:5:-:57871252:57871275	chi.25411.s3:5:-:57870194:57870494	t273	NA
human	hum.66561.s60:9:+:123933437:123933481	hum.66561.s58:9:+:123931889:123932094	hum.66561.s62:9:+:123933686:123933826	t274	NA
macaque	NA	mac.34352.s10:15:-:14838021:14838226	mac.34352.s9:15:-:14836290:14836430	t274	NA
mouse	NA	mou.24898.s51:2:+:35171838:35172043	mou.24898.s55:2:+:35173023:35173157	t274	NA
rat	NA	rat.25004.s47:3:+:19683036:19683236	rat.25004.s48:3:+:19684223:19684363	t274	NA
rabbit	NA	rab.33173.s8:GL018699:-:6023871:6024076	rab.33173.s7:GL018699:-:6023021:6023161	t274	NA
opossum	NA	opo.6366.s49:1:+:413971471:413971676	opo.6366.s50:1:+:413972408:413972548	t274	NA
chicken	NA	chi.9719.s46:17:+:8373079:8373284	chi.9719.s47:17:+:8373587:8373727	t274	NA
human	hum.37295.s5:2:+:187613055:187613118	hum.37295.s4:2:+:187611819:187611977	hum.37295.s6:2:+:187615861:187616031	t275	NA
macaque	NA	mac.26824.s6:12:+:50358669:50358827	mac.26824.s7:12:+:50362589:50362759	t275	NA
mouse	NA	mou.25565.s43:2:+:83858218:83858373	mou.25565.s44:2:+:83860407:83860577	t275	NA
rat	NA	rat.25640.s4:3:+:77777137:77777292	rat.25640.s5:3:+:77779458:77779628	t275	NA
rabbit	NA	rab.27888.s5:7:+:127159301:127159459	rab.27888.s7:7:+:127164494:127164664	t275	NA
opossum	NA	opo.30977.s5:4:+:202707870:202708028	opo.30977.s6:4:+:202715416:202715586	t275	NA
chicken	NA	chi.26492.s5:7:-:1268468:1268626	chi.26492.s4:7:-:1266128:1266295	t275	NA
human	hum.37317.s33:2:+:190334558:190334709	hum.37317.s31:2:+:190334070:190334165	hum.37317.s35:2:+:190334802:190334971	t281	NA
macaque	NA	mac.26852.s21:12:+:53139243:53139338	mac.26852.s23:12:+:53139962:53140131	t281	NA
mouse	NA	mou.600.s25:1:+:45818822:45818917	mou.600.s26:1:+:45819489:45819658	t281	NA
rat	NA	rat.40156.s20:9:+:52379077:52379172	rat.40156.s21:9:+:52379737:52379906	t281	NA
rabbit	NA	rab.27908.s23:7:+:129830217:129830312	rab.27908.s25:7:+:129830757:129830926	t281	NA
opossum	NA	opo.31009.s17:4:+:206199253:206199348	opo.31009.s19:4:+:206199706:206199875	t281	NA
chicken	NA	chi.26444.s8:7:-:377354:377449	chi.26444.s7:7:-:376588:376757	t281	NA
human	hum.37360.s30:2:-:191109814:191110096	hum.37360.s31:2:-:191110880:191110938	hum.37360.s29:2:-:191109613:191109694	t284	NA
macaque	NA	mac.26875.s13:12:-:53938728:53938786	mac.26875.s12:12:-:53937222:53937303	t284	NA
mouse	NA	mou.691.s12:1:+:52904642:52904700	mou.691.s13:1:+:52905371:52905452	t284	NA
rat	NA	rat.40163.s5:9:-:53126942:53127000	rat.40163.s4:9:-:53126176:53126257	t284	NA
rabbit	NA	rab.27945.s12:7:-:130634543:130634601	rab.27945.s11:7:-:130633739:130633820	t284	NA
opossum	NA	opo.31029.s5:4:-:207229596:207229654	opo.31029.s4:4:-:207227873:207227954	t284	NA
chicken	NA	chi.26436.s15:7:+:157715:157773	chi.26436.s16:7:+:158182:158263	t284	NA
human	hum.37360.s24:2:-:191082857:191083013	hum.37360.s29:2:-:191109613:191109694	hum.37360.s21:2:-:191077682:191077801	t285	NA
macaque	NA	mac.26875.s12:12:-:53937222:53937303	mac.26875.s10:12:-:53903287:53903406	t285	NA
mouse	NA	mou.691.s13:1:+:52905371:52905452	mou.691.s14:1:+:52913731:52913850	t285	NA
rat	NA	rat.40163.s4:9:-:53126176:53126257	rat.40163.s3:9:-:53119464:53119583	t285	NA
rabbit	NA	rab.27945.s11:7:-:130633739:130633820	rab.27945.s10:7:-:130606077:130606196	t285	NA
opossum	NA	opo.31029.s4:4:-:207227873:207227954	opo.31029.s3:4:-:207211009:207211128	t285	NA
chicken	NA	chi.26436.s16:7:+:158182:158263	chi.26436.s17:7:+:162869:162988	t285	NA
human	hum.66601.s45:9:+:130126868:130127055	hum.66601.s41:9:+:130119498:130119656	hum.66601.s48:9:+:130127595:130127645	t286	NA
macaque	NA	mac.35715.s28:15:-:99224283:99224441	mac.35715.s25:15:-:99215725:99215775	t286	NA
mouse	NA	mou.24835.s8:2:-:33003784:33003942	mou.24835.s7:2:-:33002779:33002845	t286	NA
rat	NA	rat.24947.s9:3:-:17390525:17390683	rat.24947.s8:3:-:17389546:17389612	t286	NA
rabbit	NA	rab.33049.s8:GL018699:-:238657:238815	rab.33049.s7:GL018699:-:233830:233896	t286	NA
opossum	NA	opo.6459.s27:1:+:423333097:423333255	opo.6459.s28:1:+:423336698:423336764	t286	NA
chicken	NA	chi.9904.s88:17:+:10435901:10436059	chi.9904.s89:17:+:10437097:10437163	t286	NA
human	hum.66608.s6:9:+:130417221:130417243	hum.66608.s5:9:+:130415994:130416075	hum.66608.s7:9:+:130420654:130420730	t287	NA
macaque	NA	mac.35634.s24:15:-:98931168:98931249	mac.35634.s23:15:-:98925955:98926031	t287	NA
mouse	NA	mou.24823.s20:2:-:32821835:32821916	mou.24823.s19:2:-:32819834:32819910	t287	NA
rat	NA	rat.24939.s21:3:-:17195852:17195933	rat.24939.s20:3:-:17193771:17193847	t287	NA
rabbit	NA	rab.33033.s21:GL018699:-:70362:70443	rab.33033.s20:GL018699:-:68764:68840	t287	NA
opossum	NA	opo.6955.s4:1:+:453240910:453240991	opo.6955.s5:1:+:453243275:453243351	t287	NA
chicken	NA	chi.9297.s5:17:+:2439894:2439975	chi.9297.s6:17:+:2440220:2440296	t287	NA
human	hum.66632.s32:9:+:131831117:131831178	hum.66632.s29:9:+:131830477:131830611	hum.66632.s35:9:+:131831355:131831408	t288	NA
macaque	NA	mac.34181.s8:15:-:9782711:9782845	mac.34181.s4:15:-:9781607:9781660	t288	NA
mouse	NA	mou.24741.s21:2:+:30381939:30382073	mou.24741.s23:2:+:30382966:30383019	t288	NA
rat	NA	rat.24862.s25:3:+:14300244:14300378	rat.24862.s26:3:+:14301403:14301456	t288	NA
rabbit	NA	rab.44831.s5:GL019134:-:57385:57519	rab.44831.s3:GL019134:-:56944:56997	t288	NA
opossum	NA	opo.7028.s23:1:+:454937262:454937396	opo.7028.s25:1:+:454937962:454938015	t288	NA
chicken	NA	chi.9517.s24:17:+:5469641:5469775	chi.9517.s26:17:+:5470201:5470254	t288	NA
human	hum.51551.s9:5:-:64981195:64981299	hum.51551.s10:5:-:65000106:65000205	hum.51551.s8:5:-:64976483:64976621	t289	NA
macaque	mac.60480.s7:6:-:63562339:63562443	mac.60480.s8:6:-:63581832:63581931	mac.60480.s6:6:-:63556404:63556530	t289	NA
mouse	mou.13051.s6:13:+:104129229:104129333	mou.13051.s5:13:+:104124190:104124289	mou.13051.s7:13:+:104131937:104132075	t289	NA
rat	rat.20712.s7:2:+:53337183:53337287	rat.20712.s6:2:+:53327812:53327911	rat.20712.s8:2:+:53339944:53340070	t289	NA
rabbit	rab.4372.s9:11:-:81836355:81836459	rab.4372.s10:11:-:81849891:81849990	rab.4372.s8:11:-:81827225:81827351	t289	NA
opossum	NA	opo.21611.s15:3:-:30934266:30934365	opo.21611.s13:3:-:30902342:30902480	t289	NA
chicken	chi.39299.s7:Z:-:20501593:20501692	chi.39299.s9:Z:-:20504106:20504205	chi.39299.s6:Z:-:20498668:20498806	t289	NA
human	hum.66637.s8:9:+:131890243:131890347	hum.66637.s7:9:+:131885331:131885417	hum.66637.s9:9:+:131891264:131891389	t290	NA
macaque	NA	mac.34179.s17:15:-:9723319:9723405	mac.34179.s15:15:-:9716759:9716884	t290	NA
mouse	NA	mou.24745.s6:2:+:30428316:30428402	mou.24745.s7:2:+:30431961:30432086	t290	NA
rat	NA	rat.24865.s3:3:+:14345763:14345849	rat.24865.s4:3:+:14350421:14350546	t290	NA
rabbit	NA	rab.44825.s13:GL019134:-:16109:16195	rab.44825.s12:GL019134:-:12731:12837	t290	NA
opossum	NA	opo.7058.s6:1:+:455022881:455022967	opo.7058.s7:1:+:455032319:455032444	t290	NA
chicken	NA	chi.9519.s6:17:+:5512430:5512516	chi.9519.s7:17:+:5518085:5518210	t290	NA
human	hum.37391.s19:2:+:192549603:192549966	hum.37391.s17:2:+:192548956:192549022	hum.37391.s21:2:+:192550325:192554927	t295	NA
macaque	NA	mac.26908.s11:12:+:55431987:55432053	mac.26908.s12:12:+:55433350:55433454	t295	NA
mouse	NA	mou.648.s7:1:-:51472329:51472380	mou.648.s5:1:-:51470971:51471411	t295	NA
rat	NA	rat.40199.s10:9:+:54754215:54754266	rat.40199.s11:9:+:54755842:54755970	t295	NA
rabbit	NA	rab.27973.s12:7:+:132163947:132164013	rab.27973.s14:7:+:132165385:132165516	t295	NA
opossum	NA	opo.31061.s6:4:+:209208833:209208899	opo.31061.s9:4:+:209209867:209210098	t295	NA
chicken	NA	chi.26636.s8:7:+:7645526:7645592	chi.26636.s10:7:+:7646963:7649401	t295	NA
human	hum.51575.s9:5:+:66056860:66056904	hum.51575.s8:5:+:66055537:66055690	hum.51575.s11:5:+:66084498:66084622	t296	NA
macaque	NA	mac.60483.s4:6:+:64664693:64664846	mac.60483.s5:6:+:64692850:64692974	t296	NA
mouse	NA	mou.13035.s45:13:-:103171403:103171556	mou.13035.s44:13:-:103140163:103140287	t296	NA
rat	NA	rat.20675.s63:2:-:52423795:52423948	rat.20675.s62:2:-:52394536:52394660	t296	NA
rabbit	NA	rab.4375.s3:11:+:82852707:82852860	rab.4375.s4:11:+:82884864:82884988	t296	NA
opossum	NA	opo.21659.s6:3:+:32231207:32231360	opo.21659.s7:3:+:32273443:32273567	t296	NA
chicken	NA	chi.39306.s3:Z:+:20931693:20931846	chi.39306.s5:Z:+:20945863:20945984	t296	NA
human	hum.51575.s14:5:+:66166606:66166680	hum.51575.s11:5:+:66084498:66084622	hum.51575.s17:5:+:66195782:66195810	t297	NA
macaque	NA	mac.60483.s5:6:+:64692850:64692974	mac.60483.s9:6:+:64803545:64803576	t297	NA
mouse	mou.13035.s42:13:-:103057841:103057915	mou.13035.s44:13:-:103140163:103140287	mou.13035.s41:13:-:103025522:103025553	t297	NA
rat	rat.20675.s60:2:-:52313483:52313557	rat.20675.s62:2:-:52394536:52394660	rat.20675.s58:2:-:52281020:52281051	t297	NA
rabbit	rab.4375.s7:11:+:82980928:82981002	rab.4375.s4:11:+:82884864:82884988	rab.4375.s8:11:+:83020847:83020878	t297	NA
opossum	opo.21659.s9:3:+:32384774:32384848	opo.21659.s7:3:+:32273443:32273567	opo.21659.s10:3:+:32435403:32435434	t297	NA
chicken	chi.39306.s9:Z:+:20981861:20981935	chi.39306.s5:Z:+:20945863:20945984	chi.39306.s11:Z:+:21000836:21000867	t297	NA
human	hum.66692.s43:9:+:131735439:131735528	hum.66692.s42:9:+:131733037:131733237	hum.66692.s45:9:+:131741541:131741606	t299	NA
macaque	NA	mac.34191.s28:15:-:9881675:9881875	mac.34191.s25:15:-:9872187:9872252	t299	NA
mouse	mou.24738.s13:2:+:30312600:30312689	mou.24738.s12:2:+:30309878:30310078	mou.24738.s14:2:+:30315116:30315181	t299	NA
rat	rat.24859.s20:3:+:14231585:14231674	rat.24859.s19:3:+:14229134:14229334	rat.24859.s21:3:+:14234173:14234238	t299	NA
rabbit	rab.44842.s44:GL019134:-:117477:117566	rab.44842.s45:GL019134:-:118374:118574	rab.44842.s43:GL019134:-:117138:117203	t299	NA
opossum	opo.7042.s16:1:+:454795669:454795758	opo.7042.s15:1:+:454794401:454794601	opo.7042.s17:1:+:454796257:454796322	t299	NA
chicken	chi.9515.s14:17:+:5412656:5412745	chi.9515.s13:17:+:5411719:5411919	chi.9515.s15:17:+:5413282:5413347	t299	NA
human	hum.66699.s25:9:+:133506548:133506680	hum.66699.s23:9:+:133506015:133506175	hum.66699.s26:9:+:133506944:133507017	t300	NA
macaque	mac.34114.s12:15:-:8190744:8190876	mac.34114.s14:15:-:8191250:8191410	mac.34114.s10:15:-:8190405:8190478	t300	NA
mouse	mou.24754.s23:2:+:31612103:31612235	mou.24754.s21:2:+:31611579:31611739	mou.24754.s25:2:+:31612485:31612558	t300	NA
rat	rat.24909.s23:3:-:15586244:15586376	rat.24909.s25:3:-:15586741:15586901	rat.24909.s21:3:-:15585922:15585995	t300	NA
rabbit	rab.46541.s9:GL019556:-:38527:38657	rab.46541.s10:GL019556:-:38987:39147	rab.46541.s7:GL019556:-:38232:38305	t300	NA
opossum	NA	opo.7083.s21:1:+:457109295:457109455	opo.7083.s22:1:+:457110209:457110282	t300	NA
chicken	NA	chi.9486.s37:17:+:5940843:5941003	chi.9486.s38:17:+:5941831:5941904	t300	NA
human	hum.66699.s27:9:+:133507329:133507409	hum.66699.s26:9:+:133506944:133507017	hum.66699.s28:9:+:133507589:133507665	t301	NA
macaque	mac.34114.s8:15:-:8190014:8190094	mac.34114.s10:15:-:8190405:8190478	mac.34114.s7:15:-:8189758:8189834	t301	NA
mouse	mou.24754.s27:2:+:31612837:31612908	mou.24754.s25:2:+:31612485:31612558	mou.24754.s28:2:+:31613031:31613107	t301	NA
rat	rat.24909.s20:3:-:15585577:15585648	rat.24909.s21:3:-:15585922:15585995	rat.24909.s19:3:-:15585373:15585449	t301	NA
rabbit	rab.46541.s6:GL019556:-:37964:38044	rab.46541.s7:GL019556:-:38232:38305	rab.46541.s5:GL019556:-:37777:37853	t301	NA
opossum	opo.7083.s23:1:+:457110606:457110686	opo.7083.s22:1:+:457110209:457110282	opo.7083.s25:1:+:457110912:457110988	t301	NA
chicken	NA	chi.9486.s38:17:+:5941831:5941904	chi.9486.s39:17:+:5942360:5942436	t301	NA
human	hum.5164.s9:1:+:202986887:202987047	hum.5164.s7:1:+:202985088:202985268	hum.5164.s10:1:+:202987609:202987689	t304	NA
macaque	mac.4494.s5:1:-:167422510:167422670	mac.4494.s7:1:-:167424323:167424503	mac.4494.s4:1:-:167421870:167421950	t304	NA
mouse	mou.2008.s6:1:-:134352975:134353134	mou.2008.s8:1:-:134354661:134354841	mou.2008.s4:1:-:134352355:134352435	t304	NA
rat	rat.10804.s6:13:-:56247543:56247702	rat.10804.s8:13:-:56249326:56249506	rat.10804.s5:13:-:56246929:56247009	t304	NA
rabbit	NA	rab.13877.s4:16:-:68745938:68746118	rab.13877.s3:16:-:68743474:68743554	t304	NA
opossum	opo.13510.s8:2:+:107231929:107232089	opo.13510.s6:2:+:107229837:107230017	opo.13510.s10:2:+:107232663:107232723	t304	NA
chicken	chi.16674.s5:26:-:908575:908731	chi.16674.s6:26:-:910428:910608	chi.16674.s4:26:-:907116:907196	t304	NA
human	hum.37457.s264:2:-:179568874:179569134	hum.37457.s265:2:-:179569237:179569504	hum.37457.s263:2:-:179567181:179567390	t306	CM1513496,CM1510363
macaque	mac.26778.s56:12:-:42345784:42346044	mac.26778.s57:12:-:42346147:42346414	mac.26778.s55:12:-:42344090:42344299	t306	NA
mouse	mou.25481.s180:2:-:76870351:76870611	mou.25481.s181:2:-:76870710:76870977	mou.25481.s179:2:-:76868287:76868496	t306	NA
rat	rat.25570.s175:3:-:70302795:70303055	rat.25570.s176:3:-:70303158:70303425	rat.25570.s174:3:-:70300783:70300992	t306	NA
rabbit	rab.27934.s249:7:-:118395482:118395742	rab.27934.s250:7:-:118395841:118396108	rab.27934.s248:7:-:118393388:118393597	t306	NA
opossum	opo.30891.s56:4:-:190944102:190944362	opo.30891.s57:4:-:190944452:190944719	opo.30891.s55:4:-:190941196:190941405	t306	NA
chicken	NA	chi.26851.s69:7:+:14730853:14731120	chi.26851.s70:7:+:14732038:14732247	t306	NA
human	hum.37533.s44:2:-:201749985:201750066	hum.37533.s47:2:-:201750421:201750495	hum.37533.s39:2:-:201747065:201747105	t307	NA
macaque	mac.27027.s32:12:-:64637399:64637480	mac.27027.s33:12:-:64637828:64637902	mac.27027.s31:12:-:64634507:64634600	t307	NA
mouse	NA	mou.795.s39:1:-:58442525:58442599	mou.795.s38:1:-:58440843:58440936	t307	NA
rat	NA	rat.40297.s6:9:-:65134113:65134187	rat.40297.s5:9:-:65132383:65132476	t307	NA
rabbit	NA	rab.28088.s7:7:-:141644911:141644985	rab.28088.s4:7:-:141643578:141643618	t307	NA
opossum	NA	opo.45972.s7:7:-:171139916:171139990	opo.45972.s5:7:-:171138520:171138560	t307	NA
chicken	NA	chi.26768.s8:7:-:10810082:10810156	chi.26768.s5:7:-:10808443:10808536	t307	NA
human	hum.66757.s25:9:-:135158014:135158244	hum.66757.s28:9:-:135158651:135158800	hum.66757.s23:9:-:135156854:135156961	t310	NA
macaque	NA	mac.34033.s10:15:+:6378697:6378846	mac.34033.s11:15:+:6380828:6380935	t310	NA
mouse	NA	mou.24641.s30:2:+:29164402:29164551	mou.24641.s31:2:+:29166268:29166375	t310	NA
rat	NA	rat.24822.s38:3:+:13064452:13064601	rat.24822.s39:3:+:13065963:13066070	t310	NA
rabbit	NA	rab.37842.s8:GL018764:-:963692:963841	rab.37842.s7:GL018764:-:961711:961818	t310	NA
opossum	NA	opo.7140.s8:1:-:459256215:459256364	opo.7140.s7:1:-:459255085:459255192	t310	NA
chicken	NA	chi.9567.s19:17:-:6498253:6498402	chi.9567.s17:17:-:6497656:6497763	t310	NA
human	hum.66764.s12:9:-:132662244:132662380	hum.66764.s14:9:-:132662705:132662826	hum.66764.s11:9:-:132658117:132658275	t312	NA
macaque	NA	mac.34137.s27:15:+:8939778:8939899	mac.34137.s31:15:+:8945884:8946042	t312	NA
mouse	mou.24730.s6:2:-:31036118:31036254	mou.24730.s8:2:-:31036542:31036663	mou.24730.s5:2:-:31033030:31033188	t312	NA
rat	rat.24901.s14:3:-:15226982:15227118	rat.24901.s16:3:-:15227384:15227505	rat.24901.s13:3:-:15224351:15224509	t312	NA
rabbit	rab.42593.s34:GL018933:+:252759:252895	rab.42593.s32:GL018933:+:252560:252666	rab.42593.s36:GL018933:+:253910:254068	t312	NA
opossum	opo.7095.s12:1:-:456165792:456165928	opo.7095.s14:1:-:456168055:456168176	opo.7095.s11:1:-:456163546:456163704	t312	NA
chicken	chi.9530.s6:17:-:5739643:5739779	chi.9530.s9:17:-:5740235:5740356	chi.9530.s5:17:-:5738617:5738775	t312	NA
human	hum.5168.s30:1:+:203022430:203022659	hum.5168.s28:1:+:203020897:203021005	hum.5168.s33:1:+:203022881:203023089	t313	NA
macaque	NA	mac.4512.s34:1:-:167387841:167387949	mac.4512.s32:1:-:167385320:167385528	t313	NA
mouse	NA	mou.2021.s35:1:-:134321061:134321169	mou.2021.s33:1:-:134319215:134319423	t313	NA
rat	NA	rat.10802.s28:13:-:56216234:56216342	rat.10802.s27:13:-:56214616:56214827	t313	NA
rabbit	NA	rab.13893.s29:16:-:68709234:68709342	rab.13893.s28:16:-:68707686:68707894	t313	NA
opossum	NA	opo.13511.s24:2:+:107277279:107277399	opo.13511.s25:2:+:107278452:107278660	t313	NA
chicken	NA	chi.16669.s15:26:+:949383:949524	chi.16669.s16:26:+:949765:949955	t313	NA
human	hum.37543.s10:2:-:201886782:201886837	hum.37543.s11:2:-:201887554:201887655	hum.37543.s9:2:-:201881714:201881893	t314	NA
macaque	mac.27039.s10:12:-:64783675:64783730	mac.27039.s11:12:-:64784440:64784541	mac.27039.s9:12:-:64778627:64778806	t314	NA
mouse	mou.803.s10:1:-:58556509:58556564	mou.803.s11:1:-:58557272:58557373	mou.803.s9:1:-:58552150:58552329	t314	NA
rat	rat.40282.s13:9:-:65247734:65247789	rat.40282.s14:9:-:65248499:65248600	rat.40282.s12:9:-:65243464:65243643	t314	NA
rabbit	rab.28091.s15:7:-:141782046:141782101	rab.28091.s17:7:-:141782812:141782913	rab.28091.s14:7:-:141778112:141778291	t314	NA
opossum	opo.45959.s11:7:-:171319355:171319410	opo.45959.s12:7:-:171320204:171320305	opo.45959.s10:7:-:171311911:171312090	t314	NA
chicken	NA	chi.26771.s14:7:-:10869758:10869859	chi.26771.s13:7:-:10864807:10864986	t314	NA
human	hum.51686.s6:5:+:74068138:74068246	hum.51686.s5:5:+:74066456:74066635	hum.51686.s7:5:+:74069693:74069885	t316	NA
macaque	NA	mac.60617.s4:6:+:70958244:70958423	mac.60617.s5:6:+:70961395:70961587	t316	NA
mouse	NA	mou.12900.s3:13:-:97133539:97133718	mou.12900.s2:13:-:97131843:97132035	t316	NA
rat	NA	rat.20575.s13:2:-:47055952:47056131	rat.20575.s12:2:-:47054189:47054381	t316	NA
rabbit	NA	rab.35235.s5:GL018720:+:3431181:3431360	rab.35235.s6:GL018720:+:3432445:3432637	t316	NA
opossum	NA	opo.21866.s4:3:+:49727390:49727569	opo.21866.s5:3:+:49728905:49729097	t316	NA
chicken	NA	chi.39388.s3:Z:-:24063628:24063807	chi.39388.s2:Z:-:24062335:24062527	t316	NA
human	hum.37571.s6:2:+:203142935:203143052	hum.37571.s4:2:+:203142673:203142725	hum.37571.s7:2:+:203147074:203147195	t317	NA
macaque	mac.27080.s6:12:+:66110714:66110831	mac.27080.s5:12:+:66110453:66110505	mac.27080.s7:12:+:66115144:66115265	t317	NA
mouse	mou.822.s4:1:+:59692612:59692728	mou.822.s3:1:+:59692337:59692389	mou.822.s5:1:+:59695978:59696099	t317	NA
rat	rat.40313.s5:9:+:66305914:66306029	rat.40313.s3:9:+:66305657:66305709	rat.40313.s6:9:+:66309802:66309923	t317	NA
rabbit	rab.28100.s5:7:+:143025653:143025768	rab.28100.s3:7:+:143025388:143025440	rab.28100.s6:7:+:143031512:143031633	t317	NA
opossum	NA	opo.46362.s25:7:-:194128552:194128604	opo.46362.s23:7:-:194124489:194124613	t317	NA
chicken	NA	chi.26787.s4:7:+:11281348:11281400	chi.26787.s5:7:+:11283305:11283429	t317	NA
human	hum.66785.s18:9:-:135533490:135533745	hum.66785.s19:9:-:135534058:135534122	hum.66785.s17:9:-:135527835:135527879	t318	NA
macaque	NA	mac.34057.s7:15:+:5982016:5982080	mac.34057.s8:15:+:5989116:5989160	t318	NA
mouse	NA	mou.24635.s7:2:+:28848286:28848350	mou.24635.s8:2:+:28854771:28854815	t318	NA
rat	NA	rat.24808.s6:3:+:12781149:12781213	rat.24808.s7:3:+:12787566:12787610	t318	NA
rabbit	NA	rab.37844.s16:GL018764:-:1278459:1278523	rab.37844.s15:GL018764:-:1271646:1271690	t318	NA
opossum	NA	opo.7137.s17:1:-:459718865:459718929	opo.7137.s16:1:-:459715729:459715773	t318	NA
chicken	NA	chi.9580.s22:17:-:6632523:6632587	chi.9580.s21:17:-:6631691:6631735	t318	NA
human	hum.37583.s12:2:+:203404381:203404493	hum.37583.s11:2:+:203397308:203397455	hum.37583.s13:2:+:203407034:203407170	t319	NA
macaque	NA	mac.27084.s10:12:+:66395591:66395738	mac.27084.s11:12:+:66403111:66403247	t319	NA
mouse	NA	mou.825.s10:1:+:59852294:59852441	mou.825.s11:1:+:59859173:59859309	t319	NA
rat	NA	rat.40325.s12:9:+:66461088:66461235	rat.40325.s13:9:+:66467479:66467615	t319	NA
rabbit	NA	rab.28114.s9:7:+:143247168:143247315	rab.28114.s13:7:+:143263893:143264029	t319	NA
opossum	NA	opo.46347.s14:7:-:193847265:193847412	opo.46347.s12:7:-:193838804:193838940	t319	NA
chicken	NA	chi.26732.s10:7:+:11406904:11407051	chi.26732.s11:7:+:11408000:11408136	t319	NA
human	hum.37587.s22:2:-:202581313:202581434	hum.37587.s23:2:-:202582800:202582933	hum.37587.s20:2:-:202580395:202580559	t320	NA
macaque	NA	mac.27075.s19:12:-:65519738:65519871	mac.27075.s17:12:-:65517309:65517473	t320	NA
mouse	NA	mou.812.s30:1:-:59179060:59179193	mou.812.s28:1:-:59178532:59178696	t320	NA
rat	NA	rat.40324.s32:9:-:65783036:65783169	rat.40324.s31:9:-:65782322:65782489	t320	NA
rabbit	NA	rab.28103.s18:7:-:142496652:142496785	rab.28103.s16:7:-:142495591:142495755	t320	NA
opossum	NA	opo.46381.s32:7:+:194861711:194861844	opo.46381.s34:7:+:194863873:194864037	t320	NA
chicken	NA	chi.26780.s11:7:-:11056040:11056173	chi.26780.s10:7:-:11053822:11053989	t320	NA
human	hum.51718.s8:5:-:74677774:74677902	hum.51718.s9:5:-:74680467:74680537	hum.51718.s7:5:-:74676897:74677026	t321	NA
macaque	NA	mac.60622.s8:6:-:71585245:71585315	mac.60622.s4:6:-:71581545:71581674	t321	NA
mouse	mou.12878.s27:13:+:96634073:96634201	mou.12878.s26:13:+:96630761:96630831	mou.12878.s28:13:+:96634854:96634983	t321	NA
rat	rat.20560.s17:2:+:46576510:46576638	rat.20560.s16:2:+:46573184:46573254	rat.20560.s18:2:+:46577350:46577479	t321	NA
rabbit	rab.41227.s18:GL018859:+:142210:142338	rab.41227.s17:GL018859:+:139643:139713	rab.41227.s19:GL018859:+:143261:143390	t321	NA
opossum	opo.21901.s10:3:-:50625828:50625956	opo.21901.s12:3:-:50629717:50629787	opo.21901.s9:3:-:50625017:50625146	t321	NA
chicken	chi.39380.s20:Z:+:23832542:23832670	chi.39380.s19:Z:+:23830328:23830398	chi.39380.s21:Z:+:23833140:23833269	t321	NA
human	hum.3759.s41:1:-:156243355:156243439	hum.3759.s43:1:-:156244388:156244477	hum.3759.s39:1:-:156243152:156243241	t322	NA
macaque	NA	mac.3650.s36:1:-:134878283:134878372	mac.3650.s35:1:-:134877040:134877129	t322	NA
mouse	NA	mou.28988.s9:3:+:88345363:88345452	mou.28988.s12:3:+:88346445:88346534	t322	NA
rat	NA	rat.22169.s7:2:+:207121928:207122017	rat.22169.s8:2:+:207122781:207122870	t322	NA
rabbit	NA	rab.7438.s13:13:+:36596640:36596729	rab.7438.s14:13:+:36597609:36597698	t322	NA
opossum	NA	opo.14855.s17:2:-:191165053:191165142	opo.14855.s16:2:-:191163912:191164001	t322	NA
chicken	NA	chi.16277.s20:25:-:12155:12244	chi.16277.s19:25:-:10601:10690	t322	NA
human	hum.37611.s15:2:+:203831701:203831821	hum.37611.s13:2:+:203825960:203826149	hum.37611.s16:2:+:203834642:203834785	t323	NA
macaque	NA	mac.27125.s11:12:+:66833922:66834111	mac.27125.s14:12:+:66842342:66842485	t323	NA
mouse	mou.862.s12:1:+:60136264:60136384	mou.862.s11:1:+:60131844:60132033	mou.862.s13:1:+:60139200:60139343	t323	NA
rat	rat.40332.s16:9:+:66725965:66726085	rat.40332.s13:9:+:66723112:66723141	rat.40332.s17:9:+:66728689:66728832	t323	NA
rabbit	rab.28135.s12:7:+:143618210:143618330	rab.28135.s11:7:+:143611206:143611395	rab.28135.s13:7:+:143623225:143623368	t323	NA
opossum	opo.46345.s11:7:-:193458646:193458769	opo.46345.s12:7:-:193462315:193462504	opo.46345.s10:7:-:193457109:193457252	t323	NA
chicken	chi.26738.s9:7:+:11496916:11497036	chi.26738.s8:7:+:11494408:11494597	chi.26738.s10:7:+:11497914:11498057	t323	NA
human	hum.37633.s9:2:+:203933116:203933198	hum.37633.s7:2:+:203922049:203922176	hum.37633.s10:2:+:203942475:203942560	t324	NA
macaque	mac.27126.s7:12:+:66947008:66947090	mac.27126.s6:12:+:66936126:66936253	mac.27126.s8:12:+:66956511:66956596	t324	NA
mouse	mou.863.s7:1:+:60206334:60206416	mou.863.s6:1:+:60200864:60200991	mou.863.s8:1:+:60217196:60217281	t324	NA
rat	rat.40333.s12:9:+:66790088:66790170	rat.40333.s11:9:+:66784498:66784625	rat.40333.s13:9:+:66801649:66801734	t324	NA
rabbit	NA	rab.28138.s7:7:+:143737360:143737487	rab.28138.s10:7:+:143757040:143757125	t324	NA
opossum	opo.46359.s53:7:-:193326788:193326870	opo.46359.s54:7:-:193328881:193329008	opo.46359.s52:7:-:193306820:193306905	t324	NA
chicken	chi.26910.s119:7:-:13243247:13243329	chi.26910.s120:7:-:13244889:13245016	chi.26910.s118:7:-:13241363:13241448	t324	NA
human	hum.66808.s19:9:-:131023147:131023250	hum.66808.s21:9:-:131023451:131023538	hum.66808.s16:9:-:131022744:131023063	t325	NA
macaque	NA	mac.34266.s34:15:+:10618239:10618326	mac.34266.s36:15:+:10618697:10619034	t325	NA
mouse	NA	mou.24875.s26:2:+:32303145:32303232	mou.24875.s27:2:+:32303584:32303921	t325	NA
rat	NA	rat.25072.s27:3:+:16681539:16681626	rat.25072.s29:3:+:16681962:16682299	t325	NA
rabbit	NA	rab.41030.s17:GL018847:+:361128:361215	rab.41030.s18:GL018847:+:361413:361759	t325	NA
opossum	NA	opo.7005.s15:1:-:454018898:454018985	opo.7005.s13:1:-:454017678:454018012	t325	NA
chicken	NA	chi.9468.s23:17:+:5007749:5007836	chi.9468.s25:17:+:5008327:5008670	t325	NA
human	hum.51720.s14:5:+:74876381:74876422	hum.51720.s13:5:+:74872605:74872758	hum.51720.s15:5:+:74877034:74877273	t326	NA
macaque	NA	mac.60646.s11:6:+:71783296:71783449	mac.60646.s12:6:+:71787902:71788141	t326	NA
mouse	NA	mou.12877.s12:13:-:96501519:96501672	mou.12877.s11:13:-:96496603:96496842	t326	NA
rat	NA	rat.20559.s10:2:-:46438882:46439035	rat.20559.s9:2:-:46435126:46435365	t326	NA
rabbit	NA	rab.41172.s16:GL018855:-:660395:660548	rab.41172.s15:GL018855:-:656872:657099	t326	NA
opossum	NA	opo.21902.s12:3:+:50862786:50862939	opo.21902.s13:3:+:50865464:50865718	t326	NA
chicken	NA	chi.39379.s15:Z:-:23746753:23746906	chi.39379.s13:Z:-:23745111:23745266	t326	NA
human	hum.51801.s23:5:+:78417041:78417188	hum.51801.s21:5:+:78416173:78416364	hum.51801.s24:5:+:78421869:78422051	t328	NA
macaque	NA	mac.60688.s23:6:+:75349391:75349582	mac.60688.s25:6:+:75354720:75354902	t328	NA
mouse	mou.12816.s5:13:-:93624814:93624961	mou.12816.s6:13:-:93625297:93625488	mou.12816.s4:13:-:93621394:93621576	t328	NA
rat	rat.20490.s5:2:-:42425516:42425663	rat.20490.s6:2:-:42426005:42426196	rat.20490.s4:2:-:42422107:42422289	t328	NA
rabbit	rab.44541.s3:GL019088:-:20333:20480	rab.44541.s4:GL019088:-:21166:21357	rab.44541.s2:GL019088:-:17356:17538	t328	NA
opossum	opo.21698.s5:3:-:36925670:36925817	opo.21698.s6:3:-:36925963:36926154	opo.21698.s4:3:-:36924484:36924666	t328	NA
chicken	chi.39344.s4:Z:-:22301368:22301515	chi.39344.s5:Z:-:22302042:22302233	chi.39344.s3:Z:-:22300335:22300517	t328	NA
human	hum.37633.s13:2:+:203962270:203962356	hum.37633.s12:2:+:203949186:203949292	hum.37633.s14:2:+:203964352:203964435	t329	NA
macaque	NA	mac.27126.s10:12:+:66963186:66963292	mac.27126.s12:12:+:66978822:66978905	t329	NA
mouse	mou.863.s11:1:+:60228622:60228708	mou.863.s10:1:+:60224625:60224731	mou.863.s12:1:+:60230602:60230685	t329	NA
rat	rat.40333.s16:9:+:66817465:66817551	rat.40333.s15:9:+:66809101:66809207	rat.40333.s17:9:+:66819671:66819754	t329	NA
rabbit	rab.28138.s14:7:+:143777650:143777736	rab.28138.s13:7:+:143766091:143766197	rab.28138.s15:7:+:143780386:143780469	t329	NA
opossum	opo.46359.s49:7:-:193292848:193292934	opo.46359.s50:7:-:193300718:193300824	opo.46359.s48:7:-:193290636:193290719	t329	NA
chicken	chi.26910.s115:7:-:13235889:13235975	chi.26910.s116:7:-:13238756:13238862	chi.26910.s114:7:-:13234428:13234511	t329	NA
human	hum.51842.s30:5:+:80167995:80168057	hum.51842.s29:5:+:80160632:80160761	hum.51842.s31:5:+:80168935:80169106	t334	NA
macaque	NA	mac.60742.s27:6:+:77049881:77050010	mac.60742.s28:6:+:77058208:77058376	t334	NA
mouse	NA	mou.12786.s5:13:-:92220956:92221085	mou.12786.s4:13:-:92215470:92215641	t334	NA
rat	NA	rat.20449.s5:2:-:41005085:41005214	rat.20449.s2:2:-:40999671:40999798	t334	NA
rabbit	NA	rab.3455.s27:11:+:1354202:1354331	rab.3455.s28:11:+:1360863:1361034	t334	NA
opossum	NA	opo.23490.s3:3:-:227209659:227209788	opo.23490.s2:3:-:227200680:227200854	t334	NA
chicken	NA	chi.40186.s3:Z:-:63765820:63765949	chi.40186.s2:Z:-:63763426:63763600	t334	NA
human	hum.37666.s46:2:+:204247966:204248044	hum.37666.s44:2:+:204246912:204246929	hum.37666.s48:2:+:204255769:204255866	t335	NA
macaque	NA	mac.27138.s8:12:+:67242209:67242226	mac.27138.s10:12:+:67251929:67252026	t335	NA
mouse	NA	mou.851.s23:1:+:60438942:60438959	mou.851.s24:1:+:60443985:60444082	t335	NA
rat	NA	rat.40347.s6:9:+:67058291:67058308	rat.40347.s7:9:+:67062953:67063050	t335	NA
rabbit	NA	rab.28129.s7:7:+:144037083:144037100	rab.28129.s8:7:+:144051197:144051294	t335	NA
opossum	NA	opo.46336.s13:7:-:192906744:192906761	opo.46336.s12:7:-:192896305:192896402	t335	NA
chicken	NA	chi.26910.s30:7:-:13118986:13119003	chi.26910.s29:7:-:13112372:13112469	t335	NA
human	hum.37666.s54:2:+:204272607:204272725	hum.37666.s53:2:+:204267299:204267457	hum.37666.s55:2:+:204276008:204276094	t336	NA
macaque	NA	mac.27138.s16:12:+:67263570:67263728	mac.27138.s17:12:+:67272453:67272539	t336	NA
mouse	NA	mou.851.s29:1:+:60453604:60453762	mou.851.s30:1:+:60464529:60464615	t336	NA
rat	NA	rat.40347.s12:9:+:67071722:67071880	rat.40347.s13:9:+:67083580:67083663	t336	NA
rabbit	NA	rab.28129.s13:7:+:144060819:144060977	rab.28129.s14:7:+:144071111:144071197	t336	NA
opossum	NA	opo.46336.s5:7:-:192885805:192885963	opo.46336.s4:7:-:192861090:192861176	t336	NA
chicken	NA	chi.26910.s23:7:-:13107900:13108058	chi.26910.s21:7:-:13104664:13104750	t336	NA
human	hum.5185.s4:1:-:205274559:205274742	hum.5185.s6:1:-:205275316:205275435	hum.5185.s2:1:-:205274327:205274459	t338	NA
macaque	NA	mac.4397.s5:1:+:165105797:165105916	mac.4397.s6:1:+:165106777:165106909	t338	NA
mouse	NA	mou.1926.s8:1:+:132329958:132330077	mou.1926.s9:1:+:132330559:132330691	t338	NA
rat	NA	rat.10740.s6:13:+:54174398:54174517	rat.10740.s7:13:+:54175008:54175140	t338	NA
rabbit	NA	rab.13801.s6:16:+:66811397:66811516	rab.13801.s7:16:+:66811994:66812126	t338	NA
opossum	NA	opo.13569.s5:2:-:111140117:111140236	opo.13569.s4:2:-:111139283:111139415	t338	NA
chicken	NA	chi.16774.s3:26:-:2017803:2017922	chi.16774.s2:26:-:2017418:2017550	t338	NA
human	hum.37672.s13:2:-:204315271:204315604	hum.37672.s14:2:-:204319153:204319263	hum.37672.s12:2:-:204313461:204313559	t339	NA
macaque	NA	mac.27140.s22:12:-:67321606:67321716	mac.27140.s19:12:-:67315575:67315673	t339	NA
mouse	NA	mou.852.s18:1:-:60498424:60498534	mou.852.s17:1:-:60496225:60496323	t339	NA
rat	NA	rat.40348.s21:9:-:67119912:67120022	rat.40348.s20:9:-:67117831:67117929	t339	NA
rabbit	NA	rab.28133.s8:7:-:144110167:144110277	rab.28133.s7:7:-:144101323:144101421	t339	NA
opossum	NA	opo.46332.s12:7:+:192810829:192810939	opo.46332.s13:7:+:192814794:192814892	t339	NA
chicken	NA	chi.26905.s23:7:+:13080428:13080538	chi.26905.s24:7:+:13082115:13082213	t339	NA
human	hum.51874.s25:5:-:80665058:80665226	hum.51874.s26:5:-:80667569:80667629	hum.51874.s24:5:-:80659607:80659708	t343	NA
macaque	NA	mac.60761.s19:6:-:77554919:77554979	mac.60761.s18:6:-:77546490:77546591	t343	NA
mouse	NA	mou.12778.s3:13:+:91757523:91757583	mou.12778.s4:13:+:91759962:91760063	t343	NA
rat	NA	rat.20605.s14:2:-:48080263:48080323	rat.20605.s13:2:-:48078031:48078132	t343	NA
rabbit	NA	rab.3475.s22:11:-:1746643:1746703	rab.3475.s21:11:-:1738113:1738214	t343	NA
opossum	NA	opo.23476.s4:3:+:226584741:226584801	opo.23476.s5:3:+:226588182:226588283	t343	NA
chicken	NA	chi.40181.s8:Z:+:63534126:63534186	chi.40181.s10:Z:+:63535164:63535265	t343	NA
human	hum.51874.s21:5:-:80654206:80654661	hum.51874.s23:5:-:80655722:80655857	hum.51874.s20:5:-:80643593:80643749	t344	NA
macaque	NA	mac.60761.s17:6:-:77542226:77542361	mac.60761.s15:6:-:77529492:77529648	t344	NA
mouse	NA	mou.12778.s5:13:+:91762921:91763056	mou.12778.s6:13:+:91770089:91770245	t344	NA
rat	NA	rat.20605.s12:2:-:48075230:48075365	rat.20605.s11:2:-:48067685:48067841	t344	NA
rabbit	NA	rab.3475.s20:11:-:1734471:1734606	rab.3475.s19:11:-:1725761:1725917	t344	NA
opossum	NA	opo.23476.s6:3:+:226594074:226594209	opo.23476.s7:3:+:226605406:226605562	t344	NA
chicken	NA	chi.40181.s12:Z:+:63537110:63537220	chi.40181.s14:Z:+:63539040:63539190	t344	NA
human	hum.67077.s36:9:-:134525516:134525629	hum.67077.s39:9:-:134526197:134526336	hum.67077.s35:9:-:134518626:134518804	t345	NA
macaque	mac.34058.s5:15:+:7029001:7029114	mac.34058.s4:15:+:7028294:7028433	mac.34058.s6:15:+:7036160:7036338	t345	NA
mouse	mou.24650.s7:2:+:29679737:29679850	mou.24650.s6:2:+:29679133:29679269	mou.24650.s8:2:+:29686105:29686283	t345	NA
rat	rat.24823.s6:3:+:13581488:13581601	rat.24823.s5:3:+:13580870:13581006	rat.24823.s7:3:+:13585940:13586118	t345	NA
rabbit	rab.37862.s23:GL018764:-:453208:453321	rab.37862.s24:GL018764:-:453782:453921	rab.37862.s22:GL018764:-:447088:447266	t345	NA
opossum	opo.7132.s32:1:-:458420116:458420229	opo.7132.s33:1:-:458420841:458420980	opo.7132.s31:1:-:458412240:458412418	t345	NA
chicken	NA	chi.9594.s36:17:-:6290350:6290489	chi.9594.s35:17:-:6285722:6285900	t345	NA
human	hum.6710.s19:10:-:15172141:15172311	hum.6710.s21:10:-:15174816:15174932	hum.6710.s18:10:-:15170349:15170457	t346	NA
macaque	NA	mac.69111.s12:9:-:15430315:15430431	mac.69111.s9:9:-:15425302:15425410	t346	NA
mouse	mou.24166.s19:2:+:3314694:3314864	mou.24166.s17:2:+:3312861:3312977	mou.24166.s20:2:+:3316140:3316248	t346	NA
rat	rat.17490.s8:17:-:80572447:80572617	rat.17490.s9:17:-:80574134:80574250	rat.17490.s7:17:-:80571532:80571640	t346	NA
rabbit	rab.13419.s10:16:+:46208482:46208652	rab.13419.s9:16:+:46206491:46206607	rab.13419.s11:16:+:46209835:46209943	t346	NA
opossum	opo.51514.s10:8:+:259224559:259224729	opo.51514.s9:8:+:259223467:259223583	opo.51514.s11:8:+:259230236:259230344	t346	NA
chicken	chi.11431.s8:2:+:20484281:20484451	chi.11431.s7:2:+:20483787:20483903	chi.11431.s9:2:+:20486221:20486329	t346	NA
human	hum.37722.s19:2:+:210758887:210759090	hum.37722.s17:2:+:210752819:210752984	hum.37722.s20:2:+:210761037:210761137	t348	NA
macaque	NA	mac.27261.s17:12:+:73669464:73669629	mac.27261.s19:12:+:73677462:73677562	t348	NA
mouse	mou.945.s29:1:+:66606452:66606655	mou.945.s28:1:+:66601055:66601220	mou.945.s30:1:+:66608392:66608492	t348	NA
rat	rat.40423.s62:9:-:73699654:73699857	rat.40423.s63:9:-:73710082:73710247	rat.40423.s61:9:-:73697821:73697921	t348	NA
rabbit	rab.28217.s32:7:+:150721843:150722046	rab.28217.s31:7:+:150711420:150711585	rab.28217.s33:7:+:150724348:150724448	t348	NA
opossum	opo.46281.s56:7:-:185000864:185001067	opo.46281.s58:7:-:185005958:185006123	opo.46281.s54:7:-:184999778:184999878	t348	NA
chicken	chi.26542.s38:7:+:2594849:2595052	chi.26542.s36:7:+:2591189:2591354	chi.26542.s40:7:+:2596595:2596695	t348	NA
human	hum.37722.s63:2:+:210848919:210848971	hum.37722.s61:2:+:210846903:210847041	hum.37722.s65:2:+:210849580:210849636	t349	NA
macaque	mac.27261.s64:12:+:73767022:73767074	mac.27261.s62:12:+:73765022:73765160	mac.27261.s66:12:+:73767681:73767737	t349	NA
mouse	NA	mou.945.s69:1:+:66683149:66683287	mou.945.s70:1:+:66685616:66685672	t349	NA
rat	NA	rat.40423.s19:9:-:73632288:73632426	rat.40423.s17:9:-:73629963:73630019	t349	NA
rabbit	NA	rab.28217.s73:7:+:150806006:150806144	rab.28217.s75:7:+:150808636:150808692	t349	NA
opossum	NA	opo.46281.s9:7:-:184914609:184914747	opo.46281.s7:7:-:184909336:184909392	t349	NA
chicken	NA	chi.26542.s79:7:+:2638727:2638865	chi.26542.s80:7:+:2640892:2640948	t349	NA
human	hum.51956.s22:5:-:86704905:86704946	hum.51956.s23:5:-:86705107:86705180	hum.51956.s21:5:-:86703793:86704003	t350	NA
macaque	NA	mac.60827.s25:6:-:83656239:83656312	mac.60827.s23:6:-:83654962:83654992	t350	NA
mouse	NA	mou.12723.s4:13:+:85196252:85196325	mou.12723.s7:13:+:85197531:85197561	t350	NA
rat	NA	rat.20394.s3:2:+:13453332:13453405	rat.20394.s5:2:+:13454538:13454697	t350	NA
rabbit	NA	rab.3544.s18:11:-:7379965:7380038	rab.3544.s17:11:-:7378680:7378890	t350	NA
opossum	NA	opo.23416.s4:3:+:217245021:217245094	opo.23416.s5:3:+:217245254:217245464	t350	NA
chicken	NA	chi.40145.s4:Z:+:60824408:60824481	chi.40145.s6:Z:+:60824772:60824982	t350	NA
human	hum.37728.s6:2:+:209138745:209138777	hum.37728.s4:2:+:209138308:209138457	hum.37728.s7:2:+:209141436:209141554	t351	NA
macaque	mac.27260.s9:12:+:72154682:72154714	mac.27260.s7:12:+:72154245:72154394	mac.27260.s10:12:+:72157371:72157489	t351	NA
mouse	mou.930.s6:1:+:65192534:65192566	mou.930.s4:1:+:65192145:65192294	mou.930.s7:1:+:65195656:65195774	t351	NA
rat	rat.40362.s46:9:-:70654567:70654599	rat.40362.s48:9:-:70654844:70654993	rat.40362.s44:9:-:70651372:70651490	t351	NA
rabbit	rab.28193.s4:7:+:149170223:149170258	rab.28193.s3:7:+:149169817:149169966	rab.28193.s5:7:+:149175026:149175144	t351	NA
opossum	NA	opo.46257.s45:7:-:186610140:186610292	opo.46257.s44:7:-:186607887:186608002	t351	NA
chicken	NA	chi.26918.s10:7:+:13315993:13316172	chi.26918.s12:7:+:13321998:13322116	t351	NA
human	hum.51995.s17:5:-:87517118:87517288	hum.51995.s19:5:-:87521586:87521683	hum.51995.s16:5:-:87516407:87516536	t352	NA
macaque	NA	mac.60831.s16:6:-:84506854:84506951	mac.60831.s13:6:-:84501896:84502052	t352	NA
mouse	NA	mou.12709.s4:13:+:84260143:84260240	mou.12709.s5:13:+:84272171:84272327	t352	NA
rat	NA	rat.20402.s8:2:+:12381138:12381235	rat.20402.s10:2:+:12390536:12390692	t352	NA
rabbit	NA	rab.3557.s14:11:-:8114877:8114974	rab.3557.s13:11:-:8110768:8110924	t352	NA
opossum	NA	opo.23408.s5:3:+:216276825:216276922	opo.23408.s6:3:+:216281052:216281208	t352	NA
chicken	NA	chi.40139.s4:Z:+:60431811:60431908	chi.40139.s6:Z:+:60433311:60433467	t352	NA
human	hum.37737.s12:2:-:210937924:210937975	hum.37737.s13:2:-:210940276:210940480	hum.37737.s11:2:-:210908663:210908828	t354	NA
macaque	mac.27263.s17:12:-:73854443:73854493	mac.27263.s19:12:-:73856665:73856830	mac.27263.s16:12:-:73824589:73824751	t354	NA
mouse	NA	mou.949.s14:1:-:66762048:66762213	mou.949.s13:1:-:66738051:66738213	t354	NA
rat	NA	rat.40422.s31:9:+:73553260:73553425	rat.40422.s33:9:+:73576913:73577075	t354	NA
rabbit	NA	rab.28220.s16:7:-:150900416:150900581	rab.28220.s15:7:-:150875937:150876105	t354	NA
opossum	NA	opo.46231.s10:7:+:184808484:184808649	opo.46231.s11:7:+:184831137:184831302	t354	NA
chicken	NA	chi.26467.s16:7:-:2684832:2685033	chi.26467.s15:7:-:2674587:2674749	t354	NA
human	hum.6756.s14:10:-:17211309:17211538	hum.6756.s17:10:-:17216550:17216659	hum.6756.s12:10:-:17210840:17210916	t356	NA
macaque	NA	mac.69132.s12:9:-:17466845:17466954	mac.69132.s10:9:-:17457216:17457292	t356	NA
mouse	NA	mou.24302.s11:2:-:13533384:13533493	mou.24302.s10:2:-:13525618:13525694	t356	NA
rat	NA	rat.17512.s17:17:-:82466381:82466490	rat.17512.s16:17:-:82459524:82459600	t356	NA
rabbit	NA	rab.13402.s8:16:+:44151084:44151193	rab.13402.s11:16:+:44158990:44159066	t356	NA
opossum	NA	opo.51493.s7:8:+:256827403:256827512	opo.51493.s8:8:+:256831059:256831135	t356	NA
chicken	NA	chi.11410.s13:2:+:19708113:19708222	chi.11410.s14:2:+:19709830:19709906	t356	NA
human	hum.52057.s8:5:-:96510921:96511019	hum.52057.s9:5:-:96512820:96512995	hum.52057.s7:5:-:96508879:96508967	t358	NA
macaque	NA	mac.60943.s7:6:-:93389887:93390062	mac.60943.s6:6:-:93385569:93385657	t358	NA
mouse	NA	mou.19321.s76:17:+:17380812:17380987	mou.19321.s77:17:+:17383286:17383374	t358	NA
rat	NA	rat.788.s4:1:+:60062271:60062446	rat.788.s5:1:+:60064437:60064525	t358	NA
rabbit	NA	rab.3618.s9:11:-:16890853:16891028	rab.3618.s8:11:-:16887952:16888040	t358	NA
opossum	NA	opo.21893.s4:3:-:52343510:52343685	opo.21893.s3:3:-:52343284:52343372	t358	NA
chicken	NA	chi.39934.s4:Z:+:51364697:51364872	chi.39934.s5:Z:+:51365311:51365399	t358	NA
human	hum.52072.s4:5:-:93117563:93117649	hum.52072.s5:5:-:93120089:93120205	hum.52072.s3:5:-:93111865:93111949	t359	NA
macaque	NA	mac.60926.s7:6:-:90018724:90018840	mac.60926.s6:6:-:90010811:90010895	t359	NA
mouse	NA	mou.12631.s10:13:+:77999586:77999702	mou.12631.s11:13:+:78006388:78006472	t359	NA
rat	NA	rat.20337.s13:2:+:5390818:5390934	rat.20337.s14:2:+:5397264:5397348	t359	NA
rabbit	NA	rab.3642.s5:11:-:13449375:13449491	rab.3642.s4:11:-:13442359:13442443	t359	NA
opossum	NA	opo.23363.s23:3:+:208561463:208561579	opo.23363.s24:3:+:208572140:208572224	t359	NA
chicken	NA	chi.40097.s13:Z:+:58114793:58114909	chi.40097.s14:Z:+:58118149:58118233	t359	NA
human	hum.5208.s24:1:+:204943785:204943951	hum.5208.s22:1:+:204943307:204943418	hum.5208.s25:1:+:204944399:204944546	t360	NA
macaque	NA	mac.4434.s44:1:-:165443717:165443828	mac.4434.s40:1:-:165442495:165442642	t360	NA
mouse	mou.1946.s35:1:-:132610311:132610470	mou.1946.s37:1:-:132610775:132610886	mou.1946.s34:1:-:132609757:132609904	t360	NA
rat	rat.10747.s30:13:-:54456265:54456431	rat.10747.s31:13:-:54456729:54456840	rat.10747.s29:13:-:54455783:54455930	t360	NA
rabbit	rab.13827.s30:16:-:67148489:67148655	rab.13827.s31:16:-:67148923:67149034	rab.13827.s29:16:-:67147833:67147980	t360	NA
opossum	opo.13566.s25:2:+:110732000:110732159	opo.13566.s23:2:+:110731459:110731570	opo.13566.s26:2:+:110734127:110734274	t360	NA
chicken	chi.16767.s19:26:+:1882275:1882441	chi.16767.s18:26:+:1882067:1882178	chi.16767.s20:26:+:1882832:1882979	t360	NA
human	hum.5218.s13:1:-:205767032:205767179	hum.5218.s15:1:-:205767797:205767943	hum.5218.s11:1:-:205766052:205766131	t366	NA
macaque	mac.4367.s11:1:+:164618844:164618991	mac.4367.s9:1:+:164618080:164618226	mac.4367.s13:1:+:164619902:164619981	t366	NA
mouse	mou.1915.s8:1:+:131841985:131842132	mou.1915.s7:1:+:131841128:131841274	mou.1915.s9:1:+:131842949:131843028	t366	NA
rat	rat.10717.s8:13:+:53694605:53694752	rat.10717.s7:13:+:53693739:53693885	rat.10717.s9:13:+:53695526:53695605	t366	NA
rabbit	NA	rab.13772.s9:16:+:66396804:66396950	rab.13772.s12:16:+:66398512:66398591	t366	NA
opossum	opo.13606.s5:2:-:111903854:111904001	opo.13606.s6:2:-:111905886:111906032	opo.13606.s4:2:-:111903358:111903437	t366	NA
chicken	chi.16803.s8:26:-:2233005:2233152	chi.16803.s9:26:-:2233684:2233830	chi.16803.s7:26:-:2232350:2232429	t366	NA
human	hum.37811.s13:2:-:216820281:216820407	hum.37811.s15:2:-:216861029:216861188	hum.37811.s9:2:-:216811746:216811834	t367	NA
macaque	NA	mac.27258.s4:12:-:79817419:79817578	mac.27258.s3:12:-:79767562:79767652	t367	NA
mouse	NA	mou.975.s4:1:-:72192043:72192202	mou.975.s3:1:-:72164072:72164162	t367	NA
rat	NA	rat.40441.s4:9:-:79296489:79296648	rat.40441.s3:9:-:79267647:79267737	t367	NA
rabbit	NA	rab.28249.s6:7:-:157427267:157427426	rab.28249.s5:7:-:157376288:157376378	t367	NA
opossum	NA	opo.46163.s2:7:+:177453649:177453808	opo.46163.s3:7:+:177508941:177509031	t367	NA
chicken	NA	chi.26480.s5:7:-:4504768:4504927	chi.26480.s4:7:-:4502119:4502209	t367	NA
human	hum.18921.s32:14:-:50927777:50928079	hum.18921.s33:14:-:50929383:50929499	hum.18921.s31:14:-:50923234:50923312	t368	NA
macaque	NA	mac.65075.s27:7:-:113527478:113527594	mac.65075.s26:7:-:113521058:113521136	t368	NA
mouse	NA	mou.9892.s26:12:-:69841920:69842036	mou.9892.s25:12:-:69837995:69838073	t368	NA
rat	NA	rat.33597.s27:6:-:101626615:101626731	rat.33597.s26:6:-:101622690:101622768	t368	NA
rabbit	NA	rab.15295.s27:17:-:69525245:69525361	rab.15295.s26:17:-:69519687:69519765	t368	NA
opossum	NA	opo.4177.s16:1:+:277257799:277257915	opo.4177.s17:1:+:277258729:277258807	t368	NA
chicken	NA	chi.25399.s34:5:-:57711843:57711959	chi.25399.s32:5:-:57711435:57711513	t368	NA
human	hum.18921.s7:14:-:50895910:50895974	hum.18921.s10:14:-:50901112:50901289	hum.18921.s5:14:-:50895380:50895472	t369	NA
macaque	mac.65075.s6:7:-:113494975:113495043	mac.65075.s9:7:-:113498540:113498717	mac.65075.s5:7:-:113494440:113494532	t369	NA
mouse	mou.9892.s6:12:-:69813136:69813204	mou.9892.s7:12:-:69815755:69815932	mou.9892.s5:12:-:69811274:69811366	t369	NA
rat	rat.33597.s9:6:-:101595491:101595559	rat.33597.s10:6:-:101600293:101600470	rat.33597.s7:6:-:101593457:101593549	t369	NA
rabbit	rab.15295.s8:17:-:69486983:69487051	rab.15295.s9:17:-:69492730:69492907	rab.15295.s7:17:-:69485166:69485258	t369	NA
opossum	NA	opo.4177.s36:1:+:277288637:277288814	opo.4177.s39:1:+:277303521:277303613	t369	NA
chicken	chi.25399.s8:5:-:57696057:57696125	chi.25399.s10:5:-:57697083:57697260	chi.25399.s6:5:-:57695342:57695434	t369	NA
human	hum.3786.s8:1:+:156760859:156761160	hum.3786.s5:1:+:156756400:156756966	hum.3786.s11:1:+:156761493:156761584	t370	NA
macaque	NA	mac.3689.s4:1:+:135396453:135397019	mac.3689.s5:1:+:135402363:135402458	t370	NA
mouse	NA	mou.28904.s5:3:-:87869583:87870149	mou.28904.s4:3:-:87867315:87867410	t370	NA
rat	NA	rat.22135.s5:2:-:206647665:206648119	rat.22135.s4:2:-:206644798:206644893	t370	NA
rabbit	NA	rab.7375.s5:13:-:36169091:36169657	rab.7375.s4:13:-:36164716:36164811	t370	NA
opossum	NA	opo.14972.s3:2:+:191876509:191877096	opo.14972.s4:2:+:191881033:191881128	t370	NA
chicken	NA	chi.16365.s8:25:-:447289:447873	chi.16365.s6:25:-:446252:446347	t370	NA
human	hum.18923.s8:14:-:51116025:51116107	hum.18923.s10:14:-:51131897:51132337	hum.18923.s6:14:-:51111462:51111732	t371	NA
macaque	NA	mac.65078.s6:7:-:113725190:113725633	mac.65078.s5:7:-:113704468:113704738	t371	NA
mouse	NA	mou.9896.s10:12:-:69984209:69984652	mou.9896.s5:12:-:69975968:69976238	t371	NA
rat	NA	rat.33600.s5:6:-:101843917:101844363	rat.33600.s4:6:-:101835985:101836255	t371	NA
rabbit	NA	rab.15298.s4:17:-:69695905:69696348	rab.15298.s3:17:-:69683740:69684010	t371	NA
opossum	NA	opo.4245.s2:1:+:281899099:281899539	opo.4245.s4:1:+:281949181:281949448	t371	NA
chicken	NA	chi.25407.s7:5:-:57794041:57794487	chi.25407.s6:5:-:57788748:57789018	t371	NA
human	hum.52180.s23:5:+:102323222:102323275	hum.52180.s22:5:+:102309820:102310140	hum.52180.s24:5:+:102325976:102326105	t372	NA
macaque	mac.60985.s28:6:+:99238132:99238185	mac.60985.s26:6:+:99224691:99225011	mac.60985.s30:6:+:99240779:99240908	t372	NA
mouse	NA	mou.1552.s26:1:-:97864203:97864520	mou.1552.s25:1:-:97853103:97853232	t372	NA
rat	NA	rat.40941.s15:9:-:110632314:110632628	rat.40941.s14:9:-:110622772:110622901	t372	NA
rabbit	NA	rab.3700.s14:11:+:22377791:22378114	rab.3700.s16:11:+:22390443:22390572	t372	NA
opossum	NA	opo.21266.s30:3:+:4954268:4954585	opo.21266.s31:3:+:4965610:4965739	t372	NA
chicken	NA	chi.39930.s16:Z:-:49893474:49893776	chi.39930.s15:Z:-:49889066:49889195	t372	NA
human	hum.18940.s12:14:-:52939604:52939705	hum.18940.s14:14:-:52948948:52949007	hum.18940.s10:14:-:52937230:52937398	t373	NA
macaque	NA	mac.65099.s15:7:-:115455476:115455535	mac.65099.s14:7:-:115443988:115444156	t373	NA
mouse	NA	mou.14110.s10:14:-:45161334:45161393	mou.14110.s9:14:-:45151758:45151926	t373	NA
rat	NA	rat.13647.s7:15:-:23461894:23461953	rat.13647.s6:15:-:23452340:23452508	t373	NA
rabbit	NA	rab.15335.s9:17:-:71339113:71339172	rab.15335.s8:17:-:71335327:71335495	t373	NA
opossum	NA	opo.4577.s23:1:+:299583007:299583066	opo.4577.s24:1:+:299596977:299597145	t373	NA
chicken	NA	chi.25424.s15:5:-:58051999:58052058	chi.25424.s14:5:-:58044537:58044705	t373	NA
human	hum.52205.s4:5:+:102471697:102471818	hum.52205.s3:5:+:102469157:102469352	hum.52205.s5:5:+:102472436:102472526	t376	NA
macaque	NA	mac.61034.s5:6:+:99378362:99378557	mac.61034.s6:6:+:99381625:99381715	t376	NA
mouse	NA	mou.1544.s38:1:-:97759169:97759364	mou.1544.s36:1:-:97756844:97756934	t376	NA
rat	NA	rat.40943.s8:9:+:110789096:110789291	rat.40943.s9:9:+:110791386:110791476	t376	NA
rabbit	NA	rab.3743.s3:11:+:22493504:22493699	rab.3743.s4:11:+:22497080:22497170	t376	NA
opossum	NA	opo.21426.s8:3:+:5128344:5128539	opo.21426.s9:3:+:5132275:5132365	t376	NA
chicken	NA	chi.39940.s49:Z:-:49836757:49836952	chi.39940.s48:Z:-:49835932:49836022	t376	NA
human	hum.52221.s20:5:+:109139855:109139978	hum.52221.s19:5:+:109125161:109125228	hum.52221.s21:5:+:109152974:109153139	t378	NA
macaque	mac.61037.s12:6:+:106110365:106110490	mac.61037.s11:6:+:106095551:106095616	mac.61037.s14:6:+:106123807:106123972	t378	NA
mouse	NA	mou.20663.s13:17:+:64681555:64681625	mou.20663.s14:17:+:64710704:64710869	t378	NA
rat	NA	rat.40962.s15:9:+:111913626:111913696	rat.40962.s16:9:+:111942853:111943018	t378	NA
rabbit	NA	rab.3768.s17:11:+:29333910:29333977	rab.3768.s18:11:+:29363638:29363803	t378	NA
opossum	opo.21766.s14:3:-:43723261:43723387	opo.21766.s15:3:-:43763392:43763459	opo.21766.s13:3:-:43713088:43713253	t378	NA
chicken	chi.39879.s12:Z:-:47024968:47025087	chi.39879.s13:Z:-:47031974:47032041	chi.39879.s11:Z:-:47013739:47013904	t378	NA
human	hum.37998.s15:2:-:225421012:225421106	hum.37998.s16:2:-:225422376:225422573	hum.37998.s14:2:-:225400245:225400358	t381	NA
macaque	NA	mac.27491.s16:12:-:88432233:88432430	mac.27491.s14:12:-:88410355:88410468	t381	NA
mouse	NA	mou.1146.s17:1:-:80322987:80323056	mou.1146.s14:1:-:80304080:80304193	t381	NA
rat	NA	rat.40582.s17:9:-:85853252:85853449	rat.40582.s16:9:-:85833425:85833538	t381	NA
rabbit	NA	rab.28414.s15:7:-:166099794:166099991	rab.28414.s14:7:-:166059286:166059399	t381	NA
opossum	NA	opo.46736.s2:7:+:225117028:225117225	opo.46736.s3:7:+:225132308:225132421	t381	NA
chicken	NA	chi.28851.s15:9:-:7919880:7920077	chi.28851.s14:9:-:7912444:7912557	t381	NA
human	hum.38038.s10:2:+:219099572:219099767	hum.38038.s9:2:+:219099075:219099120	hum.38038.s12:2:+:219103387:219103573	t382	NA
macaque	NA	mac.27341.s15:12:+:82055756:82055801	mac.27341.s16:12:+:82060014:82060200	t382	NA
mouse	NA	mou.1026.s8:1:+:74251254:74251299	mou.1026.s9:1:+:74254828:74255014	t382	NA
rat	NA	rat.40483.s9:9:+:81299956:81300001	rat.40483.s10:9:+:81302355:81302541	t382	NA
rabbit	NA	rab.28287.s6:7:+:159590127:159590172	rab.28287.s7:7:+:159594150:159594336	t382	NA
opossum	NA	opo.46055.s11:7:-:174516555:174516600	opo.46055.s10:7:-:174511613:174511799	t382	NA
chicken	NA	chi.27134.s7:7:-:22077965:22078010	chi.27134.s6:7:-:22077188:22077374	t382	NA
human	hum.19040.s20:14:+:57101840:57101994	hum.19040.s19:14:+:57101617:57101670	hum.19040.s21:14:+:57103226:57103316	t384	NA
macaque	NA	mac.65151.s3:7:+:119664675:119664728	mac.65151.s7:7:+:119666177:119666267	t384	NA
mouse	NA	mou.14195.s15:14:+:48507143:48507196	mou.14195.s16:14:+:48509035:48509125	t384	NA
rat	NA	rat.13726.s20:15:+:29279127:29279180	rat.13726.s22:15:+:29281289:29281379	t384	NA
rabbit	NA	rab.15423.s19:17:+:75100867:75100920	rab.15423.s20:17:+:75102596:75102686	t384	NA
opossum	NA	opo.3828.s19:1:+:257337710:257337763	opo.3828.s20:1:+:257338823:257338913	t384	NA
chicken	NA	chi.25114.s4:5:-:55772461:55772514	chi.25114.s2:5:-:55772038:55772128	t384	NA
human	hum.19121.s5:14:+:61265977:61266109	hum.19121.s4:14:+:61264805:61264878	hum.19121.s6:14:+:61275043:61275146	t385	NA
macaque	mac.65252.s4:7:+:123814652:123814783	mac.65252.s3:7:+:123813495:123813568	mac.65252.s5:7:+:123824075:123824178	t385	NA
mouse	NA	mou.9986.s5:12:+:73170594:73170667	mou.9986.s6:12:+:73179205:73179308	t385	NA
rat	NA	rat.33679.s4:6:+:105496809:105496882	rat.33679.s5:6:+:105504821:105504924	t385	NA
rabbit	NA	rab.20763.s3:20:+:8388554:8388627	rab.20763.s4:20:+:8402726:8402829	t385	NA
opossum	NA	opo.3922.s5:1:+:262334787:262334860	opo.3922.s6:1:+:262342630:262342733	t385	NA
chicken	NA	chi.25145.s13:5:-:54260813:54260886	chi.25145.s12:5:-:54251874:54251977	t385	NA
human	hum.38057.s12:2:-:219343430:219343588	hum.38057.s13:2:-:219344373:219344438	hum.38057.s11:2:-:219341563:219341704	t386	NA
macaque	NA	mac.27359.s8:12:-:82324321:82324386	mac.27359.s6:12:-:82321497:82321638	t386	NA
mouse	NA	mou.1070.s11:1:-:74459915:74459980	mou.1070.s10:1:-:74456079:74456220	t386	NA
rat	NA	rat.40515.s12:9:-:81502529:81502594	rat.40515.s11:9:-:81498889:81499030	t386	NA
rabbit	NA	rab.28324.s10:7:-:159786967:159787032	rab.28324.s8:7:-:159784165:159784306	t386	NA
opossum	NA	opo.46103.s24:7:+:174180421:174180486	opo.46103.s25:7:+:174183553:174183694	t386	NA
chicken	NA	chi.27128.s19:7:+:22016486:22016551	chi.27128.s20:7:+:22017240:22017390	t386	NA
human	hum.19121.s10:14:+:61284636:61284667	hum.19121.s9:14:+:61278705:61278845	hum.19121.s11:14:+:61285440:61285564	t387	NA
macaque	NA	mac.65252.s6:7:+:123828316:123828456	mac.65252.s7:7:+:123835939:123836063	t387	NA
mouse	NA	mou.9986.s7:12:+:73181784:73181924	mou.9986.s8:12:+:73188140:73188264	t387	NA
rat	NA	rat.33679.s6:6:+:105507427:105507567	rat.33679.s7:6:+:105513867:105513991	t387	NA
rabbit	NA	rab.20763.s6:20:+:8412430:8412570	rab.20763.s7:20:+:8418681:8418805	t387	NA
opossum	NA	opo.3922.s7:1:+:262348274:262348414	opo.3922.s8:1:+:262359366:262359490	t387	NA
chicken	NA	chi.25145.s9:5:-:54248226:54248366	chi.25145.s8:5:-:54242647:54242771	t387	NA
human	hum.38066.s23:2:+:219553114:219553216	hum.38066.s22:2:+:219549808:219549951	hum.38066.s24:2:+:219553420:219553599	t388	NA
macaque	NA	mac.27396.s22:12:+:82534518:82534661	mac.27396.s23:12:+:82538417:82538596	t388	NA
mouse	NA	mou.1076.s15:1:+:74616576:74616719	mou.1076.s16:1:+:74622196:74622375	t388	NA
rat	NA	rat.40522.s12:9:+:81653535:81653678	rat.40522.s13:9:+:81656434:81656613	t388	NA
rabbit	NA	rab.28333.s13:7:+:159954901:159955044	rab.28333.s14:7:+:159957211:159957390	t388	NA
opossum	NA	opo.46092.s19:7:-:174051027:174051170	opo.46092.s18:7:-:174050517:174050696	t388	NA
chicken	NA	chi.27121.s44:7:-:21955426:21955569	chi.27121.s43:7:-:21954977:21955156	t388	NA
human	hum.19123.s11:14:+:61500737:61500831	hum.19123.s9:14:+:61497163:61497241	hum.19123.s14:14:+:61503777:61503859	t390	NA
macaque	mac.65255.s9:7:+:124040997:124041091	mac.65255.s8:7:+:124037415:124037493	mac.65255.s11:7:+:124044076:124044158	t390	NA
mouse	NA	mou.9990.s11:12:+:73329980:73330058	mou.9990.s14:12:+:73337022:73337104	t390	NA
rat	NA	rat.33681.s7:6:+:105641054:105641132	rat.33681.s8:6:+:105654357:105654439	t390	NA
rabbit	NA	rab.20766.s8:20:+:8595835:8595913	rab.20766.s9:20:+:8605762:8605844	t390	NA
opossum	NA	opo.3929.s6:1:+:262607541:262607616	opo.3929.s7:1:+:262614934:262615016	t390	NA
chicken	NA	chi.25143.s16:5:-:54154345:54154423	chi.25143.s15:5:-:54149661:54149743	t390	NA
human	hum.19126.s14:14:+:58697117:58697198	hum.19126.s13:14:+:58690501:58690574	hum.19126.s15:14:+:58698784:58698985	t391	NA
macaque	NA	mac.65181.s13:7:+:121238057:121238130	mac.65181.s15:7:+:121246086:121246287	t391	NA
mouse	mou.9915.s12:12:+:70958032:70958113	mou.9915.s11:12:+:70956600:70956673	mou.9915.s14:12:+:70959841:70960042	t391	NA
rat	rat.33612.s17:6:+:102852934:102853015	rat.33612.s16:6:+:102851525:102851598	rat.33612.s18:6:+:102854796:102854997	t391	NA
rabbit	rab.15450.s11:17:+:76582177:76582258	rab.15450.s10:17:+:76576758:76576831	rab.15450.s12:17:+:76583902:76584103	t391	NA
opossum	opo.3853.s13:1:+:259205630:259205711	opo.3853.s12:1:+:259197986:259198059	opo.3853.s14:1:+:259208120:259208321	t391	NA
chicken	chi.25107.s21:5:-:55177257:55177338	chi.25107.s23:5:-:55177535:55177608	chi.25107.s19:5:-:55176437:55176481	t391	NA
human	hum.19134.s43:14:+:58962201:58962332	hum.19134.s40:14:+:58958862:58958993	hum.19134.s44:14:+:58965501:58965678	t393	NA
macaque	NA	mac.65195.s27:7:+:121496996:121497130	mac.65195.s28:7:+:121503693:121503870	t393	NA
mouse	NA	mou.9942.s32:12:+:71193267:71193389	mou.9942.s33:12:+:71194292:71194466	t393	NA
rat	NA	rat.33617.s3:6:+:103092753:103092875	rat.33617.s4:6:+:103093606:103093780	t393	NA
rabbit	NA	rab.15459.s31:17:+:76821867:76822001	rab.15459.s32:17:+:76823058:76823235	t393	NA
opossum	NA	opo.3861.s13:1:+:259558050:259558187	opo.3861.s14:1:+:259562730:259562903	t393	NA
chicken	NA	chi.25099.s6:5:-:55064766:55064900	chi.25099.s5:5:-:55063057:55063237	t393	NA
human	hum.19138.s12:14:+:62546058:62546146	hum.19138.s10:14:+:62541853:62542109	hum.19138.s14:14:+:62547552:62547992	t394	NA
macaque	NA	mac.65262.s7:7:+:125071789:125072045	mac.65262.s8:7:+:125077497:125077937	t394	NA
mouse	NA	mou.9996.s9:12:+:74229215:74229468	mou.9996.s10:12:+:74234809:74235249	t394	NA
rat	NA	rat.33689.s9:6:+:106605045:106605298	rat.33689.s10:6:+:106610456:106610896	t394	NA
rabbit	NA	rab.20767.s8:20:+:9770619:9770875	rab.20767.s10:20:+:9776375:9776815	t394	NA
opossum	NA	opo.3937.s5:1:+:263996291:263996553	opo.3937.s6:1:+:264023673:264024116	t394	NA
chicken	NA	chi.25135.s8:5:-:53786882:53787135	chi.25135.s7:5:-:53782698:53783141	t394	NA
human	hum.19148.s32:14:+:59825868:59825982	hum.19148.s30:14:+:59821883:59822051	hum.19148.s34:14:+:59826115:59826222	t395	NA
macaque	NA	mac.65190.s23:7:+:122366331:122366499	mac.65190.s24:7:+:122370797:122370904	t395	NA
mouse	NA	mou.9931.s30:12:+:71977643:71977811	mou.9931.s31:12:+:71980754:71980861	t395	NA
rat	NA	rat.33642.s42:6:+:104168635:104168803	rat.33642.s43:6:+:104171836:104171943	t395	NA
rabbit	NA	rab.19223.s22:2:+:82779149:82779317	rab.19223.s23:2:+:82783561:82783668	t395	NA
opossum	NA	opo.3868.s23:1:+:260724439:260724607	opo.3868.s24:1:+:260730292:260730399	t395	NA
chicken	NA	chi.25165.s8:5:-:54741140:54741308	chi.25165.s7:5:-:54740746:54740853	t395	NA
human	hum.1928.s11:1:+:61851543:61851596	hum.1928.s10:1:+:61848909:61849037	hum.1928.s12:1:+:61869776:61869939	t396	NA
macaque	NA	mac.2132.s9:1:+:64180343:64180471	mac.2132.s10:1:+:64203387:64203550	t396	NA
mouse	NA	mou.31617.s9:4:+:98041551:98041679	mou.31617.s10:4:+:98063013:98063191	t396	NA
rat	NA	rat.31087.s13:5:+:120623818:120623946	rat.31087.s14:5:+:120646430:120646608	t396	NA
rabbit	NA	rab.8670.s15:13:-:105191570:105191698	rab.8670.s14:13:-:105167414:105167577	t396	NA
opossum	NA	opo.12408.s25:2:-:29884050:29884178	opo.12408.s24:2:-:29870086:29870249	t396	NA
chicken	NA	chi.28419.s21:8:+:26135373:26135501	chi.28419.s22:8:+:26147461:26147624	t396	NA
human	hum.19329.s6:14:-:71054742:71054865	hum.19329.s8:14:-:71057983:71058098	hum.19329.s3:14:-:71052473:71052500	t398	NA
macaque	NA	mac.65413.s4:7:-:133679352:133679467	mac.65413.s3:7:-:133674192:133674219	t398	NA
mouse	NA	mou.10189.s3:12:-:81579570:81579685	mou.10189.s2:12:-:81574525:81574552	t398	NA
rat	NA	rat.33829.s4:6:-:113454528:113454643	rat.33829.s3:6:-:113449680:113449707	t398	NA
rabbit	NA	rab.37076.s10:GL018749:+:604809:604924	rab.37076.s11:GL018749:+:609020:609047	t398	NA
opossum	NA	opo.3785.s6:1:+:254349409:254349524	opo.3785.s7:1:+:254350986:254351013	t398	NA
chicken	NA	chi.24282.s9:5:+:26718999:26719114	chi.24282.s10:5:+:26719886:26719913	t398	NA
human	hum.19333.s5:14:-:71200474:71200515	hum.19333.s6:14:-:71201103:71201215	hum.19333.s4:14:-:71199256:71200059	t399	NA
macaque	NA	mac.65429.s4:7:-:133825888:133826000	mac.65429.s2:7:-:133823538:133824341	t399	NA
mouse	NA	mou.10193.s3:12:-:81725722:81725834	mou.10193.s2:12:-:81724064:81724876	t399	NA
rat	NA	rat.33833.s3:6:-:113609842:113609954	rat.33833.s2:6:-:113608127:113608939	t399	NA
rabbit	NA	rab.37074.s11:GL018749:+:453366:453478	rab.37074.s12:GL018749:+:454852:455655	t399	NA
opossum	NA	opo.3780.s11:1:+:254056163:254056275	opo.3780.s12:1:+:254062552:254063355	t399	NA
chicken	NA	chi.24280.s9:5:+:26628422:26628534	chi.24280.s10:5:+:26629158:26629973	t399	NA
human	hum.19354.s17:14:+:72931402:72931425	hum.19354.s15:14:+:72926340:72926391	hum.19354.s18:14:+:72932466:72932530	t401	NA
macaque	NA	mac.65451.s9:7:+:135550364:135550415	mac.65451.s10:7:+:135556833:135556897	t401	NA
mouse	NA	mou.10205.s9:12:+:83052492:83052543	mou.10205.s10:12:+:83059746:83059810	t401	NA
rat	NA	rat.33842.s15:6:+:114641402:114641453	rat.33842.s16:6:+:114649186:114649250	t401	NA
rabbit	NA	rab.21151.s14:20:-:32590130:32590181	rab.21151.s13:20:-:32587499:32587563	t401	NA
opossum	NA	opo.3771.s14:1:-:252008172:252008223	opo.3771.s13:1:-:251996737:251996801	t401	NA
chicken	NA	chi.24278.s17:5:-:26027457:26027508	chi.24278.s16:5:-:26024806:26024870	t401	NA
human	hum.19369.s21:14:+:71493688:71493806	hum.19369.s20:14:+:71493489:71493599	hum.19369.s22:14:+:71495417:71495508	t404	NA
macaque	NA	mac.65460.s21:7:+:134107470:134107580	mac.65460.s23:7:+:134109404:134109495	t404	NA
mouse	NA	mou.10196.s20:12:+:81960044:81960104	mou.10196.s21:12:+:81962638:81962729	t404	NA
rat	NA	rat.33837.s21:6:+:113849425:113849485	rat.33837.s22:6:+:113852040:113852131	t404	NA
rabbit	NA	rab.37087.s28:GL018749:-:146944:147004	rab.37087.s27:GL018749:-:144658:144749	t404	NA
opossum	NA	opo.3800.s22:1:-:253708109:253708219	opo.3800.s21:1:-:253706670:253706761	t404	NA
chicken	NA	chi.24273.s26:5:-:26510956:26511066	chi.24273.s25:5:-:26510435:26510526	t404	NA
human	hum.19369.s29:14:+:71515707:71515862	hum.19369.s28:14:+:71514524:71514701	hum.19369.s31:14:+:71517369:71517477	t405	NA
macaque	mac.65460.s31:7:+:134138752:134138907	mac.65460.s30:7:+:134137577:134137754	mac.65460.s33:7:+:134140287:134140395	t405	NA
mouse	NA	mou.10196.s28:12:+:81974390:81974567	mou.10196.s29:12:+:81975244:81975352	t405	NA
rat	NA	rat.33837.s29:6:+:113863853:113864030	rat.33837.s30:6:+:113864691:113864799	t405	NA
rabbit	NA	rab.37087.s21:GL018749:-:126380:126557	rab.37087.s20:GL018749:-:123130:123238	t405	NA
opossum	NA	opo.3800.s15:1:-:253683885:253684062	opo.3800.s14:1:-:253681933:253682041	t405	NA
chicken	NA	chi.24273.s19:5:-:26503501:26503678	chi.24273.s18:5:-:26503003:26503111	t405	NA
human	hum.19374.s9:14:+:73555078:73555182	hum.19374.s7:14:+:73554709:73554869	hum.19374.s10:14:+:73563623:73563808	t406	NA
macaque	mac.65495.s7:7:+:136203620:136203724	mac.65495.s6:7:+:136203250:136203410	mac.65495.s8:7:+:136212214:136212399	t406	NA
mouse	mou.10231.s17:12:+:83651646:83651750	mou.10231.s16:12:+:83651339:83651444	mou.10231.s18:12:+:83659423:83659608	t406	NA
rat	rat.33959.s11:6:-:118406049:118406153	rat.33959.s12:6:-:118406351:118406508	rat.33959.s10:6:-:118398781:118398966	t406	NA
rabbit	rab.21135.s17:20:-:31939511:31939615	rab.21135.s18:20:-:31939833:31939993	rab.21135.s16:20:-:31932526:31932711	t406	NA
opossum	NA	opo.3752.s21:1:-:251132738:251132898	opo.3752.s19:1:-:251129854:251130036	t406	NA
chicken	NA	chi.24336.s21:5:-:25700229:25700389	chi.24336.s20:5:-:25696985:25697167	t406	NA
human	hum.19389.s21:14:+:67559166:67559321	hum.19389.s20:14:+:67555700:67555792	hum.19389.s22:14:+:67567573:67567628	t407	NA
macaque	mac.65343.s22:7:+:130198512:130198667	mac.65343.s21:7:+:130195098:130195190	mac.65343.s23:7:+:130206101:130206156	t407	NA
mouse	NA	mou.10078.s13:12:+:78609145:78609237	mou.10078.s14:12:+:78612972:78613027	t407	NA
rat	NA	rat.33760.s22:6:+:111130581:111130673	rat.33760.s23:6:+:111154119:111154174	t407	NA
rabbit	NA	rab.20694.s13:20:-:5204482:5204574	rab.20694.s12:20:-:5190580:5190635	t407	NA
opossum	NA	opo.4023.s18:1:+:271166534:271166626	opo.4023.s19:1:+:271173634:271173689	t407	NA
chicken	NA	chi.24363.s14:5:-:28369435:28369527	chi.24363.s13:5:-:28366668:28366723	t407	NA
human	hum.19393.s6:14:+:67665692:67665847	hum.19393.s3:14:+:67664853:67665037	hum.19393.s10:14:+:67669885:67670010	t408	NA
macaque	NA	mac.65345.s5:7:+:130299972:130300087	mac.65345.s8:7:+:130305202:130305327	t408	NA
mouse	NA	mou.10075.s6:12:+:78710270:78710426	mou.10075.s7:12:+:78712064:78712263	t408	NA
rat	NA	rat.33762.s5:6:+:111259822:111259984	rat.33762.s6:6:+:111261586:111261785	t408	NA
rabbit	NA	rab.20693.s9:20:-:5070794:5070886	rab.20693.s8:20:-:5065900:5066108	t408	NA
opossum	NA	opo.4020.s2:1:+:271315802:271315959	opo.4020.s3:1:+:271319735:271319934	t408	NA
chicken	NA	chi.24362.s6:5:-:28318572:28318711	chi.24362.s5:5:-:28316902:28317098	t408	NA
human	hum.19409.s14:14:+:68036061:68036415	hum.19409.s12:14:+:68035855:68035933	hum.19409.s16:14:+:68036638:68036729	t409	NA
macaque	NA	mac.65347.s12:7:+:130682189:130682267	mac.65347.s14:7:+:130683017:130683108	t409	NA
mouse	NA	mou.10114.s12:12:+:79061972:79062053	mou.10114.s13:12:+:79062535:79062626	t409	NA
rat	NA	rat.33787.s11:6:+:111613998:111614076	rat.33787.s12:6:+:111614618:111614709	t409	NA
rabbit	NA	rab.20675.s38:20:-:4691228:4691306	rab.20675.s37:20:-:4690477:4690568	t409	NA
opossum	NA	opo.4059.s12:1:+:271871096:271871174	opo.4059.s13:1:+:271872789:271872880	t409	NA
chicken	NA	chi.24374.s13:5:+:28106720:28106798	chi.24374.s16:5:+:28107468:28107535	t409	NA
human	hum.19430.s32:14:+:72153282:72153355	hum.19430.s31:14:+:72152079:72152348	hum.19430.s35:14:+:72165698:72165844	t410	NA
macaque	NA	mac.65466.s20:7:+:134780173:134780442	mac.65466.s21:7:+:134794049:134794195	t410	NA
mouse	NA	mou.10201.s20:12:+:82402910:82403179	mou.10201.s21:12:+:82416904:82417050	t410	NA
rat	NA	rat.33840.s20:6:+:114252269:114252538	rat.33840.s21:6:+:114265878:114266024	t410	NA
rabbit	NA	rab.40797.s23:GL018842:-:164719:164993	rab.40797.s20:GL018842:-:148679:148824	t410	NA
opossum	NA	opo.3804.s18:1:-:253017780:253018055	opo.3804.s17:1:-:252996221:252996370	t410	NA
chicken	NA	chi.24271.s19:5:-:26279041:26279319	chi.24271.s18:5:-:26270834:26270983	t410	NA
human	hum.19453.s27:14:+:75298848:75298870	hum.19453.s26:14:+:75295916:75296046	hum.19453.s28:14:+:75301968:75302150	t413	NA
macaque	NA	mac.65547.s20:7:+:137940415:137940545	mac.65547.s21:7:+:137946641:137946823	t413	NA
mouse	NA	mou.10279.s27:12:+:85064971:85065101	mou.10279.s29:12:+:85069619:85069799	t413	NA
rat	NA	rat.33901.s3:6:-:116664932:116665062	rat.33901.s2:6:-:116660404:116660581	t413	NA
rabbit	NA	rab.21084.s7:20:-:30288053:30288183	rab.21084.s6:20:-:30280086:30280267	t413	NA
opossum	NA	opo.3698.s7:1:-:248716672:248716802	opo.3698.s6:1:-:248713056:248713239	t413	NA
chicken	NA	chi.24626.s26:5:+:37347229:37347359	chi.24626.s28:5:+:37349728:37349907	t413	NA
human	hum.19459.s11:14:+:74341287:74341379	hum.19459.s10:14:+:74340726:74340917	hum.19459.s12:14:+:74343701:74343871	t414	NA
macaque	NA	mac.65515.s12:7:+:136965055:136965246	mac.65515.s13:7:+:136968385:136968555	t414	NA
mouse	NA	mou.10262.s7:12:+:84298011:84298202	mou.10262.s8:12:+:84302237:84302407	t414	NA
rat	NA	rat.33929.s9:6:-:117532238:117532429	rat.33929.s8:6:-:117528047:117528217	t414	NA
rabbit	NA	rab.21123.s27:20:-:31139066:31139257	rab.21123.s26:20:-:31132363:31132533	t414	NA
opossum	NA	opo.3746.s36:1:-:250060199:250060390	opo.3746.s35:1:-:250057399:250057569	t414	NA
chicken	NA	chi.24321.s11:5:-:25368462:25368653	chi.24321.s10:5:-:25367380:25367550	t414	NA
human	hum.67612.s20:X:-:19713113:19713169	hum.67612.s21:X:-:19713730:19713859	hum.67612.s19:X:-:19705735:19705809	t415	NA
macaque	mac.71458.s18:X:-:17443530:17443586	mac.71458.s19:X:-:17444156:17444285	mac.71458.s17:X:-:17435360:17435434	t415	NA
mouse	mou.49919.s14:X:+:159817242:159817298	mou.49919.s13:X:+:159816577:159816706	mou.49919.s15:X:+:159824475:159824549	t415	NA
rat	rat.41711.s19:X:-:38279526:38279582	rat.41711.s20:X:-:38280115:38280244	rat.41711.s18:X:-:38272056:38272130	t415	NA
rabbit	rab.47358.s16:X:-:5406198:5406254	rab.47358.s17:X:-:5406771:5406900	rab.47358.s15:X:-:5398387:5398461	t415	NA
opossum	opo.29314.s12:4:+:49044713:49044769	opo.29314.s11:4:+:49044090:49044219	opo.29314.s13:4:+:49053606:49053680	t415	NA
chicken	NA	chi.3196.s9:1:+:119524204:119524327	chi.3196.s10:1:+:119529617:119529691	t415	NA
human	hum.19462.s22:14:+:74427328:74427566	hum.19462.s20:14:+:74426118:74426225	hum.19462.s24:14:+:74427876:74427959	t416	NA
macaque	NA	mac.65522.s12:7:+:137052642:137052749	mac.65522.s15:7:+:137054817:137055019	t416	NA
mouse	NA	mou.10265.s17:12:+:84371451:84371558	mou.10265.s19:12:+:84372139:84372341	t416	NA
rat	NA	rat.33924.s15:6:-:117461140:117461247	rat.33924.s13:6:-:117460172:117460374	t416	NA
rabbit	NA	rab.21122.s6:20:-:31062008:31062115	rab.21122.s4:20:-:31060391:31060593	t416	NA
opossum	NA	opo.3744.s11:1:-:249950847:249950954	opo.3744.s8:1:-:249949413:249949615	t416	NA
chicken	NA	chi.24611.s13:5:+:36981994:36982101	chi.24611.s14:5:+:36982809:36983011	t416	NA
human	hum.67637.s15:X:-:20068942:20069064	hum.67637.s16:X:-:20070996:20071106	hum.67637.s13:X:-:20062482:20062618	t417	NA
macaque	mac.71461.s8:X:-:17801404:17801526	mac.71461.s9:X:-:17803430:17803540	mac.71461.s6:X:-:17795001:17795137	t417	NA
mouse	NA	mou.49908.s8:X:+:159462114:159462224	mou.49908.s9:X:+:159469963:159470093	t417	NA
rat	NA	rat.41723.s18:X:-:38755317:38755427	rat.41723.s14:X:-:38748326:38748456	t417	NA
rabbit	rab.47367.s17:X:-:5780726:5780848	rab.47367.s19:X:-:5782663:5782773	rab.47367.s14:X:-:5778083:5778210	t417	NA
opossum	opo.29328.s16:4:+:48482977:48483099	opo.29328.s14:4:+:48480192:48480302	opo.29328.s19:4:+:48485200:48485318	t417	NA
chicken	chi.3198.s12:1:+:119329325:119329447	chi.3198.s9:1:+:119327957:119328067	chi.3198.s18:1:+:119332363:119332455	t417	NA
human	hum.1949.s5:1:-:62152464:62152593	hum.1949.s6:1:-:62160369:62160442	hum.1949.s3:1:-:62149089:62149218	t418	NA
macaque	NA	mac.2140.s4:1:-:64499792:64499865	mac.2140.s3:1:-:64487775:64487904	t418	NA
mouse	NA	mou.31630.s3:4:-:98365563:98365636	mou.31630.s2:4:-:98357918:98358047	t418	NA
rat	NA	rat.31079.s5:5:-:120951261:120951334	rat.31079.s4:5:-:120942519:120942647	t418	NA
rabbit	NA	rab.8658.s8:13:+:104827033:104827106	rab.8658.s9:13:+:104840784:104840914	t418	NA
opossum	NA	opo.12398.s15:2:+:29562231:29562304	opo.12398.s19:2:+:29570069:29570201	t418	NA
chicken	NA	chi.28429.s5:8:-:26208925:26208998	chi.28429.s4:8:-:26207611:26207729	t418	NA
human	hum.19500.s11:14:-:75567024:75567142	hum.19500.s13:14:-:75567695:75567856	hum.19500.s10:14:-:75563803:75563973	t422	NA
macaque	NA	mac.65570.s11:7:-:138213045:138213206	mac.65570.s9:7:-:138209137:138209307	t422	NA
mouse	NA	mou.10293.s12:12:-:85310387:85310548	mou.10293.s9:12:-:85308819:85308989	t422	NA
rat	NA	rat.33891.s24:6:+:116421912:116421990	rat.33891.s25:6:+:116423457:116423627	t422	NA
rabbit	NA	rab.21074.s19:20:+:30026705:30026866	rab.21074.s20:20:+:30031415:30031585	t422	NA
opossum	NA	opo.3691.s27:1:+:248367871:248368032	opo.3691.s28:1:+:248370457:248370627	t422	NA
chicken	NA	chi.24635.s7:5:-:37445923:37446084	chi.24635.s6:5:-:37445365:37445535	t422	NA
human	hum.67716.s22:X:-:19035784:19035956	hum.67716.s23:X:-:19037717:19037783	hum.67716.s20:X:-:19031804:19032192	t423	NA
macaque	NA	mac.71447.s15:X:-:16769960:16770026	mac.71447.s14:X:-:16763797:16764185	t423	NA
mouse	NA	mou.49922.s15:X:+:160475491:160475557	mou.49922.s16:X:+:160477049:160477440	t423	NA
rat	NA	rat.41710.s15:X:-:37277302:37277368	rat.41710.s14:X:-:37271999:37272399	t423	NA
[truncated: 32,168 more rows]
