# Supplementary material for: Alternative splicing during mammalian organ development
Source: Nat Genet. 2021 May 3;53(6):925–34. doi: 10.1038/s41588-021-00851-w (PMC8187152; doi:10.1038/s41588-021-00851-w)
Supplement: Supplementary file 5 — Supplementary Table 1. Overlap of the de novo annotations with Ensembl annotations for all AS classes. Supplementary Table 2. Numbers of genes that show significant changes in devAS during the main periods of developmental change, gene expression or both. Supplementary Table 3. Genome assembly and Ensembl annotation versions. [file 41588_2021_851_MOESM5_ESM.xlsx]

## Sheet: Supplementary Table 1
Supplementary Table 1. Overlap of the de novo annotations with Ensembl annotations for all AS classes.
ens coding exons - segments, that overlap protein coding regions defined in Ensembl annotation ens non-coding exons of coding genes - segments, that overlap non-coding exons (UTR, retained introns or exons that are exclusively used in non-coding transcript) of Ensembl coding genes ens coding genes: new exons - segments that seems to be unannotated exons of known (Ensembl) protein-coding genes lnc…
Constitutive exons
	human	macaque	mouse	rat	rabbit	opossum	chicken
ens coding exons	125263	116540	136923	123937	119959	130477	119800
ens non-coding exons of coding genes	3398	1584	2817	2450	825	1183	2811
ens coding genes: new exons	1941	8082	4064	7891	5611	6978	9971
lncRNA	15148	11909	8813	10283	5913	8858	9370
ens non-coding genes	1302	10	712	72	23	7	4
unannotated	2614	3989	11066	4188	4395	2383	13217
Cassette exons
	human	macaque	mouse	rat	rabbit	opossum	chicken
ens coding exons	43298	26378	28442	28487	21842	19181	15471
ens non-coding exons of coding genes	6701	834	2991	1017	395	764	733
ens coding genes: new exons	6447	12433	5488	11654	8944	11908	10261
lncRNA	7191	4025	2858	2941	1610	2969	2250
ens non-coding genes	1595	8	548	44	18	5	4
unannotated	1369	1328	1043	1126	1499	1105	2325
Alternative acceptor segments
	human	macaque	mouse	rat	rabbit	opossum	chicken
ens coding exons	10699	6187	7557	6088	5592	5061	4341
ens non-coding exons of coding genes	6195	1059	3892	1492	687	998	715
ens coding genes: new exons	5560	9822	5097	11372	7780	8205	6145
lncRNA	3232	2129	1683	2179	750	1753	1446
ens non-coding genes	593	18	338	74	46	11	7
unannotated	1399	1927	1446	2660	1979	1802	2155
Alternative donor segments
	human	macaque	mouse	rat	rabbit	opossum	chicken
ens coding exons	6653	3554	4329	3340	3032	3146	2353
ens non-coding exons of coding genes	7595	1371	5740	1835	614	1102	798
ens coding genes: new exons	6354	10444	6402	13127	9024	10151	7485
lncRNA	3035	2010	1673	2073	695	1713	1071
ens non-coding genes	687	23	294	65	35	12	11
unannotated	1237	1875	1582	2687	1886	1949	1996
Retained introns
	human	macaque	mouse	rat	rabbit	opossum	chicken
ens coding exons	4645	2773	2542	1428	1525	1576	1376
ens non-coding exons of coding genes	17553	1423	10290	1293	488	979	1007
ens coding genes: new events	21378	24553	19323	25463	19928	20445	24535
lncRNA	3314	2103	1726	1801	615	1370	1699
ens non-coding genes	755	38	383	46	86	45	22
unannotated	1985	2594	1300	1523	1771	1566	2644

## Sheet: Supplementary Table 2
Supplementary Table 2. Numbers of genes that show significant changes in devAS during the main periods of developmental change, gene expression or both. Comparisons were performed for each species, organ, and major period of developmental change (Fisher exact test P-values, BH-adjusted P-values and the odds ratios are provided).
species	tissue	Time interval	stages	GE.cnt	AS.cnt	GE-and-AS.cnt	odds ratio	pv	fdr
human	brain	T8	11-12wpc	145	624	12	0.978036	1	1
human	brain	T14	20wpc-newb	52	581	0	0	0.0326866	0.0903182
human	brain	T15	newb-inf	45	662	7	1.88145	0.117776	0.252377
human	cerebellum	T15	newb-inf	232	597	23	1.34064	0.208051	0.35812
human	heart	T10	13-16wpc	1227	259	56	1.33284	0.0656428	0.156648
human	heart	T11	16-18wpc	797	278	46	1.59954	0.00646138	0.0242302
human	kidney	T10	13-16wpc	170	143	3	0.989565	1	1
human	kidney	T11	16-18wpc	1176	255	45	1.25726	0.176832	0.320126
human	liver	T1	4-5wpc	69	87	2	1.99756	0.274406	0.436555
human	liver	T14	20wpc-newb	707	156	16	0.826326	0.535301	0.711476
human	liver	T15	newb-inf	376	147	11	1.18129	0.607422	0.787399
human	liver	T22	oma-sen	33	105	0	0	1	1
human	testis	T10	13-16wpc	554	510	36	0.928547	0.728432	0.899828
human	testis	T18	yteen-oteen	343	729	30	0.866505	0.517278	0.699968
mouse	brain	T2	e11.5_e12.5	1338	454	156	1.65843	2.25185e-06	2.95556e-05
mouse	brain	T11	P3_P14	1131	480	136	1.55185	6.32225e-05	0.000442557
mouse	cerebellum	T11	P3_P14	876	488	127	2.05132	5.68134e-10	2.9827e-08
mouse	heart	T2	e11.5_e12.5	176	107	8	2.3144	0.031068	0.0881661
mouse	heart	T11	P3_P14	351	198	23	1.82762	0.0138605	0.046947
mouse	kidney	T11	P3_P14	448	154	16	1.30293	0.299162	0.455246
mouse	kidney	T12	P14_P28	966	145	29	1.16295	0.442811	0.611778
mouse	liver	T2	e11.5_e12.5	508	204	29	1.29311	0.215854	0.365559
mouse	liver	T9	e18.5_P0	256	123	7	0.981274	1	1
mouse	liver	T11	P3_P14	475	132	16	1.15087	0.568802	0.746553
mouse	liver	T12	P14_P28	326	134	14	1.48621	0.176785	0.320126
mouse	ovary	T1	e10.5_e11.5	674	126	14	0.920265	0.889645	1
mouse	testis	T1	e10.5_e11.5	468	138	16	1.46948	0.157699	0.295685
mouse	testis	T11	P3_P14	1355	424	124	1.34301	0.00921181	0.0333531
mouse	testis	T12	P14_P28	2943	764	373	0.861562	0.0564845	0.137927
rat	brain	T3	e13_e14	960	374	95	1.70232	3.65558e-05	0.000319863
rat	brain	T5	e15_e16	245	336	13	0.866723	0.783167	0.945202
rat	brain	T13	P7_P14	215	285	19	1.85222	0.0171997	0.0564366
rat	brain	T14	P14_P42	249	221	10	1.01212	0.86899	1
rat	cerebellum	T5	e15_e16	238	219	13	1.46086	0.225381	0.375635
rat	cerebellum	T13	P7_P14	245	185	24	3.5377	1.08574e-06	1.90005e-05
rat	cerebellum	T14	P14_P42	415	333	41	1.8567	0.00102913	0.00523407
rat	heart	T8	e18_e19	8	34	0	0	1	1
rat	heart	T10	e20_P0	74	115	3	1.84308	0.235268	0.380049
rat	heart	T14	P14_P42	75	95	10	8.87719	1.00003e-06	1.90005e-05
rat	kidney	T10	e20_P0	126	98	8	3.98076	0.00169517	0.00741637
rat	kidney	T14	P14_P42	502	107	25	3.14301	7.38413e-06	8.61482e-05
rat	liver	T3	e13_e14	203	100	12	3.11224	0.00122075	0.00582631
rat	liver	T4	e14_e15	520	107	18	1.62864	0.0851425	0.198666
rat	liver	T10	e20_P0	603	184	39	1.86139	0.0015488	0.00707059
rat	liver	T12	P3_P7	223	102	6	1.24792	0.634861	0.812932
rat	liver	T14	P14_P42	490	123	25	2.22895	0.000944148	0.00521766
rat	ovary	T3	e13_e14	133	85	1	0.48264	0.724079	0.899828
rat	ovary	T13	P7_P14	106	90	5	3.13046	0.0278855	0.0836564
rat	ovary	T14	P14_P42	340	127	21	3.17991	2.25233e-05	0.000214996
rat	testis	T13	P7_P14	100	175	7	2.34981	0.0388666	0.104641
rat	testis	T14	P14_P42	2950	925	510	1.08231	0.278592	0.4366
rabbit	brain	T12	P0_P14	852	602	111	1.12363	0.297728	0.455246
rabbit	brain	T13	P14_P84	510	464	70	1.6642	0.000483653	0.00282131
rabbit	brain	T14	P84_P186	700	541	125	2.04293	9.8713e-10	3.45495e-08
rabbit	cerebellum	T4	e15.5_e16.5	233	216	18	1.98401	0.0112567	0.0393985
rabbit	cerebellum	T9	e23_e24	148	307	9	1.01642	0.861369	1
rabbit	cerebellum	T12	P0_P14	345	276	38	2.36112	1.76604e-05	0.000185435
rabbit	cerebellum	T13	P14_P84	240	250	12	1.02742	0.877986	1
rabbit	heart	T12	P0_P14	112	112	4	1.48919	0.354974	0.51058
rabbit	heart	T13	P14_P84	111	148	5	1.42122	0.409685	0.573558
rabbit	kidney	T12	P0_P14	163	109	8	2.37714	0.0273905	0.0836564
rabbit	kidney	T13	P14_P84	677	132	27	1.63563	0.029104	0.0848867
rabbit	liver	T3	e14_e15.5	891	162	44	1.43064	0.0491855	0.125963
rabbit	liver	T11	e27_P0	321	93	10	1.49326	0.231258	0.379408
rabbit	liver	T12	P0_P14	563	122	22	1.46218	0.133826	0.269226
rabbit	liver	T13	P14_P84	318	101	8	1.06779	0.847215	1
rabbit	liver	T14	P84_P186	241	150	18	2.37572	0.00190645	0.0080071
rabbit	ovary	T12	P0_P14	87	101	1	0.568535	1	1
rabbit	ovary	T14	P14_P186	96	128	1	0.402287	0.519976	0.699968
rabbit	testis	T13	P14_P84	702	375	71	1.49112	0.00516337	0.0200798
rabbit	testis	T14	P84_P186	1304	514	200	1.97117	7.46274e-12	7.83588e-10
opossum	brain	T11	P60_P90	380	323	18	0.755187	0.31491	0.465712
opossum	cerebellum	T8	P21_P28	294	418	29	1.35616	0.140306	0.272818
opossum	cerebellum	T13	P120_P150	871	492	117	1.7617	1.44856e-06	2.17284e-05
opossum	cerebellum	T14	P150_P180	383	524	61	1.90564	4.08737e-05	0.000330133
opossum	heart	T5	P6_P10	97	121	5	2.18796	0.0917019	0.20932
opossum	heart	T6	P10_P14	685	146	26	1.34101	0.183211	0.326054
opossum	heart	T7	P14_P21	216	131	11	2.03326	0.0472135	0.123935
opossum	kidney	T6	P10_P14	941	67	15	1.01491	1	1
opossum	kidney	T9	P28_P42	1283	88	34	1.46883	0.099603	0.222517
opossum	kidney	T10	P42_P60	305	85	9	1.54807	0.203258	0.355702
opossum	kidney	T11	P60_P90	951	52	10	0.824389	0.73768	0.900656
opossum	liver	T1	e13.5_P0	147	108	13	4.16189	6.11286e-05	0.000442557
opossum	liver	T2	P0_P2	197	105	9	2.00771	0.0557171	0.137927
opossum	ovary	T6	P10_P14	296	143	12	1.5861	0.135895	0.269226
opossum	ovary	T11	P60_P90	111	170	8	2.4311	0.0243677	0.0775337
opossum	testis	T10	P42_P60	128	321	12	1.61347	0.131215	0.269226
opossum	testis	T11	P60_P90	1032	614	120	0.993768	1	1
opossum	testis	T12	P90_P120	932	614	108	0.989227	0.955205	1
chicken	brain	T4	e17_P0	32	145	1	0.858004	1	1
chicken	cerebellum	T2	e12_e14	106	97	4	1.68094	0.310856	0.465712
chicken	cerebellum	T4	e17_P0	499	347	63	1.73113	0.000367576	0.00227032
chicken	heart	T4	e17_P0	71	101	4	2.17754	0.126802	0.266284
chicken	heart	T8	P70_P155	56	97	2	1.38619	0.657736	0.832076
chicken	kidney	T2	e12_e14	127	63	2	0.998033	1	1
chicken	kidney	T4	e17_P0	77	114	2	0.905735	1	1
chicken	liver	T4	e17_P0	216	112	18	2.59936	0.00104681	0.00523407
chicken	liver	T5	P0_P7	81	67	4	2.35314	0.105372	0.230502
chicken	liver	T6	P7_P35	43	63	0	0	1	1
chicken	ovary	T6	P7_P35	183	231	29	3.46059	2.17566e-07	5.71111e-06
chicken	ovary	T7	P35_P70	186	144	15	2.57212	0.00307775	0.0124294
chicken	ovary	T8	P70_P155	1650	494	189	0.909356	0.352789	0.51058
chicken	testis	T4	e17_P0	96	202	8	1.77194	0.145551	0.277871
chicken	testis	T7	P35_P70	1325	771	206	0.711015	0.000120009	0.00078756
chicken	testis	T8	P70_P155	242	247	11	0.725241	0.403155	0.572045

## Sheet: Supplementary Table 3
Supplementary Table 3. Genome assembly and Ensembl annotation versions
Species	Genome assembly	Ensembl annotation versions
Gallus gallus	Galgal4	v84
Homo sapiens	GRCh37.73	v73
Macaca mulatta	MMUL_1	v84
Monodelphis domestica	BROADO5	v84
Mus musculus	GRCm38	v84
Oryctolagus cuniculus	OryCun2.0	v84
Rattus norvegicus	Rnor_5.0	v79
